# Supplementary material for: In Silico Identification of Antimicrobial Peptides in the Proteomes of Goat and Sheep Milk and Feta Cheese
Source: Proteomes. 2019 Sep 21;7(4):32. doi: 10.3390/proteomes7040032 (PMC6958355; doi:10.3390/proteomes7040032)
Supplement: Supplementary file 1 [file proteomes-07-00032-s001.zip]

Archive with 3 entries (2 files):
- Suppl-580463/
- Suppl-580463/Supplemental Information.pdf
- Suppl-580463/Supplemental_Table_S2.csv
