# Supplementary material for: In Silico Identification of Antimicrobial Peptides in the Proteomes of Goat and Sheep Milk and Feta Cheese
Source: Proteomes. 2019 Sep 21;7(4):32. doi: 10.3390/proteomes7040032 (PMC6958355; doi:10.3390/proteomes7040032)
Supplement: Supplementary file 1 [file proteomes-07-00032-s001.zip › Suppl-580463/Supplemental_Table_S2.csv]

# AMPA	Protein Uniptot ID	Species	AM strech Start	AM strech Stop	Propensity	Probability of missclassification (%)	Number of Peptides in Protein	Protein Description	CP	S	Ch	K	M	F	Strech Sequence	Pepsin (Pa) Peptide sequence	AMP_Start	AMP_Stop	Residual N Terminus	Residual C Terminus	Residual Sum	Cleavage Sum	CSS Cleavage Stability Score	CellPPD SVM Score	CellPPD Prediction	CellPPD Hydrophobicity	CellPPD Steric hindrance	CellPPD Sidebulk	CellPPD Hydropathicity	CellPPD Amphipathicity	CellPPD Hydrophilicity	CellPPD Net Hydrogen	CellPPD Charge	CellPPD pI	CellPPD Molecular weight	HLP Half-Life	HLP Stability	HLP Relative Stability	Decay rate	HLP HPLC parameter	HLP Hydrophobicity KJ/mol.	HLP pKa	HLP pKb	HLP Residue volume	HLP Surface Accessiblity	HLP Flexibility	HLP Polarity	HLP Relative Mutability	HLP Free Energy of Solution in water kcal/mole.
1867	F1MUW2	BOVIN	553	564	0.229	12	5	Aquarius intron-binding spliceosomal factor OS=Bos taurus GN=AQR PE=4 SV=2 - [F1MUW2_BOVIN]	0	0	0	0	0	1	ITVRPTKPYGTK	ITVRPTKPYGTK	1	12	0	0	0	3	25	4.87	CPP	-0.27	0.59	0.59	-0.88	0.82	0.18	1	3	10.3	1360.79	2.942	High	2.822	0.235604072	2.292	7.208	26	113.37	1694.3	55.408	5.62	161.03	840	0.067
1867	F1MUW2	BOVIN	553	564	0.229	12	5	Aquarius intron-binding spliceosomal factor OS=Bos taurus GN=AQR PE=4 SV=2 - [F1MUW2_BOVIN]	0	0	0	0	0	1	ITVRPTKPYGTK	LITVRPTKPYGTK	2	13	1	0	1	5	16.66666667	4.94	CPP	-0.2	0.59	0.59	-0.52	0.75	0.03	0.92	3	10.3	1473.97	2.854	High	2.968	0.242868669	1.408	5.754	28.36	122.97	1862.8	53.269	5.98	161.48	880	1.137
218	W5P5I0	SHEEP	292	304	0.234	16	5	Uncharacterized protein OS=Ovis aries GN=CFI PE=3 SV=1 - [W5P5I0_SHEEP]	1	1	1	1	1	0	SGVCIPKQYKCNG	CKSGVCIPKQYKCNGE	3	15	2	1	3	5	16.66666667	4.54	CPP	-0.24	0.65	0.65	-0.66	0.85	0.26	0.81	2	8.73	1757.3	2.784	High	2.517	0.24897528	3.031	7.856	34.56	152.57	2112.1	49.794	7.28	214.9	1042	18.379
3306	W5Q1K5	SHEEP	73	84	0.237	19	9	Uncharacterized protein OS=Ovis aries GN=SYCP2 PE=4 SV=1 - [W5Q1K5_SHEEP]	0	0	1	0	0	0	FGRCGKNISILG	SFGRCGKNISILGQAG	2	13	1	3	4	8	11.11111111	4.51	CPP	-0.07	0.65	0.65	0.08	0.46	-0.15	0.75	2	9.55	1608.09	3.994	High	2.506	0.173547116	1.738	2.219	35.53	151.06	1943.2	40.656	7.43	114.33	1177	4.427
215	W5P5G3	SHEEP	832	844	0.236	18	1	Uncharacterized protein (Fragment) OS=Ovis aries GN=PXDN PE=4 SV=1 - [W5P5G3_SHEEP]	0	1	0	0	0	0	LLRQGIVQRSGKP	GLLRQGIVQRSGKP	2	14	1	0	1	7	12.5	4.8	CPP	-0.25	0.63	0.63	-0.51	0.79	0.2	1.07	3	12.01	1509.01	3.104	High	2.694	0.223307726	1.55	8.043	31.48	133.34	1873.2	49.893	6.72	164.99	945	-1.605
1867	F1MUW2	BOVIN	553	564	0.229	12	5	Aquarius intron-binding spliceosomal factor OS=Bos taurus GN=AQR PE=4 SV=2 - [F1MUW2_BOVIN]	0	0	0	0	0	1	ITVRPTKPYGTK	FLITVRPTKPYGTK	3	14	2	0	2	7	12.5	5.15	CPP	-0.15	0.6	0.6	-0.29	0.7	-0.15	0.86	3	10.3	1621.16	2.801	High	3.102	0.247464184	0.65	4.236	30.19	132.1	2051.8	51.286	6.29	161.83	921	2.197
3306	W5Q1K5	SHEEP	73	84	0.237	19	9	Uncharacterized protein OS=Ovis aries GN=SYCP2 PE=4 SV=1 - [W5Q1K5_SHEEP]	0	0	1	0	0	0	FGRCGKNISILG	FGRCGKNISILGQAG	1	12	0	3	3	7	12.5	4.69	CPP	-0.06	0.65	0.65	0.14	0.49	-0.18	0.73	2	9.55	1521	2.814	High	2.551	0.24632096	1.42	2.533	33.32	141.91	1854.5	40.567	6.92	112.66	1057	4.951
831	E1BND6	BOVIN	119	130	0.23	13	7	Uncharacterized protein (Fragment) OS=Bos taurus GN=LRBA PE=4 SV=2 - [E1BND6_BOVIN]	0	1	0	0	0	0	LKKSIRNLQICT	LKKSIRNLQICTEVG	1	12	0	3	3	7	12.5	-0.37	Non-CPP	-0.21	0.65	0.65	-0.09	0.82	0.17	1	2	9.36	1702.28	2.603	High	3.027	0.266287814	1.14	7.753	33.27	140.69	2141.4	49.947	6.79	213.96	1138	9.075
2595	W5P795	SHEEP	73	84	0.23	13	7	Uncharacterized protein OS=Ovis aries GN=LRBA PE=4 SV=1 - [W5P795_SHEEP]	0	0	0	0	1	0	LKKSIRNLQICT	LKKSIRNLQICTEVG	1	12	0	3	3	7	12.5	-0.37	Non-CPP	-0.21	0.65	0.65	-0.09	0.82	0.17	1	2	9.36	1702.28	2.603	High	3.027	0.266287814	1.14	7.753	33.27	140.69	2141.4	49.947	6.79	213.96	1138	9.075
686	TATD3	BOVIN	130	143	0.23	13	1	Putative deoxyribonuclease TATDN3 OS=Bos taurus GN=TATDN3 PE=2 SV=1 - [TATD3_BOVIN]	1	0	0	0	0	0	LIRQVQLAKRLNLP	LIRQVQLAKRLNLP	1	14	0	0	0	10	9.090909091	5.25	CPP	-0.22	0.61	0.61	0.05	0.79	-0.1	1.14	3	12.01	1662.28	3.47	High	3.418	0.199754231	-0.8	8.407	31.33	133.08	2154.9	51.864	6.13	167.6	992	2.266
1867	F1MUW2	BOVIN	553	564	0.229	12	5	Aquarius intron-binding spliceosomal factor OS=Bos taurus GN=AQR PE=4 SV=2 - [F1MUW2_BOVIN]	0	0	0	0	0	1	ITVRPTKPYGTK	LITVRPTKPYGTKF	2	13	1	1	2	8	11.11111111	-0.11	Non-CPP	-0.15	0.6	0.6	-0.29	0.7	-0.15	0.86	3	10.3	1621.16	2.821	High	3.102	0.245709741	0.65	4.236	30.19	132.1	2051.8	51.286	6.29	161.83	921	2.197
218	W5P5I0	SHEEP	292	304	0.234	16	5	Uncharacterized protein OS=Ovis aries GN=CFI PE=3 SV=1 - [W5P5I0_SHEEP]	1	1	1	1	1	0	SGVCIPKQYKCNG	LCKSGVCIPKQYKCNGE	4	16	3	1	4	7	12.5	4.55	CPP	-0.2	0.64	0.64	-0.39	0.8	0.14	0.76	2	8.73	1870.48	2.553	High	2.646	0.271503008	2.312	6.706	36.92	162.17	2280.6	48.488	7.64	215.35	1082	19.449
111	W5NSA6	SHEEP	819	830	0.23	13	4	Uncharacterized protein OS=Ovis aries GN=A2M PE=4 SV=1 - [W5NSA6_SHEEP]	1	1	1	1	1	1	LNYLPKCIRVSV	LNYLPKCIRVSVQ	1	12	0	1	1	7	12.5	4.52	CPP	-0.12	0.63	0.63	0.3	0.57	-0.38	0.92	2	9.36	1533.06	2.5	High	3.325	0.277258872	-0.215	4.631	28.62	123.64	1935.2	47.392	5.7	116.06	909	10.11
1867	F1MUW2	BOVIN	553	564	0.229	12	5	Aquarius intron-binding spliceosomal factor OS=Bos taurus GN=AQR PE=4 SV=2 - [F1MUW2_BOVIN]	0	0	0	0	0	1	ITVRPTKPYGTK	CFLITVRPTKPYGTK	4	15	3	0	3	8	11.11111111	4.86	CPP	-0.13	0.6	0.6	-0.1	0.65	-0.21	0.8	3	9.8	1724.31	2.69	High	3.043	0.257675532	0.7	3.393	32.15	142.38	2164.2	48.9	6.64	163.31	941	6.727
52	J7H212	SHEEP	143	155	0.243	27	2	Keratin-associated protein KAP24-1 OS=Ovis aries GN=KRTAP24-1 PE=4 SV=1 - [J7H212_SHEEP]	1	0	0	0	0	0	FKCFGQLNCLSKS	GFKCFGQLNCLSKS	2	14	1	0	1	13	7.142857143	4.68	CPP	-0.1	0.64	0.64	0.07	0.61	-0.26	0.71	2	8.98	1532.01	4.387	High	2.771	0.158000269	1.057	1.879	29.95	131.89	1862.2	43.214	6.03	113.81	879	11.953
1078	L8HN56	9CETA	268	281	0.235	17	7	Histone-lysine N-methyltransferase SETD2 (Fragment) OS=Bos mutus GN=M91_13698 PE=4 SV=1 - [L8HN56_9CETA]	1	1	1	0	0	0	GSKKTGSKKKSSQS	GSKKTGSKKKSSQSEGT	1	14	0	3	3	5	16.66666667	4.91	CPP	-0.47	0.62	0.62	-1.95	1.23	1.11	1.18	4	10.18	1725.13	1.817	High	1.97	0.381478911	6.018	11.788	37.51	156.3	2027.1	60.318	8.39	312.61	1416	-1.694
2521	W5P4S8	SHEEP	290	303	0.235	17	7	Histone-lysine N-methyltransferase OS=Ovis aries GN=SETD2 PE=4 SV=1 - [W5P4S8_SHEEP]	0	0	0	1	0	0	GSKKTGSKKKSSQS	GSKKTGSKKKSSQSEGT	1	14	0	3	3	5	16.66666667	4.91	CPP	-0.47	0.62	0.62	-1.95	1.23	1.11	1.18	4	10.18	1725.13	1.817	High	1.97	0.381478911	6.018	11.788	37.51	156.3	2027.1	60.318	8.39	312.61	1416	-1.694
3306	W5Q1K5	SHEEP	73	84	0.237	19	9	Uncharacterized protein OS=Ovis aries GN=SYCP2 PE=4 SV=1 - [W5Q1K5_SHEEP]	0	0	1	0	0	0	FGRCGKNISILG	FGRCGKNISILGQAGL	1	12	0	4	4	10	9.090909091	4.63	CPP	-0.02	0.65	0.65	0.37	0.46	-0.28	0.69	2	9.55	1634.18	3.337	High	2.687	0.207715667	0.756	1.644	35.68	151.51	2023	39.756	7.28	113.11	1097	6.021
1584	W5PPG6	SHEEP	247	259	0.228	11	4	Uncharacterized protein OS=Ovis aries GN=MYH1 PE=4 SV=1 - [W5PPG6_SHEEP]	0	0	1	0	0	1	FGKFIRIHFGTTG	FGKFIRIHFGTTGKL	1	13	0	2	2	14	6.666666667	4.74	CPP	-0.03	0.61	0.61	0.21	0.75	-0.35	0.73	3.5	11.17	1722.3	4.311	High	3.112	0.160785706	-0.507	2.06	32.12	139.3	2173.9	44.307	6.5	207.72	939	3.227
1590	W5PT09	SHEEP	245	257	0.228	11	5	Myosin heavy chain 2 OS=Ovis aries GN=MYH2 PE=4 SV=1 - [W5PT09_SHEEP]	0	0	0	0	0	1	FGKFIRIHFGTTG	FGKFIRIHFGTTGKL	1	13	0	2	2	14	6.666666667	4.74	CPP	-0.03	0.61	0.61	0.21	0.75	-0.35	0.73	3.5	11.17	1722.3	4.311	High	3.112	0.160785706	-0.507	2.06	32.12	139.3	2173.9	44.307	6.5	207.72	939	3.227
1906	A6QPA6	BOVIN	245	257	0.228	11	6	MYH3 protein OS=Bos taurus GN=MYH3 PE=2 SV=1 - [A6QPA6_BOVIN]	0	0	0	0	0	1	FGKFIRIHFGTTG	FGKFIRIHFGTTGKL	1	13	0	2	2	14	6.666666667	4.74	CPP	-0.03	0.61	0.61	0.21	0.75	-0.35	0.73	3.5	11.17	1722.3	4.311	High	3.112	0.160785706	-0.507	2.06	32.12	139.3	2173.9	44.307	6.5	207.72	939	3.227
136	W5NVI9	SHEEP	188	200	0.219	6	3	Uncharacterized protein (Fragment) OS=Ovis aries GN=MED17 PE=4 SV=1 - [W5NVI9_SHEEP]	1	0	0	0	0	0	LRQHWKLRKVGDK	LRQHWKLRKVGDKI	1	13	0	1	1	11	8.333333333	5.14	CPP	-0.41	0.61	0.61	-1.14	1.33	0.53	1.36	4.5	11.1	1777.37	3.034	High	3.264	0.228459849	0.657	15.879	31.32	130.78	2235.2	59.95	6.2	351.61	880	5.138
1155	L8I7H2	9CETA	102	113	0.234	16	2	UTP--glucose-1-phosphate uridylyltransferase (Fragment) OS=Bos mutus GN=M91_21508 PE=4 SV=1 - [L8I7H2_9CETA]	1	0	1	0	0	1	LNKLVVVKLNGG	VLNKLVVVKLNGG	2	13	1	0	1	11	8.333333333	4.56	CPP	0.05	0.66	0.66	0.97	0.56	-0.38	0.62	2	10.02	1352.9	3.233	High	3.146	0.21439752	-0.431	2.054	29.44	121.98	1792.5	42.523	5.58	107.63	894	3.764
1754	W5QFN9	SHEEP	105	116	0.234	16	2	Uncharacterized protein OS=Ovis aries GN=UGP2 PE=4 SV=1 - [W5QFN9_SHEEP]	0	0	0	1	1	1	LNKLVVVKLNGG	VLNKLVVVKLNGG	2	13	1	0	1	11	8.333333333	4.56	CPP	0.05	0.66	0.66	0.97	0.56	-0.38	0.62	2	10.02	1352.9	3.233	High	3.146	0.21439752	-0.431	2.054	29.44	121.98	1792.5	42.523	5.58	107.63	894	3.764
111	W5NSA6	SHEEP	819	830	0.23	13	4	Uncharacterized protein OS=Ovis aries GN=A2M PE=4 SV=1 - [W5NSA6_SHEEP]	1	1	1	1	1	1	LNYLPKCIRVSV	VLNYLPKCIRVSVQ	2	13	1	1	2	8	11.11111111	4.59	CPP	-0.07	0.63	0.63	0.58	0.53	-0.46	0.86	2	9.36	1632.21	2.342	High	3.349	0.295963783	-0.464	3.521	30.94	133.26	2076.6	45.7	6.09	116.19	983	10.511
1595	W5QDF3	SHEEP	244	255	0.231	13	4	Myosin heavy chain 7 OS=Ovis aries GN=MYH7 PE=4 SV=1 - [W5QDF3_SHEEP]	0	0	0	0	0	1	FGKFIRIHFGAT	FGKFIRIHFGATGKL	1	12	0	3	3	14	6.666666667	4.77	CPP	0	0.61	0.61	0.37	0.75	-0.35	0.67	3.5	11.17	1692.27	3.91	High	3.068	0.177275494	-0.713	1.947	32.37	139.89	2144	43.16	6.42	206.06	942	2.859
1584	W5PPG6	SHEEP	247	259	0.228	11	4	Uncharacterized protein OS=Ovis aries GN=MYH1 PE=4 SV=1 - [W5PPG6_SHEEP]	0	0	1	0	0	1	FGKFIRIHFGTTG	FGKFIRIHFGTTGK	1	13	0	1	1	11	8.333333333	4.68	CPP	-0.07	0.62	0.62	-0.05	0.8	-0.24	0.79	3.5	11.17	1609.12	3.067	High	2.997	0.226001689	0.114	3.043	29.76	129.7	2005.4	45.5	6.14	207.27	899	2.157
1590	W5PT09	SHEEP	245	257	0.228	11	5	Myosin heavy chain 2 OS=Ovis aries GN=MYH2 PE=4 SV=1 - [W5PT09_SHEEP]	0	0	0	0	0	1	FGKFIRIHFGTTG	FGKFIRIHFGTTGK	1	13	0	1	1	11	8.333333333	4.68	CPP	-0.07	0.62	0.62	-0.05	0.8	-0.24	0.79	3.5	11.17	1609.12	3.067	High	2.997	0.226001689	0.114	3.043	29.76	129.7	2005.4	45.5	6.14	207.27	899	2.157
1906	A6QPA6	BOVIN	245	257	0.228	11	6	MYH3 protein OS=Bos taurus GN=MYH3 PE=2 SV=1 - [A6QPA6_BOVIN]	0	0	0	0	0	1	FGKFIRIHFGTTG	FGKFIRIHFGTTGK	1	13	0	1	1	11	8.333333333	4.68	CPP	-0.07	0.62	0.62	-0.05	0.8	-0.24	0.79	3.5	11.17	1609.12	3.067	High	2.997	0.226001689	0.114	3.043	29.76	129.7	2005.4	45.5	6.14	207.27	899	2.157
1867	F1MUW2	BOVIN	553	564	0.229	12	5	Aquarius intron-binding spliceosomal factor OS=Bos taurus GN=AQR PE=4 SV=2 - [F1MUW2_BOVIN]	0	0	0	0	0	1	ITVRPTKPYGTK	FLITVRPTKPYGTKF	3	14	2	1	3	10	9.090909091	5.15	CPP	-0.1	0.6	0.6	-0.08	0.65	-0.31	0.8	3	10.3	1768.35	2.766	High	3.218	0.25059551	-0.007	2.92	32.02	141.23	2240.8	49.567	6.6	162.18	962	3.257
1155	L8I7H2	9CETA	102	113	0.234	16	2	UTP--glucose-1-phosphate uridylyltransferase (Fragment) OS=Bos mutus GN=M91_21508 PE=4 SV=1 - [L8I7H2_9CETA]	1	0	1	0	0	1	LNKLVVVKLNGG	LNKLVVVKLNGGL	1	12	0	1	1	13	7.142857143	4.29	CPP	0.04	0.65	0.65	0.94	0.56	-0.41	0.62	2	10.02	1366.93	3.502	High	3.227	0.197928949	-0.854	1.992	29.48	121.96	1819.6	42.823	5.55	107.95	860	4.433
1754	W5QFN9	SHEEP	105	116	0.234	16	2	Uncharacterized protein OS=Ovis aries GN=UGP2 PE=4 SV=1 - [W5QFN9_SHEEP]	0	0	0	1	1	1	LNKLVVVKLNGG	LNKLVVVKLNGGL	1	12	0	1	1	13	7.142857143	4.29	CPP	0.04	0.65	0.65	0.94	0.56	-0.41	0.62	2	10.02	1366.93	3.502	High	3.227	0.197928949	-0.854	1.992	29.48	121.96	1819.6	42.823	5.55	107.95	860	4.433
1289	L8IX69	9CETA	756	769	0.227	11	3	Low-density lipoprotein receptor (Fragment) OS=Bos mutus GN=M91_04910 PE=4 SV=1 - [L8IX69_9CETA]	1	0	1	0	0	0	LWKNWRLKSINSIN	LWKNWRLKSINSIN	1	14	0	0	0	11	8.333333333	4.81	CPP	-0.22	0.63	0.63	-0.69	0.7	-0.27	1.29	3	11.17	1772.3	2.848	High	3.588	0.24338033	-0.343	8.229	32.11	128.82	2213.1	52.514	6.11	169.88	1127	4.844
986	LDLR	BOVIN	794	807	0.23	12	2	Low-density lipoprotein receptor (Fragment) OS=Bos taurus GN=LDLR PE=2 SV=1 - [LDLR_BOVIN]	0	1	0	0	0	0	LWKNWRLKSINSIN	LWKNWRLKSINSIN	1	14	0	0	0	11	8.333333333	4.81	CPP	-0.22	0.63	0.63	-0.69	0.7	-0.27	1.29	3	11.17	1772.3	2.848	High	3.588	0.24338033	-0.343	8.229	32.11	128.82	2213.1	52.514	6.11	169.88	1127	4.844
1222	L8IIA4	9CETA	1031	1042	0.235	17	3	Disheveled-associated activator of morphogenesis 2 OS=Bos mutus GN=M91_02424 PE=4 SV=1 - [L8IIA4_9CETA]	0	1	0	0	0	0	KLKRSRKRSGSQ	KLKRSRKRSGSQA	1	12	0	1	1	9	10	0.31	CPP	-0.7	0.62	0.62	-1.99	1.51	1.29	1.77	6	12.32	1501.93	2.32	High	2.472	0.298770336	4.138	19.385	28.89	119.98	1802	66.746	6.28	313.49	1005	-3.754
1155	L8I7H2	9CETA	102	113	0.234	16	2	UTP--glucose-1-phosphate uridylyltransferase (Fragment) OS=Bos mutus GN=M91_21508 PE=4 SV=1 - [L8I7H2_9CETA]	1	0	1	0	0	1	LNKLVVVKLNGG	VLNKLVVVKLNGGL	2	13	1	1	2	14	6.666666667	4.32	CPP	0.08	0.65	0.65	1.17	0.52	-0.49	0.57	2	10.02	1466.08	3.444	High	3.259	0.201262248	-1.057	1.071	31.8	131.58	1961	41.457	5.94	108.08	934	4.834
1754	W5QFN9	SHEEP	105	116	0.234	16	2	Uncharacterized protein OS=Ovis aries GN=UGP2 PE=4 SV=1 - [W5QFN9_SHEEP]	0	0	0	1	1	1	LNKLVVVKLNGG	VLNKLVVVKLNGGL	2	13	1	1	2	14	6.666666667	4.32	CPP	0.08	0.65	0.65	1.17	0.52	-0.49	0.57	2	10.02	1466.08	3.444	High	3.259	0.201262248	-1.057	1.071	31.8	131.58	1961	41.457	5.94	108.08	934	4.834
111	W5NSA6	SHEEP	819	830	0.23	13	4	Uncharacterized protein OS=Ovis aries GN=A2M PE=4 SV=1 - [W5NSA6_SHEEP]	1	1	1	1	1	1	LNYLPKCIRVSV	LNYLPKCIRVSVQL	1	12	0	2	2	10	9.090909091	4.57	CPP	-0.08	0.62	0.62	0.55	0.53	-0.49	0.86	2	9.36	1646.24	2.475	High	3.424	0.280059467	-0.857	3.464	30.98	133.24	2103.7	45.979	6.06	116.51	949	11.18
1078	L8HN56	9CETA	268	281	0.235	17	7	Histone-lysine N-methyltransferase SETD2 (Fragment) OS=Bos mutus GN=M91_13698 PE=4 SV=1 - [L8HN56_9CETA]	1	1	1	0	0	0	GSKKTGSKKKSSQS	LGSKKTGSKKKSSQSEGT	2	15	1	3	4	7	12.5	4.74	CPP	-0.41	0.61	0.61	-1.63	1.16	0.95	1.11	4	10.18	1838.31	1.835	High	2.123	0.377736883	5.172	10.483	39.87	165.9	2195.6	58.5	8.75	313.06	1456	-0.624
2521	W5P4S8	SHEEP	290	303	0.235	17	7	Histone-lysine N-methyltransferase OS=Ovis aries GN=SETD2 PE=4 SV=1 - [W5P4S8_SHEEP]	0	0	0	1	0	0	GSKKTGSKKKSSQS	LGSKKTGSKKKSSQSEGT	2	15	1	3	4	7	12.5	4.74	CPP	-0.41	0.61	0.61	-1.63	1.16	0.95	1.11	4	10.18	1838.31	1.835	High	2.123	0.377736883	5.172	10.483	39.87	165.9	2195.6	58.5	8.75	313.06	1456	-0.624
52	J7H212	SHEEP	143	155	0.243	27	2	Keratin-associated protein KAP24-1 OS=Ovis aries GN=KRTAP24-1 PE=4 SV=1 - [J7H212_SHEEP]	1	0	0	0	0	0	FKCFGQLNCLSKS	FKCFGQLNCLSKS	1	13	0	0	0	12	7.692307692	4.64	CPP	-0.12	0.63	0.63	0.11	0.66	-0.28	0.77	2	8.98	1474.94	3.055	High	2.931	0.226889421	0.7	2.346	27.61	122.29	1802.2	44.654	5.49	113.81	830	12.478
1595	W5QDF3	SHEEP	244	255	0.231	13	4	Myosin heavy chain 7 OS=Ovis aries GN=MYH7 PE=4 SV=1 - [W5QDF3_SHEEP]	0	0	0	0	0	1	FGKFIRIHFGAT	FGKFIRIHFGATGK	1	12	0	2	2	11	8.333333333	4.65	CPP	-0.04	0.62	0.62	0.13	0.8	-0.25	0.71	3.5	11.17	1579.09	2.668	High	2.95	0.259800293	-0.107	2.921	30.01	130.29	1975.5	44.271	6.06	205.61	902	1.789
1289	L8IX69	9CETA	756	769	0.227	11	3	Low-density lipoprotein receptor (Fragment) OS=Bos mutus GN=M91_04910 PE=4 SV=1 - [L8IX69_9CETA]	1	0	1	0	0	0	LWKNWRLKSINSIN	LLWKNWRLKSINSIN	2	15	1	0	1	13	7.142857143	-0.02	CPP	-0.17	0.62	0.62	-0.39	0.65	-0.37	1.2	3	11.17	1885.48	3.017	High	3.663	0.22974716	-0.933	6.9	34.47	138.42	2381.6	50.853	6.47	170.33	1167	5.914
917	F1MZU6	BOVIN	1657	1669	0.171	0	1	Collagen alpha-3(IV) chain OS=Bos taurus GN=COL4A3 PE=4 SV=2 - [F1MZU6_BOVIN]	1	0	0	0	0	0	NIISRCQVCMKMR	ENIISRCQVCMKMRP	2	14	1	1	2	5	16.66666667	4.97	CPP	-0.29	0.66	0.66	-0.25	0.74	0.2	1.07	2	9.03	1808.44	0.964	Normal	3.067	0.719032345	1.213	8.507	32.62	142.18	2190.8	50.013	6.59	219.82	1185	10.032
986	LDLR	BOVIN	794	807	0.23	12	2	Low-density lipoprotein receptor (Fragment) OS=Bos taurus GN=LDLR PE=2 SV=1 - [LDLR_BOVIN]	0	1	0	0	0	0	LWKNWRLKSINSIN	LLWKNWRLKSINSIN	2	15	1	0	1	13	7.142857143	-0.02	CPP	-0.17	0.62	0.62	-0.39	0.65	-0.37	1.2	3	11.17	1885.48	3.017	High	3.663	0.22974716	-0.933	6.9	34.47	138.42	2381.6	50.853	6.47	170.33	1167	5.914
2244	W5NQV3	SHEEP	591	602	0.212	3	4	Uncharacterized protein OS=Ovis aries GN=HERC5 PE=4 SV=1 - [W5NQV3_SHEEP]	0	0	0	0	1	0	KLYRVNQTKCQL	LKKLYRVNQTKCQL	3	14	2	0	2	11	8.333333333	-0.29	Non-CPP	-0.36	0.64	0.64	-0.76	1.14	0.14	1.29	4	10.04	1735.34	2.368	High	3.231	0.292714181	0.979	11.421	30.72	130.94	2201	58.814	6.06	217.17	905	13.483
111	W5NSA6	SHEEP	819	830	0.23	13	4	Uncharacterized protein OS=Ovis aries GN=A2M PE=4 SV=1 - [W5NSA6_SHEEP]	1	1	1	1	1	1	LNYLPKCIRVSV	LNYLPKCIRVSVH	1	12	0	1	1	8	11.11111111	4.51	CPP	-0.1	0.58	0.58	0.32	0.58	-0.44	0.85	2.5	9.36	1542.07	1.925	High	3.378	0.360076457	-0.515	4.277	28.27	123.14	1939.1	46.008	5.53	164.13	882	9.379
1948	F1MR50	BOVIN	120	133	0.236	18	5	Uncharacterized protein (Fragment) OS=Bos taurus GN=SLC4A1AP PE=4 SV=1 - [F1MR50_BOVIN]	0	0	0	0	0	1	GTILGTRNLKGLSC	LKGGTILGTRNLKGLSCC	4	17	3	1	4	12	7.692307692	4.74	CPP	-0.09	0.62	0.62	0.28	0.54	-0.13	0.72	3	9.53	1834.51	2.822	High	2.692	0.245622672	1.128	2.183	40.02	170.05	2289.9	41.944	8.08	164.28	1117	10.477
1432	W5QCP9	SHEEP	2850	2865	0.215	4	6	Collagen type VI alpha 3 chain OS=Ovis aries GN=COL6A3 PE=4 SV=1 - [W5QCP9_SHEEP]	0	0	0	0	0	1	VTTTKPVITTTKPVTV	VTTTKPVITTTKPVTVVNL	1	16	0	3	3	3	25	4.47	CPP	-0.01	0.59	0.59	0.52	0.39	-0.41	0.68	2	10.02	2012.71	0.773	Normal	3.028	0.896697517	1.226	-0.995	41.31	178.9	2592.1	44.895	8.27	118.41	1543	-0.614
1044	Q861V5	BOVIN	48	59	0.233	15	1	Peptidyl-prolyl cis-trans isomerase (Fragment) OS=Bos taurus PE=2 SV=1 - [Q861V5_BOVIN]	0	1	0	0	0	0	YKGSCFHRIIPG	GFGYKGSCFHRIIPGF	4	15	3	1	4	14	6.666666667	4.7	CPP	0.02	0.61	0.61	0.19	0.47	-0.54	0.56	2.5	9.36	1786.32	3.136	High	2.888	0.221029075	-0.044	0.275	34.1	151.29	2169.7	39.544	7.12	160.79	935	8.308
1157	L8I886	9CETA	48	59	0.233	15	2	Peptidyl-prolyl cis-trans isomerase OS=Bos mutus GN=M91_02505 PE=3 SV=1 - [L8I886_9CETA]	1	0	0	0	0	0	YKGSCFHRIIPG	GFGYKGSCFHRIIPGF	4	15	3	1	4	14	6.666666667	4.7	CPP	0.02	0.61	0.61	0.19	0.47	-0.54	0.56	2.5	9.36	1786.32	3.136	High	2.888	0.221029075	-0.044	0.275	34.1	151.29	2169.7	39.544	7.12	160.79	935	8.308
1626	W5PYX0	SHEEP	27	38	0.233	15	2	Peptidyl-prolyl cis-trans isomerase (Fragment) OS=Ovis aries PE=3 SV=1 - [W5PYX0_SHEEP]	0	0	0	0	0	1	YKGSCFHRIIPG	GFGYKGSCFHRIIPGF	4	15	3	1	4	14	6.666666667	4.7	CPP	0.02	0.61	0.61	0.19	0.47	-0.54	0.56	2.5	9.36	1786.32	3.136	High	2.888	0.221029075	-0.044	0.275	34.1	151.29	2169.7	39.544	7.12	160.79	935	8.308
1191	L8IFF4	9CETA	1231	1242	0.215	4	8	Nik-related protein kinase (Fragment) OS=Bos mutus GN=M91_07043 PE=4 SV=1 - [L8IFF4_9CETA]	1	0	0	0	0	0	IKRRPFRQIQVV	IKRRPFRQIQVVEP	1	12	0	2	2	4	20	4.9	CPP	-0.38	0.64	0.64	-0.78	1.06	0.45	1.36	3	11.72	1766.33	0.963	Normal	3.259	0.719779004	0.693	14.164	30.39	133.31	2210.3	58.157	6.57	266.54	1032	-0.894
847	F1MCR1	BOVIN	2	13	0.225	9	1	Uncharacterized protein OS=Bos taurus GN=LOC526041 PE=4 SV=2 - [F1MCR1_BOVIN]	0	1	0	0	0	0	KKIFGYRSKKGE	MKKIFGYRSKKGESP	2	13	1	2	3	10	9.090909091	-0.06	CPP	-0.36	0.65	0.65	-1.31	1.23	0.71	1.07	4	10.18	1756.31	2.201	High	2.734	0.314923753	2.533	12.04	32.84	139.12	2156.4	59.76	7	308.37	1057	3.819
121	W5NSV0	SHEEP	798	814	0.23	13	7	Uncharacterized protein OS=Ovis aries GN=LTBP2 PE=4 SV=1 - [W5NSV0_SHEEP]	0	1	0	0	0	0	ITKQICCCSRVGKAWGS	LAQRITKQICCCSRVGKAWGS	5	21	4	0	4	8	11.11111111	4.69	CPP	-0.19	0.62	0.62	0.01	0.7	-0.08	0.95	4	9.63	2309.07	1.798	High	2.718	0.385510112	1.471	4.643	47.02	199.95	2814.3	44.976	9.26	222.48	1447	14.811
3139	W5PV60	SHEEP	573	585	0.229	11	4	Uncharacterized protein (Fragment) OS=Ovis aries GN=ADCK2 PE=4 SV=1 - [W5PV60_SHEEP]	0	0	0	1	0	0	VFKLLMTHKVKLE	VFKLLMTHKVKLESN	1	13	0	2	2	14	6.666666667	4.48	CPP	-0.12	0.6	0.6	0.07	0.92	-0.04	0.8	2.5	9.72	1787.43	2.945	High	3.362	0.235364068	-0.18	5.553	32.7	138.58	2291.4	50.947	6.1	260.11	1090	6.974
3240	W5PYB9	SHEEP	966	978	0.217	5	9	Uncharacterized protein OS=Ovis aries GN=ABCA6 PE=4 SV=1 - [W5PYB9_SHEEP]	0	0	1	0	0	0	VVCNTKRLHCFPV	SVVCNTKRLHCFPVL	2	14	1	1	2	6	14.28571429	-0.13	Non-CPP	-0.07	0.58	0.58	0.65	0.5	-0.47	0.73	2.5	9.03	1716.31	1.296	High	3.203	0.534835787	-0.207	1.727	31.91	142.56	2138.6	41.987	6.14	165.99	977	9.669
111	W5NSA6	SHEEP	819	830	0.23	13	4	Uncharacterized protein OS=Ovis aries GN=A2M PE=4 SV=1 - [W5NSA6_SHEEP]	1	1	1	1	1	1	LNYLPKCIRVSV	VLNYLPKCIRVSVQL	2	13	1	2	3	11	8.333333333	4.63	CPP	-0.03	0.63	0.63	0.79	0.49	-0.55	0.8	2	9.36	1745.39	2.312	High	3.441	0.299804144	-1.047	2.507	33.3	142.86	2245.1	44.493	6.45	116.64	1023	11.581
1450	D6PX64	SHEEP	229	243	0.222	7	4	Cysteine-rich secretory protein 3 OS=Ovis aries GN=Crisp3 PE=2 SV=1 - [D6PX64_SHEEP]	0	0	0	0	0	1	VKTNCKAACNCQGKI	VKTNCKAACNCQGKIY	1	15	0	1	1	5	16.66666667	4.59	CPP	-0.21	0.65	0.65	-0.3	0.77	-0.03	0.88	3	9.1	1744.3	1.112	High	2.602	0.623333795	2.675	6.187	34.62	151.37	2120.6	48.2	6.84	166.78	1146	19.162
745	A7VJS3	BOVIN	275	287	0.232	15	5	Transient receptor potential cation channel, subfamily C, member 1, short isoform OS=Bos taurus GN=TRPC1 PE=2 SV=1 - [A7VJS3_BOVIN]	0	1	0	0	0	0	SRLKLAIKYNQKE	LSRLKLAIKYNQKE	2	14	1	0	1	13	7.142857143	4.93	CPP	-0.33	0.63	0.63	-0.79	1.14	0.41	1.21	3	10.01	1704.26	2.655	High	3.231	0.261072384	0.943	12.793	31.28	129.84	2166.3	59.379	6.22	262.1	1039	9.49
2603	W5P7M3	SHEEP	275	287	0.232	15	5	Uncharacterized protein OS=Ovis aries GN=TRPC1 PE=4 SV=1 - [W5P7M3_SHEEP]	0	0	0	1	1	0	SRLKLAIKYNQKE	LSRLKLAIKYNQKE	2	14	1	0	1	13	7.142857143	4.93	CPP	-0.33	0.63	0.63	-0.79	1.14	0.41	1.21	3	10.01	1704.26	2.655	High	3.231	0.261072384	0.943	12.793	31.28	129.84	2166.3	59.379	6.22	262.1	1039	9.49
251	W5P7H6	SHEEP	14	27	0.225	9	2	Uncharacterized protein (Fragment) OS=Ovis aries PE=4 SV=1 - [W5P7H6_SHEEP]	1	0	0	0	0	0	PLRPQKKARRHPQV	PLRPQKKARRHPQVP	1	14	0	1	1	5	16.66666667	5.16	CPP	-0.55	0.53	0.53	-1.87	1.24	0.74	1.4	5.5	12.31	1808.38	1.098	High	2.825	0.631281585	2.38	16.6	32.01	144.84	2231.8	64.22	6.98	320.56	997	-9.485
1059	HPT	CAPIB	123	137	0.23	12	3	Haptoglobin OS=Capra ibex GN=HP PE=2 SV=1 - [HPT_CAPIB]	1	0	1	0	0	1	NSKKQWINKNVGQQL	NSKKQWINKNVGQQL	1	15	0	0	0	7	12.5	-0.36	Non-CPP	-0.35	0.67	0.67	-1.49	0.98	0.13	1.33	3	10.31	1785.28	1.483	High	2.949	0.467395267	2.493	11.473	33.53	139.22	2202.3	58.047	6.82	173.73	1246	5.006
1762	W5P0Q4	SHEEP	123	137	0.23	12	3	Uncharacterized protein (Fragment) OS=Ovis aries GN=HP PE=3 SV=1 - [W5P0Q4_SHEEP]	0	0	0	0	1	1	NSKKQWINKNVGQQL	NSKKQWINKNVGQQL	1	15	0	0	0	7	12.5	-0.36	Non-CPP	-0.35	0.67	0.67	-1.49	0.98	0.13	1.33	3	10.31	1785.28	1.483	High	2.949	0.467395267	2.493	11.473	33.53	139.22	2202.3	58.047	6.82	173.73	1246	5.006
832	E1BND6	BOVIN	275	291	0.23	13	7	Uncharacterized protein (Fragment) OS=Bos taurus GN=LRBA PE=4 SV=2 - [E1BND6_BOVIN]	0	1	0	0	0	0	LIITSIKSKGKGFQHCV	CLIITSIKSKGKGFQHCVK	2	18	1	1	2	10	9.090909091	5	CPP	-0.1	0.61	0.61	0.21	0.91	-0.07	0.74	4.5	9.72	2090.87	2.007	High	2.861	0.345364813	0.905	3.405	41.41	178.95	2648.5	46.611	8.37	262.47	1301	12.597
385	W5PMT0	SHEEP	147	160	0.224	8	9	Uncharacterized protein OS=Ovis aries GN=XDH PE=4 SV=1 - [W5PMT0_SHEEP]	1	1	1	1	1	1	LCRCTGYRPILQGF	LCRCTGYRPILQGF	1	14	0	0	0	10	9.090909091	4.8	CPP	-0.12	0.62	0.62	0.21	0.44	-0.46	0.86	2	9.03	1627.16	1.948	High	3.06	0.355825041	-0.114	2.986	30.3	134.25	1983.8	42.379	6.19	116.74	772	13.342
613	A1YZ34	CAPHI	147	160	0.224	8	8	Xanthine oxidoreductase OS=Capra hircus PE=2 SV=1 - [A1YZ34_CAPHI]	1	1	1	0	0	1	LCRCTGYRPILQGF	LCRCTGYRPILQGF	1	14	0	0	0	10	9.090909091	4.8	CPP	-0.12	0.62	0.62	0.21	0.44	-0.46	0.86	2	9.03	1627.16	1.948	High	3.06	0.355825041	-0.114	2.986	30.3	134.25	1983.8	42.379	6.19	116.74	772	13.342
196	W5P3H8	SHEEP	93	107	0.231	14	7	Uncharacterized protein OS=Ovis aries GN=IGF2R PE=4 SV=1 - [W5P3H8_SHEEP]	0	1	0	1	1	0	VNCKQQNHKIQSSIT	NTTVNCKQQNHKIQSSIT	4	18	3	0	3	3	25	4.43	CPP	-0.31	0.61	0.61	-1.11	0.7	0	1.22	2.5	9.36	2044.55	0.724	Normal	2.762	0.957385609	3.489	7.378	38.44	167.18	2448	52.606	8.11	181.56	1676	7.658
111	W5NSA6	SHEEP	819	830	0.23	13	4	Uncharacterized protein OS=Ovis aries GN=A2M PE=4 SV=1 - [W5NSA6_SHEEP]	1	1	1	1	1	1	LNYLPKCIRVSV	VLNYLPKCIRVSVH	2	13	1	1	2	9	10	4.58	CPP	-0.05	0.58	0.58	0.6	0.54	-0.51	0.79	2.5	9.36	1641.22	1.78	High	3.399	0.389408528	-0.743	3.193	30.59	132.76	2080.5	44.414	5.92	164.26	956	9.78
2244	W5NQV3	SHEEP	591	602	0.212	3	4	Uncharacterized protein OS=Ovis aries GN=HERC5 PE=4 SV=1 - [W5NQV3_SHEEP]	0	0	0	0	1	0	KLYRVNQTKCQL	VLKKLYRVNQTKCQL	4	15	3	0	3	12	7.692307692	-0.21	Non-CPP	-0.3	0.65	0.65	-0.43	1.06	0.03	1.2	4	10.04	1834.49	2.113	High	3.26	0.328039366	0.667	9.933	33.04	140.56	2342.4	56.473	6.45	217.3	979	13.884
3326	W5Q1X3	SHEEP	320	331	0.221	7	6	Uncharacterized protein OS=Ovis aries GN=LRRC8C PE=4 SV=1 - [W5Q1X3_SHEEP]	0	0	0	0	1	0	SFCYLCFVSIYG	KLSFCYLCFVSIYG	3	14	2	0	2	17	5.555555556	4.53	CPP	0.16	0.64	0.64	1.31	0.26	-1.06	0.43	1	8.34	1643.19	3.039	High	3.399	0.228083969	-1.793	-4.407	30.32	132.31	2048.7	36.114	5.76	60.9	799	22.759
1222	L8IIA4	9CETA	1031	1042	0.235	17	3	Disheveled-associated activator of morphogenesis 2 OS=Bos mutus GN=M91_02424 PE=4 SV=1 - [L8IIA4_9CETA]	0	1	0	0	0	0	KLKRSRKRSGSQ	KLKRSRKRSGSQAL	1	12	0	2	2	12	7.692307692	0.16	CPP	-0.61	0.61	0.61	-1.58	1.4	1.07	1.64	6	12.32	1615.11	2.333	High	2.633	0.297105521	3.186	17.164	31.25	129.58	1970.5	63.95	6.64	313.94	1045	-2.684
2350	W5NXV3	SHEEP	565	576	0.229	12	3	Uncharacterized protein (Fragment) OS=Ovis aries GN=ELMO3 PE=4 SV=1 - [W5NXV3_SHEEP]	0	0	0	1	0	0	HKISSRRRQDKL	FHKISSRRRQDKL	2	13	1	0	1	10	9.090909091	0.17	CPP	-0.61	0.6	0.6	-1.69	1.34	0.94	1.69	4.5	11.73	1671.12	1.899	High	3.088	0.365006414	2.208	19.323	27.71	120.09	2010.3	63.846	6	355.12	989	1.574
52	J7H212	SHEEP	143	155	0.243	27	2	Keratin-associated protein KAP24-1 OS=Ovis aries GN=KRTAP24-1 PE=4 SV=1 - [J7H212_SHEEP]	1	0	0	0	0	0	FKCFGQLNCLSKS	GFKCFGQLNCLSKSFQP	2	14	1	3	4	15	6.25	4.69	CPP	-0.09	0.63	0.63	-0.08	0.58	-0.35	0.71	2	8.98	1904.48	2.93	High	2.851	0.236569004	0.806	1.694	35.94	161.29	2322.1	44.159	7.34	119.27	1069	11.504
1289	L8IX69	9CETA	756	769	0.227	11	3	Low-density lipoprotein receptor (Fragment) OS=Bos mutus GN=M91_04910 PE=4 SV=1 - [L8IX69_9CETA]	1	0	1	0	0	0	LWKNWRLKSINSIN	LWKNWRLKSINSINF	1	14	0	1	1	14	6.666666667	4.86	CPP	-0.17	0.64	0.64	-0.45	0.65	-0.42	1.2	3	11.17	1919.49	2.559	High	3.671	0.270866425	-0.933	6.647	33.94	137.95	2402.1	50.713	6.42	170.23	1168	5.904
52	J7H212	SHEEP	143	155	0.243	27	2	Keratin-associated protein KAP24-1 OS=Ovis aries GN=KRTAP24-1 PE=4 SV=1 - [J7H212_SHEEP]	1	0	0	0	0	0	FKCFGQLNCLSKS	LGNGFKCFGQLNCLSKS	5	17	4	0	4	15	6.25	4.52	CPP	-0.08	0.64	0.64	0.05	0.51	-0.31	0.71	2	8.98	1816.38	2.906	High	2.768	0.238522774	1.076	1.794	36.67	159.89	2215.8	42.188	7.39	117.64	1102	12.498
757	B8Y9T0	BOVIN	323	335	0.233	15	8	Cumulus cell-specific fibronectin 1 transcript variant OS=Bos taurus GN=FN1 PE=1 SV=1 - [B8Y9T0_BOVIN]	1	1	0	0	0	0	WLKTQGNKQMLCT	WLKTQGNKQMLCTC	1	13	0	1	1	9	10	4.65	CPP	-0.19	0.63	0.63	-0.46	0.7	-0.32	0.93	2	8.98	1654.21	1.738	High	2.971	0.398818861	1.193	3.686	30.99	132.2	2021.1	48.029	5.81	120.15	907	14.393
1499	W5QDG7	SHEEP	323	335	0.233	15	8	Uncharacterized protein OS=Ovis aries GN=FN1 PE=4 SV=1 - [W5QDG7_SHEEP]	0	0	0	1	1	1	WLKTQGNKQMLCT	WLKTQGNKQMLCTC	1	13	0	1	1	9	10	4.65	CPP	-0.19	0.63	0.63	-0.46	0.7	-0.32	0.93	2	8.98	1654.21	1.738	High	2.971	0.398818861	1.193	3.686	30.99	132.2	2021.1	48.029	5.81	120.15	907	14.393
3882	B8Y9S9	BOVIN	323	335	0.233	15	8	Embryo-specific fibronectin 1 transcript variant OS=Bos taurus GN=FN1 PE=1 SV=1 - [B8Y9S9_BOVIN]	0	0	1	0	0	0	WLKTQGNKQMLCT	WLKTQGNKQMLCTC	1	13	0	1	1	9	10	4.65	CPP	-0.19	0.63	0.63	-0.46	0.7	-0.32	0.93	2	8.98	1654.21	1.738	High	2.971	0.398818861	1.193	3.686	30.99	132.2	2021.1	48.029	5.81	120.15	907	14.393
2326	W5NV27	SHEEP	56	68	0.215	4	1	Uncharacterized protein OS=Ovis aries GN=PPM1L PE=4 SV=1 - [W5NV27_SHEEP]	0	0	1	0	0	0	QLKERKRIKRAGG	QLKERKRIKRAGGF	1	13	0	1	1	12	7.692307692	0.25	CPP	-0.53	0.66	0.66	-1.44	1.49	1.04	1.5	5	11.74	1687.23	2.08	High	2.809	0.333243837	2.186	18.65	30.98	129.99	2093.9	63.05	6.56	358.89	933	0.914
986	LDLR	BOVIN	794	807	0.23	12	2	Low-density lipoprotein receptor (Fragment) OS=Bos taurus GN=LDLR PE=2 SV=1 - [LDLR_BOVIN]	0	1	0	0	0	0	LWKNWRLKSINSIN	LWKNWRLKSINSINF	1	14	0	1	1	14	6.666666667	4.86	CPP	-0.17	0.64	0.64	-0.45	0.65	-0.42	1.2	3	11.17	1919.49	2.559	High	3.671	0.270866425	-0.933	6.647	33.94	137.95	2402.1	50.713	6.42	170.23	1168	5.904
348	W5PGL5	SHEEP	511	522	0.225	9	4	Sodium/nucleoside cotransporter (Fragment) OS=Ovis aries GN=SLC28A3 PE=3 SV=1 - [W5PGL5_SHEEP]	1	1	1	1	1	0	SKLIHLRQVGGP	LSKLIHLRQVGGPKF	2	13	1	2	3	14	6.666666667	4.72	CPP	-0.11	0.58	0.58	0.05	0.83	-0.15	0.8	3.5	11.17	1693.31	2.481	High	3.104	0.279382177	-0.32	4.687	32.99	141.88	2169	47.827	6.62	211.36	941	1.349
1705	W5PGL3	SHEEP	533	544	0.225	9	4	Sodium/nucleoside cotransporter OS=Ovis aries GN=SLC28A3 PE=3 SV=1 - [W5PGL3_SHEEP]	0	0	0	0	0	1	SKLIHLRQVGGP	LSKLIHLRQVGGPKF	2	13	1	2	3	14	6.666666667	4.72	CPP	-0.11	0.58	0.58	0.05	0.83	-0.15	0.8	3.5	11.17	1693.31	2.481	High	3.104	0.279382177	-0.32	4.687	32.99	141.88	2169	47.827	6.62	211.36	941	1.349
3341	W5Q2F4	SHEEP	130	141	0.223	8	2	S-(hydroxymethyl)glutathione dehydrogenase OS=Ovis aries GN=ADH5 PE=3 SV=1 - [W5Q2F4_SHEEP]	0	0	0	0	1	0	FTCKGKTILHYM	FTCKGKTILHYMGTST	1	12	0	4	4	11	8.333333333	4.58	CPP	-0.07	0.59	0.59	-0.08	0.55	-0.41	0.69	2.5	9.25	1788.35	1.925	High	2.864	0.360076457	1.319	-0.288	34.42	148.75	2178.9	44.238	6.8	164.38	1116	11.443
2499	W5P433	SHEEP	499	510	0.225	9	7	Breast cancer type 1 susceptibility protein OS=Ovis aries GN=BRCA1 PE=4 SV=1 - [W5P433_SHEEP]	0	0	1	0	1	0	KLKCKRRGTSGL	KLKCKRRGTSGLQPED	1	12	0	4	4	10	9.090909091	5.11	CPP	-0.5	0.62	0.62	-1.56	1.15	1.03	1.25	3	9.8	1816.34	1.779	High	2.556	0.38962742	3.594	16.031	34.77	150.86	2187.7	59.631	7.58	353.93	1070	5.357
832	E1BND6	BOVIN	275	291	0.23	13	7	Uncharacterized protein (Fragment) OS=Bos taurus GN=LRBA PE=4 SV=2 - [E1BND6_BOVIN]	0	1	0	0	0	0	LIITSIKSKGKGFQHCV	LIITSIKSKGKGFQHCVK	1	17	0	1	1	9	10	4.91	CPP	-0.11	0.61	0.61	0.08	0.97	-0.02	0.78	4.5	10.05	1987.72	1.643	High	2.897	0.42187899	0.878	4.061	39.45	168.67	2536.1	48.339	8.02	260.99	1281	8.067
385	W5PMT0	SHEEP	147	160	0.224	8	9	Uncharacterized protein OS=Ovis aries GN=XDH PE=4 SV=1 - [W5PMT0_SHEEP]	1	1	1	1	1	1	LCRCTGYRPILQGF	NLCRCTGYRPILQGF	2	15	1	0	1	11	8.333333333	4.77	CPP	-0.15	0.63	0.63	-0.03	0.41	-0.41	0.93	2	9.03	1741.28	1.898	High	3.045	0.365198725	0.36	4.127	32.32	143.05	2108.9	43.56	6.65	120.12	906	13.342
613	A1YZ34	CAPHI	147	160	0.224	8	8	Xanthine oxidoreductase OS=Capra hircus PE=2 SV=1 - [A1YZ34_CAPHI]	1	1	1	0	0	1	LCRCTGYRPILQGF	NLCRCTGYRPILQGF	2	15	1	0	1	11	8.333333333	4.77	CPP	-0.15	0.63	0.63	-0.03	0.41	-0.41	0.93	2	9.03	1741.28	1.898	High	3.045	0.365198725	0.36	4.127	32.32	143.05	2108.9	43.56	6.65	120.12	906	13.342
111	W5NSA6	SHEEP	819	830	0.23	13	4	Uncharacterized protein OS=Ovis aries GN=A2M PE=4 SV=1 - [W5NSA6_SHEEP]	1	1	1	1	1	1	LNYLPKCIRVSV	LNYLPKCIRVSVHL	1	12	0	2	2	11	8.333333333	4.57	CPP	-0.05	0.57	0.57	0.57	0.54	-0.54	0.79	2.5	9.36	1655.25	1.931	High	3.474	0.358957628	-1.136	3.136	30.63	132.74	2107.6	44.693	5.89	164.58	922	10.449
1306	L8J0R5	9CETA	96	110	0.227	10	5	Relaxin-3 receptor 1 (Fragment) OS=Bos mutus GN=M91_05508 PE=4 SV=1 - [L8J0R5_9CETA]	1	0	0	0	0	0	LMKSKQGWRKSSINL	LMKSKQGWRKSSINL	1	15	0	0	0	12	7.692307692	-0.1	Non-CPP	-0.31	0.63	0.63	-0.86	0.98	0.21	1.2	4	11.27	1776.36	2.058	High	3.043	0.33680621	1.26	8.6	34.06	138.81	2202.6	55.28	6.73	217	1157	2.791
1345	C5IWS9	SHEEP	13	25	0.236	18	2	ADP-ribosylation factor 5 OS=Ovis aries GN=ARF5 PE=2 SV=1 - [C5IWS9_SHEEP]	0	0	0	0	0	1	FGKKQMRILMVGL	IFGKKQMRILMVGL	2	14	1	0	1	13	7.142857143	-0.35	Non-CPP	-0.01	0.68	0.68	0.77	0.79	-0.33	0.71	3	11.17	1634.35	2.298	High	3.351	0.301630627	-1.621	2.121	31.53	131.38	2129.9	45.386	5.96	159.07	943	5.146
1753	R9ZUL4	SHEEP	146	157	0.228	11	3	Ubiquitinyl hydrolase 1 (Fragment) OS=Ovis aries GN=USP44 PE=4 SV=1 - [R9ZUL4_SHEEP]	0	0	0	0	0	1	AKREVKKRRQEL	KLAKREVKKRRQEL	3	14	2	0	2	12	7.692307692	0.52	CPP	-0.7	0.65	0.65	-1.86	1.84	1.54	1.71	5	11.07	1782.37	2.059	High	2.994	0.336642633	2.643	24.75	31.16	129.36	2242.4	71.993	6.43	458.38	970	3.354
3390	W5Q3G0	SHEEP	184	195	0.228	11	5	Ubiquitin carboxyl-terminal hydrolase OS=Ovis aries GN=USP44 PE=3 SV=1 - [W5Q3G0_SHEEP]	0	0	0	1	0	0	AKREVKKRRQEL	KLAKREVKKRRQEL	3	14	2	0	2	12	7.692307692	0.52	CPP	-0.7	0.65	0.65	-1.86	1.84	1.54	1.71	5	11.07	1782.37	2.059	High	2.994	0.336642633	2.643	24.75	31.16	129.36	2242.4	71.993	6.43	458.38	970	3.354
1342	W5QG32	SHEEP	637	648	0.217	5	7	Adenylate cyclase 5 OS=Ovis aries GN=ADCY5 PE=3 SV=1 - [W5QG32_SHEEP]	0	0	0	0	0	1	SRKIVRSKMNST	SRKIVRSKMNST	1	12	0	0	0	5	16.66666667	4.99	CPP	-0.48	0.65	0.65	-1.07	1.02	0.67	1.5	4	12.02	1406.83	0.886	Normal	2.859	0.782333161	2.967	12.175	26.4	109.76	1695.1	58.875	5.57	214.76	1097	-1.784
140	W5NVV6	SHEEP	110	121	0.24	23	5	Uncharacterized protein (Fragment) OS=Ovis aries GN=DNAJC3 PE=4 SV=1 - [W5NVV6_SHEEP]	1	0	1	1	1	0	LQRGHLLLKQGK	LQRGHLLLKQGKL	1	12	0	1	1	14	6.666666667	5.04	CPP	-0.21	0.57	0.57	-0.33	1.06	-0.01	1	3.5	11.17	1504.08	2.448	High	3.154	0.283148358	-0.377	8.092	29.17	122.65	1944.9	51.985	5.65	211.91	727	4.732
1139	L8I378	9CETA	82	93	0.241	24	4	DnaJ-like protein subfamily C member 3 (Fragment) OS=Bos mutus GN=M91_06952 PE=4 SV=1 - [L8I378_9CETA]	0	1	0	0	0	0	LQRGHLLLKQGK	LQRGHLLLKQGKL	1	12	0	1	1	14	6.666666667	5.04	CPP	-0.21	0.57	0.57	-0.33	1.06	-0.01	1	3.5	11.17	1504.08	2.448	High	3.154	0.283148358	-0.377	8.092	29.17	122.65	1944.9	51.985	5.65	211.91	727	4.732
2837	W5PHA9	SHEEP	523	534	0.234	16	5	Uncharacterized protein (Fragment) OS=Ovis aries GN=NEK5 PE=3 SV=1 - [W5PHA9_SHEEP]	0	0	0	0	1	0	KTVLLLKLTLNI	LKTVLLLKLTLNI	2	13	1	0	1	15	6.25	4.77	CPP	0.1	0.6	0.6	1.45	0.56	-0.67	0.62	2	10.02	1482.15	2.534	High	3.793	0.273538745	-2.931	-0.8	29.4	121.72	2033.6	43.708	5.29	108.68	850	7.612
3326	W5Q1X3	SHEEP	320	331	0.221	7	6	Uncharacterized protein OS=Ovis aries GN=LRRC8C PE=4 SV=1 - [W5Q1X3_SHEEP]	0	0	0	0	1	0	SFCYLCFVSIYG	KLSFCYLCFVSIYGL	3	14	2	1	3	20	4.761904762	4.57	CPP	0.18	0.63	0.63	1.48	0.24	-1.11	0.4	1	8.34	1756.37	3.14	High	3.487	0.22074751	-2.287	-4.893	32.68	141.91	2217.2	35.547	6.12	61.35	839	23.829
1364	W5Q379	SHEEP	141	156	0.224	8	2	AMMECR1 like OS=Ovis aries GN=AMMECR1L PE=4 SV=1 - [W5Q379_SHEEP]	0	0	0	0	0	1	TWKTGRDKRLRGCIGT	VTWKTGRDKRLRGCIGT	2	17	1	0	1	9	10	4.87	CPP	-0.36	0.64	0.64	-0.82	0.86	0.43	1.24	4	10.92	1947.54	1.51	High	2.778	0.459037868	2.188	11.006	37.87	159.21	2358	51.971	7.84	304.99	1099	5.787
2079	A0A097P9M4	BUBBU	552	563	0.223	8	1	Long-chain fatty acid-CoA ligase 1 OS=Bubalus bubalis GN=ACSL1 PE=2 SV=1 - [A0A097P9M4_BUBBU]	0	0	1	0	0	1	KIIDRKKHIFKL	LKIIDRKKHIFKL	2	13	1	0	1	12	7.692307692	0.06	CPP	-0.26	0.62	0.62	-0.22	1.43	0.46	1.08	4.5	10.47	1652.31	1.94	High	3.588	0.357292361	-0.962	13.223	28.22	120.74	2178.5	59.008	5.65	344	870	6.603
2714	W5PCL4	SHEEP	587	598	0.223	8	1	Uncharacterized protein OS=Ovis aries GN=ACSL1 PE=4 SV=1 - [W5PCL4_SHEEP]	0	0	0	1	0	1	KIIDRKKHIFKL	LKIIDRKKHIFKL	2	13	1	0	1	12	7.692307692	0.06	CPP	-0.26	0.62	0.62	-0.22	1.43	0.46	1.08	4.5	10.47	1652.31	1.94	High	3.588	0.357292361	-0.962	13.223	28.22	120.74	2178.5	59.008	5.65	344	870	6.603
1428	W5QCP9	SHEEP	910	923	0.215	4	6	Collagen type VI alpha 3 chain OS=Ovis aries GN=COL6A3 PE=4 SV=1 - [W5QCP9_SHEEP]	0	0	0	0	0	1	VKRMKLKTGKTLNL	LVKRMKLKTGKTLNL	2	15	1	0	1	15	6.25	-0.19	Non-CPP	-0.27	0.63	0.63	-0.27	1.14	0.29	1.07	5	11.34	1743.47	2.298	High	3.206	0.301630627	0.36	8.847	33.47	138.67	2282.7	56.593	6.41	260.06	994	3.782
1284	L8IX03	9CETA	323	334	0.209	2	5	Pituitary adenylate cyclase-activating polypeptide type I receptor OS=Bos mutus GN=M91_19648 PE=4 SV=1 - [L8IX03_9CETA]	1	0	0	0	0	0	LFIGIIVILVQK	LFIGIIVILVQKL	1	12	0	1	1	11	8.333333333	4.63	CPP	0.35	0.66	0.66	2.52	0.38	-1.15	0.31	1	9.11	1469.16	1.675	High	3.867	0.413819212	-4.523	-5.738	29.68	123.79	2035.6	34.085	5.51	55.59	891	8.442
1224	L8IIP1	9CETA	178	191	0.229	12	4	Putative ATP-dependent RNA helicase DHX35 (Fragment) OS=Bos mutus GN=M91_02789 PE=4 SV=1 - [L8IIP1_9CETA]	1	0	0	0	0	0	LLKKIQKKRGDLRL	GLLKKIQKKRGDLRL	2	15	1	0	1	15	6.25	0.2	CPP	-0.41	0.65	0.65	-0.85	1.39	0.81	1.27	5	11.17	1766.45	2.446	High	3.065	0.283379878	0.92	15.847	33.59	140.35	2286.8	60.86	6.92	348.18	907	4.752
1753	R9ZUL4	SHEEP	146	157	0.228	11	3	Ubiquitinyl hydrolase 1 (Fragment) OS=Ovis aries GN=USP44 PE=4 SV=1 - [R9ZUL4_SHEEP]	0	0	0	0	0	1	AKREVKKRRQEL	KLAKREVKKRRQELL	3	14	2	1	3	14	6.666666667	0.32	CPP	-0.62	0.64	0.64	-1.48	1.72	1.32	1.6	5	11.07	1895.55	2.272	High	3.109	0.305082386	1.853	22.32	33.52	138.96	2410.9	69.033	6.79	458.83	1010	4.424
3390	W5Q3G0	SHEEP	184	195	0.228	11	5	Ubiquitin carboxyl-terminal hydrolase OS=Ovis aries GN=USP44 PE=3 SV=1 - [W5Q3G0_SHEEP]	0	0	0	1	0	0	AKREVKKRRQEL	KLAKREVKKRRQELL	3	14	2	1	3	14	6.666666667	0.32	CPP	-0.62	0.64	0.64	-1.48	1.72	1.32	1.6	5	11.07	1895.55	2.272	High	3.109	0.305082386	1.853	22.32	33.52	138.96	2410.9	69.033	6.79	458.83	1010	4.424
1224	L8IIP1	9CETA	178	191	0.229	12	4	Putative ATP-dependent RNA helicase DHX35 (Fragment) OS=Bos mutus GN=M91_02789 PE=4 SV=1 - [L8IIP1_9CETA]	1	0	0	0	0	0	LLKKIQKKRGDLRL	LLKKIQKKRGDLRL	1	14	0	0	0	14	6.666666667	-0.02	CPP	-0.45	0.64	0.64	-0.88	1.49	0.87	1.36	5	11.17	1709.38	2.269	High	3.234	0.305485756	0.579	17.279	31.25	130.75	2226.8	63.457	6.38	348.18	858	5.277
1184	L8IEY9	9CETA	303	317	0.224	8	2	Carboxypeptidase (Fragment) OS=Bos mutus GN=M91_17913 PE=3 SV=1 - [L8IEY9_9CETA]	1	1	0	0	0	0	FTRLPLKRVWHQTLL	FTRLPLKRVWHQTLL	1	15	0	0	0	13	7.142857143	-0.1	Non-CPP	-0.17	0.54	0.54	-0.09	0.75	-0.45	1.07	3.5	12.01	1908.56	2.054	High	3.647	0.337462113	-1.667	5.287	33.1	141.21	2429.3	49.84	6.17	217.91	888	3.772
174	W5P0U4	SHEEP	517	529	0.232	14	1	Uncharacterized protein OS=Ovis aries GN=MUC1 PE=4 SV=1 - [W5P0U4_SHEEP]	1	0	1	1	1	1	VVCQCGRKKCEQL	LVVCQCGRKKCEQL	2	14	1	0	1	8	11.11111111	4.81	CPP	-0.25	0.65	0.65	0.02	0.97	0.2	0.93	2	8.77	1607.19	1.351	High	2.829	0.51306231	1.393	8.514	30.64	134.29	1987.3	48.564	6.04	213.57	802	18.209
3210	W5PX66	SHEEP	1182	1194	0.214	4	7	Uncharacterized protein OS=Ovis aries GN=TIAM1 PE=4 SV=1 - [W5PX66_SHEEP]	0	0	0	0	1	0	KPIQRILKYPLLL	LIKPIQRILKYPLLL	3	15	2	0	2	12	7.692307692	-0.14	Non-CPP	0	0.59	0.59	0.81	0.74	-0.5	0.73	3	10.3	1821.62	1.786	High	3.82	0.388100325	-3.073	3.287	33.76	143.72	2466.5	48.933	6.58	162	911	7.854
1012	Q28078	BOVIN	121	133	0.236	18	2	Epithelial mucin (Fragment) OS=Bos taurus GN=MUC1 PE=4 SV=1 - [Q28078_BOVIN]	0	1	0	0	0	0	VVCQCGRKKCEQL	LVVCQCGRKKCEQL	2	14	1	0	1	8	11.11111111	4.81	CPP	-0.25	0.65	0.65	0.02	0.97	0.2	0.93	2	8.77	1607.19	1.351	High	2.829	0.51306231	1.393	8.514	30.64	134.29	1987.3	48.564	6.04	213.57	802	18.209
650	Q8HZJ7	CAPHI	2	14	0.226	10	3	Heat shock protein-90 (Fragment) OS=Capra hircus PE=2 SV=1 - [Q8HZJ7_CAPHI]	0	1	0	0	0	0	RRIKEIVKKHSQF	EERRIKEIVKKHSQF	3	15	2	0	2	8	11.11111111	4.74	CPP	-0.49	0.63	0.63	-1.51	1.49	1.09	1.4	2.5	9.72	1927.46	1.29	High	3.093	0.537323396	2.307	19.413	32.52	138.26	2368.1	63.947	6.91	459.81	1190	6.5
925	F1N272	BOVIN	990	1001	0.206	2	6	Uncharacterized protein (Fragment) OS=Bos taurus GN=ATP13A4 PE=3 SV=1 - [F1N272_BOVIN]	1	0	0	0	0	0	GFILVQRQPWYS	GFILVQRQPWYSL	1	12	0	1	1	13	7.142857143	-0.29	Non-CPP	0	0.61	0.61	0.2	0.38	-0.88	0.85	1	9.1	1607.09	1.804	High	3.504	0.384227927	-1.592	0.938	29.31	123.78	2005.4	43.631	5.67	67.55	826	8.045
489	W5Q021	SHEEP	416	428	0.187	0	2	Uncharacterized protein (Fragment) OS=Ovis aries GN=FAM20A PE=4 SV=1 - [W5Q021_SHEEP]	1	1	1	1	1	0	QCCRIKRKTLLHL	FQCCRIKRKTLLHL	2	14	1	0	1	13	7.142857143	5.32	CPP	-0.28	0.58	0.58	-0.04	1.07	-0.03	1.14	4.5	10.12	1759.42	1.637	High	3.379	0.423425278	-0.636	8.643	29.97	132.01	2220.9	51.564	5.8	264.6	795	12.792
2079	A0A097P9M4	BUBBU	552	563	0.223	8	1	Long-chain fatty acid-CoA ligase 1 OS=Bubalus bubalis GN=ACSL1 PE=2 SV=1 - [A0A097P9M4_BUBBU]	0	0	1	0	0	1	KIIDRKKHIFKL	TLKIIDRKKHIFKL	3	14	2	0	2	13	7.142857143	-0.08	CPP	-0.26	0.61	0.61	-0.26	1.33	0.4	1.07	4.5	10.47	1753.43	1.944	High	3.506	0.356557192	-0.521	11.921	30.31	129.84	2296.7	58.007	6.09	345.66	967	6.603
2714	W5PCL4	SHEEP	587	598	0.223	8	1	Uncharacterized protein OS=Ovis aries GN=ACSL1 PE=4 SV=1 - [W5PCL4_SHEEP]	0	0	0	1	0	1	KIIDRKKHIFKL	TLKIIDRKKHIFKL	3	14	2	0	2	13	7.142857143	-0.08	CPP	-0.26	0.61	0.61	-0.26	1.33	0.4	1.07	4.5	10.47	1753.43	1.944	High	3.506	0.356557192	-0.521	11.921	30.31	129.84	2296.7	58.007	6.09	345.66	967	6.603
3278	W5PZN9	SHEEP	344	355	0.211	3	7	Uncharacterized protein OS=Ovis aries GN=ESCO2 PE=4 SV=1 - [W5PZN9_SHEEP]	0	0	0	1	0	0	SRKKPSLRKSSL	FVSRKKPSLRKSSL	3	14	2	0	2	10	9.090909091	5.15	CPP	-0.41	0.6	0.6	-0.78	1.14	0.61	1.29	5	12.03	1633.16	1.443	High	2.97	0.480351476	1.593	11.029	30.58	130.08	2033.6	58.736	6.44	262.14	1029	-2.795
595	W5QG17	SHEEP	119	130	0.24	23	2	Adenylyl cyclase-associated protein OS=Ovis aries GN=CAP1 PE=3 SV=1 - [W5QG17_SHEEP]	0	1	0	1	0	0	REKNRGSKLFNH	FREKNRGSKLFNH	2	13	1	0	1	11	8.333333333	4.97	CPP	-0.49	0.62	0.62	-1.72	1.15	0.65	1.46	3.5	11.01	1633.03	1.782	High	3.043	0.388971482	2.177	16.485	27.32	118.49	1952.1	59.969	5.77	314.09	969	1.851
159	W5NZ31	SHEEP	1948	1959	0.226	9	7	Uncharacterized protein (Fragment) OS=Ovis aries GN=AHCTF1 PE=4 SV=1 - [W5NZ31_SHEEP]	1	0	0	0	0	0	RSKRVKKKEVSA	PIQRSKRVKKKEVSA	4	15	3	0	3	6	14.28571429	5.07	CPP	-0.52	0.63	0.63	-1.34	1.47	1.1	1.4	5	11.17	1754.32	0.972	Normal	2.74	0.713114383	3.12	17.067	33.17	140.11	2193.2	64.787	7.06	360.77	1189	-1.622
309	W5PCT4	SHEEP	385	398	0.223	8	5	Uncharacterized protein OS=Ovis aries GN=SLC34A2 PE=4 SV=1 - [W5PCT4_SHEEP]	1	1	1	1	1	0	CTCLILIVKLLGSV	LCTCLILIVKLLGSV	2	15	1	0	1	13	7.142857143	4.68	CPP	0.26	0.61	0.61	2.37	0.24	-0.98	0.27	1	8.38	1588.33	1.907	High	3.469	0.363475186	-2.9	-6.533	33.9	143.8	2129.6	31.767	6.16	58.6	902	15.745
3330	W5Q1X3	SHEEP	728	741	0.221	7	6	Uncharacterized protein OS=Ovis aries GN=LRRC8C PE=4 SV=1 - [W5Q1X3_SHEEP]	0	0	0	0	1	0	CKKLKTLKIGKNSL	FCKKLKTLKIGKNSL	2	15	1	0	1	13	7.142857143	-0.03	CPP	-0.23	0.63	0.63	-0.25	1.22	0.29	0.93	5	10.21	1721.41	1.878	High	3.074	0.369087956	0.633	8.027	32.79	139.21	2245.4	55.547	6.5	257.54	957	8.542
1191	L8IFF4	9CETA	1231	1242	0.215	4	8	Nik-related protein kinase (Fragment) OS=Bos mutus GN=M91_07043 PE=4 SV=1 - [L8IFF4_9CETA]	1	0	0	0	0	0	IKRRPFRQIQVV	LIKRRPFRQIQVVEP	2	13	1	2	3	6	14.28571429	-0.07	CPP	-0.32	0.63	0.63	-0.47	0.99	0.3	1.27	3	11.72	1879.51	0.911	Normal	3.356	0.760864084	0.033	12.44	32.75	142.91	2378.8	56.12	6.93	266.99	1072	0.176
2837	W5PHA9	SHEEP	523	534	0.234	16	5	Uncharacterized protein (Fragment) OS=Ovis aries GN=NEK5 PE=3 SV=1 - [W5PHA9_SHEEP]	0	0	0	0	1	0	KTVLLLKLTLNI	FLKTVLLLKLTLNI	3	14	2	0	2	17	5.555555556	4.89	CPP	0.13	0.6	0.6	1.54	0.52	-0.8	0.57	2	10.02	1629.34	2.541	High	3.868	0.272785195	-3.379	-1.85	31.23	130.85	2222.6	42.407	5.6	109.03	891	8.672
56	PGS1	SHEEP	169	180	0.228	11	4	Biglycan OS=Ovis aries GN=BGN PE=2 SV=1 - [PGS1_SHEEP]	1	1	1	1	1	0	DNRIRKVPKGVF	RIHDNRIRKVPKGVF	4	15	3	0	3	7	12.5	5.01	CPP	-0.4	0.63	0.63	-0.89	1.08	0.57	1.33	4.5	11.73	1835.41	1.096	High	3.155	0.632433559	1.22	15.507	32.11	140.36	2274.3	57.067	6.88	353.17	1099	-0.351
213	W5P550	SHEEP	3328	3340	0.221	7	7	Uncharacterized protein OS=Ovis aries GN=DNAH1 PE=4 SV=1 - [W5P550_SHEEP]	1	0	0	0	0	0	QTYKQQGNTVLKL	LKQTYKQQGNTVLKL	3	15	2	0	2	13	7.142857143	4.79	CPP	-0.27	0.64	0.64	-0.88	0.98	-0.01	1.13	3	10.01	1762.33	1.855	High	3.022	0.373664248	1.667	8.32	33.19	139.99	2234.3	56.76	6.65	168.88	1059	10.189
3195	W5PWT9	SHEEP	1647	1658	0.227	10	6	Uncharacterized protein OS=Ovis aries GN=DOPEY2 PE=4 SV=1 - [W5PWT9_SHEEP]	0	0	0	0	1	0	FKTTKTIRQKIL	FKTTKTIRQKILD	1	12	0	1	1	8	11.11111111	0.01	CPP	-0.34	0.64	0.64	-0.75	1.13	0.47	1.23	3	10.3	1592.11	1.22	High	3.192	0.568153427	1.423	11.492	27.94	120.39	2016.6	58.977	5.85	250.81	996	5.473
531	W5Q4H0	SHEEP	553	566	0.211	3	7	Uncharacterized protein (Fragment) OS=Ovis aries GN=TERT PE=4 SV=1 - [W5Q4H0_SHEEP]	1	0	0	0	0	0	LHKLARHRATYSRL	LHKLARHRATYSRL	1	14	0	0	0	14	6.666666667	5.06	CPP	-0.39	0.51	0.51	-0.83	0.99	0.16	1.36	5	11.73	1722.23	1.887	High	3.192	0.3673276	0.636	11.671	30.59	129.95	2106.4	54.936	5.87	314.99	961	3.77
111	W5NSA6	SHEEP	819	830	0.23	13	4	Uncharacterized protein OS=Ovis aries GN=A2M PE=4 SV=1 - [W5NSA6_SHEEP]	1	1	1	1	1	1	LNYLPKCIRVSV	VLNYLPKCIRVSVHL	2	13	1	2	3	12	7.692307692	4.63	CPP	-0.02	0.58	0.58	0.81	0.5	-0.6	0.73	2.5	9.36	1754.4	1.782	High	3.487	0.388971482	-1.307	2.2	32.95	142.36	2249	43.293	6.28	164.71	996	10.85
1941	TPX2	BOVIN	331	342	0.236	18	4	Targeting protein for Xklp2 OS=Bos taurus GN=TPX2 PE=2 SV=1 - [TPX2_BOVIN]	0	0	0	0	0	1	TKHRTRPVTCKS	QTKHRTRPVTCKSAAD	2	13	1	3	4	4	20	4.84	CPP	-0.46	0.56	0.56	-1.32	0.93	0.64	1.25	3.5	10.07	1799.25	0.701	Normal	2.516	0.98879769	4	12.219	34	150.75	2121.6	56.169	7.12	308.67	1268	2.162
1134	L8I250	9CETA	1321	1333	0.234	16	6	Protein TANC1 (Fragment) OS=Bos mutus GN=M91_10222 PE=4 SV=1 - [L8I250_9CETA]	1	0	0	0	0	0	LYLNLSRCRRKTN	LYLNLSRCRRKTND	1	13	0	1	1	13	7.142857143	5.01	CPP	-0.51	0.64	0.64	-1.2	0.79	0.47	1.57	3	10.06	1752.22	1.945	High	3.229	0.356373872	1.85	15.85	30.15	129.71	2098	57.743	6.29	260.73	1023	11.096
2350	W5NXV3	SHEEP	565	576	0.229	12	3	Uncharacterized protein (Fragment) OS=Ovis aries GN=ELMO3 PE=4 SV=1 - [W5NXV3_SHEEP]	0	0	0	1	0	0	HKISSRRRQDKL	LFHKISSRRRQDKL	3	14	2	0	2	12	7.692307692	0.17	CPP	-0.53	0.6	0.6	-1.3	1.24	0.74	1.57	4.5	11.73	1784.3	1.767	High	3.205	0.392273447	1.393	17.107	30.07	129.69	2178.8	61.257	6.36	355.57	1029	2.644
683	S26A2	BUBBU	478	492	0.223	8	3	Sulfate transporter OS=Bubalus bubalis GN=SLC26A2 PE=3 SV=1 - [S26A2_BUBBU]	1	0	0	0	0	0	LGVITIVNLRGALCK	LGVITIVNLRGALCK	1	15	0	0	0	9	10	4.66	CPP	0.07	0.64	0.64	1.31	0.41	-0.51	0.6	2	9.55	1570.21	1.315	High	3.138	0.527108122	-0.933	-0.2	33.88	142.3	2046.1	38.06	6.47	109.93	1030	7.676
1830	W5P8R7	SHEEP	539	550	0.23	12	6	Uncharacterized protein OS=Ovis aries GN=FCGBP PE=4 SV=1 - [W5P8R7_SHEEP]	0	0	1	1	1	1	VFRQGRNAVIRT	VFRQGRNAVIRTDFG	1	12	0	3	3	8	11.11111111	4.72	CPP	-0.26	0.68	0.68	-0.35	0.57	0.11	1.2	2	11.7	1736.18	1.22	High	2.959	0.568153427	1.367	9.627	32.35	140.28	2084	47.767	6.79	206.38	1149	1.996
2350	W5NXV3	SHEEP	565	576	0.229	12	3	Uncharacterized protein (Fragment) OS=Ovis aries GN=ELMO3 PE=4 SV=1 - [W5NXV3_SHEEP]	0	0	0	1	0	0	HKISSRRRQDKL	FHKISSRRRQDKLWF	2	13	1	2	3	13	7.142857143	0.04	CPP	-0.46	0.6	0.6	-1.34	1.16	0.42	1.53	4.5	11.73	2004.54	1.864	High	3.375	0.371860075	0.633	15.187	32.37	138.61	2426.3	59.347	6.61	357.57	1048	4.234
3154	W5PVU2	SHEEP	396	407	0.211	3	4	Uncharacterized protein OS=Ovis aries GN=STYXL1 PE=4 SV=1 - [W5PVU2_SHEEP]	0	0	0	0	1	0	FLRTQKIIWMPQ	FLRTQKIIWMPQE	1	12	0	1	1	6	14.28571429	-0.22	Non-CPP	-0.14	0.63	0.63	-0.35	0.76	-0.28	1	1	9.1	1690.24	0.858	Normal	3.55	0.807863847	-0.892	5.962	28.98	122.69	2118.8	51.285	5.61	166.34	947	5.93
174	W5P0U4	SHEEP	517	529	0.232	14	1	Uncharacterized protein OS=Ovis aries GN=MUC1 PE=4 SV=1 - [W5P0U4_SHEEP]	1	0	1	1	1	1	VVCQCGRKKCEQL	ALVVCQCGRKKCEQL	3	15	2	0	2	9	10	4.83	CPP	-0.22	0.64	0.64	0.14	0.9	0.15	0.87	2	8.77	1678.28	1.344	High	2.759	0.515734509	1.44	7.5	32.98	143.98	2075.6	47.18	6.4	213.57	902	17.841
729	A6QPD7	BOVIN	39	50	0.225	9	4	RNF121 protein OS=Bos taurus GN=RNF121 PE=2 SV=1 - [A6QPD7_BOVIN]	1	0	0	0	0	0	QWKQRHPRSYNM	VQWKQRHPRSYNMVT	2	13	1	2	3	9	10	5.03	CPP	-0.39	0.6	0.6	-1.44	0.83	-0.07	1.4	3.5	11.01	1930.44	1.303	High	3.173	0.531962533	1.7	10.613	32.94	140.14	2307.2	56.66	6.54	225.85	1146	4.606
1432	W5QCP9	SHEEP	2850	2865	0.215	4	6	Collagen type VI alpha 3 chain OS=Ovis aries GN=COL6A3 PE=4 SV=1 - [W5QCP9_SHEEP]	0	0	0	0	0	1	VTTTKPVITTTKPVTV	LVTTTKPVITTTKPVTVVNL	2	17	1	3	4	5	16.66666667	4.53	CPP	0.01	0.59	0.59	0.68	0.37	-0.48	0.65	2	10.02	2125.89	0.746	Normal	3.113	0.929151717	0.705	-1.53	43.67	188.5	2760.6	44.03	8.63	118.86	1583	0.456
1220	L8IIA4	9CETA	381	394	0.235	17	3	Disheveled-associated activator of morphogenesis 2 OS=Bos mutus GN=M91_02424 PE=4 SV=1 - [L8IIA4_9CETA]	0	1	0	0	0	0	HHCLQMPYKRNGGY	HHCLQMPYKRNGGY	1	14	0	0	0	10	9.090909091	-0.34	Non-CPP	-0.28	0.56	0.56	-1.33	0.73	-0.24	1	3	9.25	1704.17	1.485	High	2.903	0.466765778	1.771	8.193	29.85	131.91	2007.1	51.1	6.02	219.77	870	12.487
757	B8Y9T0	BOVIN	323	335	0.233	15	8	Cumulus cell-specific fibronectin 1 transcript variant OS=Bos taurus GN=FN1 PE=1 SV=1 - [B8Y9T0_BOVIN]	1	1	0	0	0	0	WLKTQGNKQMLCT	WLKTQGNKQMLCTCL	1	13	0	2	2	12	7.692307692	4.68	CPP	-0.14	0.62	0.62	-0.18	0.66	-0.42	0.87	2	8.98	1767.39	1.74	High	3.088	0.398360449	0.5	2.66	33.35	141.8	2189.6	46.667	6.17	120.6	947	15.463
1499	W5QDG7	SHEEP	323	335	0.233	15	8	Uncharacterized protein OS=Ovis aries GN=FN1 PE=4 SV=1 - [W5QDG7_SHEEP]	0	0	0	1	1	1	WLKTQGNKQMLCT	WLKTQGNKQMLCTCL	1	13	0	2	2	12	7.692307692	4.68	CPP	-0.14	0.62	0.62	-0.18	0.66	-0.42	0.87	2	8.98	1767.39	1.74	High	3.088	0.398360449	0.5	2.66	33.35	141.8	2189.6	46.667	6.17	120.6	947	15.463
3882	B8Y9S9	BOVIN	323	335	0.233	15	8	Embryo-specific fibronectin 1 transcript variant OS=Bos taurus GN=FN1 PE=1 SV=1 - [B8Y9S9_BOVIN]	0	0	1	0	0	0	WLKTQGNKQMLCT	WLKTQGNKQMLCTCL	1	13	0	2	2	12	7.692307692	4.68	CPP	-0.14	0.62	0.62	-0.18	0.66	-0.42	0.87	2	8.98	1767.39	1.74	High	3.088	0.398360449	0.5	2.66	33.35	141.8	2189.6	46.667	6.17	120.6	947	15.463
595	W5QG17	SHEEP	119	130	0.24	23	2	Adenylyl cyclase-associated protein OS=Ovis aries GN=CAP1 PE=3 SV=1 - [W5QG17_SHEEP]	0	1	0	1	0	0	REKNRGSKLFNH	TFREKNRGSKLFNH	3	14	2	0	2	12	7.692307692	4.93	CPP	-0.47	0.61	0.61	-1.64	1.07	0.57	1.43	3.5	11.01	1734.15	1.79	High	3.001	0.387233062	2.393	14.95	29.41	127.59	2070.3	58.9	6.21	315.75	1066	1.851
1091	L8HSP8	9CETA	146	159	0.233	15	3	Uncharacterized protein OS=Bos mutus GN=M91_16939 PE=4 SV=1 - [L8HSP8_9CETA]	1	0	0	0	0	0	PLKVTGPKRIKNIT	PLKVTGPKRIKNIT	1	14	0	0	0	6	14.28571429	-0.18	Non-CPP	-0.25	0.61	0.61	-0.55	0.96	0.32	1	4	11.27	1565.15	0.931	Normal	2.971	0.744518991	1.407	8.629	30.63	132.11	2020.8	55.586	6.51	211.24	1028	-2.982
1012	Q28078	BOVIN	121	133	0.236	18	2	Epithelial mucin (Fragment) OS=Bos taurus GN=MUC1 PE=4 SV=1 - [Q28078_BOVIN]	0	1	0	0	0	0	VVCQCGRKKCEQL	ALVVCQCGRKKCEQL	3	15	2	0	2	9	10	4.83	CPP	-0.22	0.64	0.64	0.14	0.9	0.15	0.87	2	8.77	1678.28	1.344	High	2.759	0.515734509	1.44	7.5	32.98	143.98	2075.6	47.18	6.4	213.57	902	17.841
1244	L8IP25	9CETA	902	914	0.216	4	6	Aldehyde oxidase OS=Bos mutus GN=M91_14969 PE=4 SV=1 - [L8IP25_9CETA]	1	1	0	0	0	0	NLRCRGWACRTNL	FPNLRCRGWACRTNL	3	15	2	0	2	10	9.090909091	-0.14	Non-CPP	-0.29	0.61	0.61	-0.46	0.49	-0.2	1.2	3	10.43	1807.33	1.343	High	3.134	0.516118526	0.46	7.733	32.61	141.99	2160.3	46.633	6.39	172.31	944	7.637
995	RHOA	BOVIN	180	192	0.179	0	1	Transforming protein RhoA OS=Bos taurus GN=RHOA PE=1 SV=1 - [RHOA_BOVIN]	0	1	1	0	0	0	QARRGKKKSGCLV	LQARRGKKKSGCLV	2	14	1	0	1	10	9.090909091	0.1	CPP	-0.4	0.63	0.63	-0.69	1.23	0.64	1.21	5	11.11	1544.1	1.112	High	2.615	0.623333795	2.2	12.164	31.28	131.74	1925.7	55.736	6.37	260.21	883	3.8
1673	C5IJ99	SHEEP	180	192	0.179	0	1	RHOA OS=Ovis aries GN=RHOA PE=2 SV=1 - [C5IJ99_SHEEP]	0	0	0	1	1	1	QARRGKKKSGCLV	LQARRGKKKSGCLV	2	14	1	0	1	10	9.090909091	0.1	CPP	-0.4	0.63	0.63	-0.69	1.23	0.64	1.21	5	11.11	1544.1	1.112	High	2.615	0.623333795	2.2	12.164	31.28	131.74	1925.7	55.736	6.37	260.21	883	3.8
832	E1BND6	BOVIN	275	291	0.23	13	7	Uncharacterized protein (Fragment) OS=Bos taurus GN=LRBA PE=4 SV=2 - [E1BND6_BOVIN]	0	1	0	0	0	0	LIITSIKSKGKGFQHCV	CLIITSIKSKGKGFQHCVKF	2	18	1	2	3	13	7.142857143	4.87	CPP	-0.07	0.62	0.62	0.33	0.87	-0.19	0.7	4.5	9.72	2238.06	1.808	High	2.96	0.383377865	0.4	2.46	43.24	188.08	2837.5	45.555	8.68	262.82	1342	13.657
1585	W5PPG6	SHEEP	761	772	0.228	11	4	Uncharacterized protein OS=Ovis aries GN=MYH1 PE=4 SV=1 - [W5PPG6_SHEEP]	0	0	1	0	0	1	KFGHTKVFFKAG	KFGHTKVFFKAGLL	1	12	0	2	2	15	6.25	4.77	CPP	0.01	0.59	0.59	0.4	0.89	-0.36	0.57	3.5	10.31	1593.16	2.046	High	3.131	0.338781613	-0.843	1.579	30	130.22	2051.3	45.493	5.65	203.84	806	4.303
1592	W5PT09	SHEEP	759	770	0.228	11	5	Myosin heavy chain 2 OS=Ovis aries GN=MYH2 PE=4 SV=1 - [W5PT09_SHEEP]	0	0	0	0	0	1	KFGHTKVFFKAG	KFGHTKVFFKAGLL	1	12	0	2	2	15	6.25	4.77	CPP	0.01	0.59	0.59	0.4	0.89	-0.36	0.57	3.5	10.31	1593.16	2.046	High	3.131	0.338781613	-0.843	1.579	30	130.22	2051.3	45.493	5.65	203.84	806	4.303
876	F1MKF9	BOVIN	397	408	0.205	2	2	Uncharacterized protein OS=Bos taurus GN=LOC616308 PE=4 SV=2 - [F1MKF9_BOVIN]	1	0	0	0	0	0	FVKRPLGKIGVF	QFVKRPLGKIGVF	2	13	1	0	1	9	10	4.83	CPP	-0.06	0.65	0.65	0.32	0.85	-0.18	0.77	3	11.17	1489.04	1.14	High	3.135	0.608023843	-0.608	4.4	28.39	123.11	1921.1	47.592	5.77	157.67	790	1.194
485	W5PZC6	SHEEP	492	507	0.208	2	2	Uncharacterized protein (Fragment) OS=Ovis aries GN=SPIRE2 PE=4 SV=1 - [W5PZC6_SHEEP]	1	0	0	0	0	0	LKKGKICCCCRAKFPL	SLKKGKICCCCRAKFPLL	2	17	1	1	2	12	7.692307692	5.02	CPP	-0.17	0.61	0.61	0.42	0.95	0.06	0.72	5	9.52	2011.85	1.503	High	2.913	0.461175769	0.233	4.939	38.88	172.53	2555.4	46.978	7.58	261.02	951	18.494
2350	W5NXV3	SHEEP	565	576	0.229	12	3	Uncharacterized protein (Fragment) OS=Ovis aries GN=ELMO3 PE=4 SV=1 - [W5NXV3_SHEEP]	0	0	0	1	0	0	HKISSRRRQDKL	TLFHKISSRRRQDKL	4	15	3	0	3	13	7.142857143	0.16	CPP	-0.51	0.59	0.59	-1.26	1.16	0.67	1.53	4.5	11.73	1885.42	1.778	High	3.155	0.389846558	1.647	15.633	32.16	138.79	2297	60.173	6.8	357.23	1126	2.644
633	F8U3U7	CAPHI	460	471	0.21	3	3	CD36 OS=Capra hircus GN=CD36 PE=2 SV=1 - [F8U3U7_CAPHI]	1	1	0	0	0	1	MISYCACRSKRV	MISYCACRSKRVN	1	12	0	1	1	7	12.5	4.86	CPP	-0.3	0.65	0.65	-0.15	0.66	0.03	1.15	3	9.53	1531.01	0.93	Normal	2.941	0.745319549	1.631	7.4	28.38	121.92	1818.7	48.5	5.63	166.5	1005	12.342
3492	W5Q6N3	SHEEP	460	471	0.21	3	3	Uncharacterized protein OS=Ovis aries GN=LOC101115115 PE=4 SV=1 - [W5Q6N3_SHEEP]	0	0	1	1	1	1	MISYCACRSKRV	MISYCACRSKRVN	1	12	0	1	1	7	12.5	4.86	CPP	-0.3	0.65	0.65	-0.15	0.66	0.03	1.15	3	9.53	1531.01	0.93	Normal	2.941	0.745319549	1.631	7.4	28.38	121.92	1818.7	48.5	5.63	166.5	1005	12.342
826	E1BLR9	BOVIN	1314	1329	0.227	10	2	Uncharacterized protein OS=Bos taurus GN=CPD PE=4 SV=2 - [E1BLR9_BOVIN]	1	0	0	0	0	0	CIIWCICSIKSNRHKD	TACIIWCICSIKSNRHKDGF	3	18	2	2	4	9	10	4.72	CPP	-0.1	0.61	0.61	0.2	0.56	-0.24	0.8	2.5	8.77	2296.01	1.253	High	3.025	0.553190088	0.685	3.74	43.42	188.96	2792	42.565	8.62	259.17	1472	18.503
1585	W5PPG6	SHEEP	761	772	0.228	11	4	Uncharacterized protein OS=Ovis aries GN=MYH1 PE=4 SV=1 - [W5PPG6_SHEEP]	0	0	1	0	0	1	KFGHTKVFFKAG	KFGHTKVFFKAGL	1	12	0	1	1	13	7.142857143	4.79	CPP	-0.03	0.6	0.6	0.14	0.96	-0.25	0.62	3.5	10.31	1479.98	1.751	High	3.008	0.395857899	-0.2	2.6	27.64	120.62	1882.8	46.869	5.29	203.39	766	3.233
1592	W5PT09	SHEEP	759	770	0.228	11	5	Myosin heavy chain 2 OS=Ovis aries GN=MYH2 PE=4 SV=1 - [W5PT09_SHEEP]	0	0	0	0	0	1	KFGHTKVFFKAG	KFGHTKVFFKAGL	1	12	0	1	1	13	7.142857143	4.79	CPP	-0.03	0.6	0.6	0.14	0.96	-0.25	0.62	3.5	10.31	1479.98	1.751	High	3.008	0.395857899	-0.2	2.6	27.64	120.62	1882.8	46.869	5.29	203.39	766	3.233
2899	W5PK03	SHEEP	584	597	0.211	3	8	Uncharacterized protein OS=Ovis aries GN=POSTN PE=4 SV=1 - [W5PK03_SHEEP]	0	0	0	1	0	0	ILKTTQGSKIYLKG	ILKTTQGSKIYLKGVNDT	1	14	0	4	4	10	9.090909091	4.71	CPP	-0.15	0.64	0.64	-0.36	0.68	0.03	0.89	2	9.55	1979.59	1.272	High	2.908	0.544927029	1.867	5.717	39.73	167.7	2483.1	50.228	8.23	205.7	1397	10.25
1691	W5Q4Q3	SHEEP	290	301	0.221	6	3	Uncharacterized protein OS=Ovis aries GN=SERPIND1 PE=3 SV=1 - [W5Q4Q3_SHEEP]	0	0	1	1	0	1	CLYFKGSWVSKF	LNCLYFKGSWVSKF	3	14	2	0	2	16	5.882352941	-0.38	Non-CPP	0	0.63	0.63	0.31	0.52	-0.71	0.71	2	9.25	1692.21	2.058	High	3.377	0.33680621	-0.993	0.414	30.83	130.46	2102.5	43.564	5.76	112.64	850	14.128
1753	R9ZUL4	SHEEP	146	157	0.228	11	3	Ubiquitinyl hydrolase 1 (Fragment) OS=Ovis aries GN=USP44 PE=4 SV=1 - [R9ZUL4_SHEEP]	0	0	0	0	0	1	AKREVKKRRQEL	AKREVKKRRQEL	1	12	0	0	0	8	11.11111111	5.18	CPP	-0.77	0.66	0.66	-2.16	1.85	1.7	1.83	4	11.01	1541	1.121	High	2.891	0.618329331	3.375	26.783	26.62	110.81	1898.3	73.108	5.6	408.43	874	2.284
3390	W5Q3G0	SHEEP	184	195	0.228	11	5	Ubiquitin carboxyl-terminal hydrolase OS=Ovis aries GN=USP44 PE=3 SV=1 - [W5Q3G0_SHEEP]	0	0	0	1	0	0	AKREVKKRRQEL	AKREVKKRRQEL	1	12	0	0	0	8	11.11111111	5.18	CPP	-0.77	0.66	0.66	-2.16	1.85	1.7	1.83	4	11.01	1541	1.121	High	2.891	0.618329331	3.375	26.783	26.62	110.81	1898.3	73.108	5.6	408.43	874	2.284
1691	W5Q4Q3	SHEEP	290	301	0.221	6	3	Uncharacterized protein OS=Ovis aries GN=SERPIND1 PE=3 SV=1 - [W5Q4Q3_SHEEP]	0	0	1	1	0	1	CLYFKGSWVSKF	LLNCLYFKGSWVSKF	4	15	3	0	3	18	5.263157895	-0.37	Non-CPP	0.04	0.62	0.62	0.55	0.49	-0.79	0.67	2	9.25	1805.39	2.282	High	3.467	0.303745478	-1.54	-0.393	33.19	140.06	2271	42.5	6.12	113.09	890	15.198
52	J7H212	SHEEP	143	155	0.243	27	2	Keratin-associated protein KAP24-1 OS=Ovis aries GN=KRTAP24-1 PE=4 SV=1 - [J7H212_SHEEP]	1	0	0	0	0	0	FKCFGQLNCLSKS	FKCFGQLNCLSKSFQP	1	13	0	3	3	14	6.666666667	4.64	CPP	-0.11	0.62	0.62	-0.06	0.61	-0.37	0.75	2	8.98	1847.41	1.973	High	2.985	0.351316361	0.5	2.062	33.6	151.69	2262.1	45.388	6.8	119.27	1020	12.029
1169	L8IDB8	9CETA	4	15	0.244	28	9	Polyubiquitin-C (Fragment) OS=Bos mutus GN=M91_18159 PE=4 SV=1 - [L8IDB8_9CETA]	1	0	1	0	0	0	FVKTLTGKTITL	IFVKTLTGKTITL	2	13	1	0	1	10	9.090909091	4.82	CPP	0.07	0.62	0.62	0.97	0.56	-0.52	0.62	2	10.02	1434.99	1.448	High	3.279	0.478692804	-0.723	-2.031	28.65	121.05	1888.4	43.115	5.58	107.32	936	4.658
1170	L8IDB8	9CETA	80	91	0.244	28	9	Polyubiquitin-C (Fragment) OS=Bos mutus GN=M91_18159 PE=4 SV=1 - [L8IDB8_9CETA]	1	0	1	0	0	0	FVKTLTGKTITL	IFVKTLTGKTITL	2	13	1	0	1	10	9.090909091	4.82	CPP	0.07	0.62	0.62	0.97	0.56	-0.52	0.62	2	10.02	1434.99	1.448	High	3.279	0.478692804	-0.723	-2.031	28.65	121.05	1888.4	43.115	5.58	107.32	936	4.658
1171	L8IDB8	9CETA	156	167	0.244	28	9	Polyubiquitin-C (Fragment) OS=Bos mutus GN=M91_18159 PE=4 SV=1 - [L8IDB8_9CETA]	1	0	1	0	0	0	FVKTLTGKTITL	IFVKTLTGKTITL	2	13	1	0	1	10	9.090909091	4.82	CPP	0.07	0.62	0.62	0.97	0.56	-0.52	0.62	2	10.02	1434.99	1.448	High	3.279	0.478692804	-0.723	-2.031	28.65	121.05	1888.4	43.115	5.58	107.32	936	4.658
1172	L8IDB8	9CETA	232	243	0.244	28	9	Polyubiquitin-C (Fragment) OS=Bos mutus GN=M91_18159 PE=4 SV=1 - [L8IDB8_9CETA]	1	0	1	0	0	0	FVKTLTGKTITL	IFVKTLTGKTITL	2	13	1	0	1	10	9.090909091	4.82	CPP	0.07	0.62	0.62	0.97	0.56	-0.52	0.62	2	10.02	1434.99	1.448	High	3.279	0.478692804	-0.723	-2.031	28.65	121.05	1888.4	43.115	5.58	107.32	936	4.658
1173	L8IDB8	9CETA	308	319	0.244	28	9	Polyubiquitin-C (Fragment) OS=Bos mutus GN=M91_18159 PE=4 SV=1 - [L8IDB8_9CETA]	1	0	1	0	0	0	FVKTLTGKTITL	IFVKTLTGKTITL	2	13	1	0	1	10	9.090909091	4.82	CPP	0.07	0.62	0.62	0.97	0.56	-0.52	0.62	2	10.02	1434.99	1.448	High	3.279	0.478692804	-0.723	-2.031	28.65	121.05	1888.4	43.115	5.58	107.32	936	4.658
1174	L8IDB8	9CETA	384	395	0.244	28	9	Polyubiquitin-C (Fragment) OS=Bos mutus GN=M91_18159 PE=4 SV=1 - [L8IDB8_9CETA]	1	0	1	0	0	0	FVKTLTGKTITL	IFVKTLTGKTITL	2	13	1	0	1	10	9.090909091	4.82	CPP	0.07	0.62	0.62	0.97	0.56	-0.52	0.62	2	10.02	1434.99	1.448	High	3.279	0.478692804	-0.723	-2.031	28.65	121.05	1888.4	43.115	5.58	107.32	936	4.658
1175	L8IDB8	9CETA	460	471	0.244	28	9	Polyubiquitin-C (Fragment) OS=Bos mutus GN=M91_18159 PE=4 SV=1 - [L8IDB8_9CETA]	1	0	1	0	0	0	FVKTLTGKTITL	IFVKTLTGKTITL	2	13	1	0	1	10	9.090909091	4.82	CPP	0.07	0.62	0.62	0.97	0.56	-0.52	0.62	2	10.02	1434.99	1.448	High	3.279	0.478692804	-0.723	-2.031	28.65	121.05	1888.4	43.115	5.58	107.32	936	4.658
1176	L8IDB8	9CETA	536	547	0.244	28	9	Polyubiquitin-C (Fragment) OS=Bos mutus GN=M91_18159 PE=4 SV=1 - [L8IDB8_9CETA]	1	0	1	0	0	0	FVKTLTGKTITL	IFVKTLTGKTITL	2	13	1	0	1	10	9.090909091	4.82	CPP	0.07	0.62	0.62	0.97	0.56	-0.52	0.62	2	10.02	1434.99	1.448	High	3.279	0.478692804	-0.723	-2.031	28.65	121.05	1888.4	43.115	5.58	107.32	936	4.658
1177	L8IDB8	9CETA	612	623	0.244	28	9	Polyubiquitin-C (Fragment) OS=Bos mutus GN=M91_18159 PE=4 SV=1 - [L8IDB8_9CETA]	1	0	1	0	0	0	FVKTLTGKTITL	IFVKTLTGKTITL	2	13	1	0	1	10	9.090909091	4.82	CPP	0.07	0.62	0.62	0.97	0.56	-0.52	0.62	2	10.02	1434.99	1.448	High	3.279	0.478692804	-0.723	-2.031	28.65	121.05	1888.4	43.115	5.58	107.32	936	4.658
1634	UBB	SHEEP	4	15	0.244	28	4	Polyubiquitin-B OS=Ovis aries GN=UBB PE=2 SV=1 - [UBB_SHEEP]	0	0	0	1	1	1	FVKTLTGKTITL	IFVKTLTGKTITL	2	13	1	0	1	10	9.090909091	4.82	CPP	0.07	0.62	0.62	0.97	0.56	-0.52	0.62	2	10.02	1434.99	1.448	High	3.279	0.478692804	-0.723	-2.031	28.65	121.05	1888.4	43.115	5.58	107.32	936	4.658
1635	UBB	SHEEP	80	91	0.244	28	4	Polyubiquitin-B OS=Ovis aries GN=UBB PE=2 SV=1 - [UBB_SHEEP]	0	0	0	1	1	1	FVKTLTGKTITL	IFVKTLTGKTITL	2	13	1	0	1	10	9.090909091	4.82	CPP	0.07	0.62	0.62	0.97	0.56	-0.52	0.62	2	10.02	1434.99	1.448	High	3.279	0.478692804	-0.723	-2.031	28.65	121.05	1888.4	43.115	5.58	107.32	936	4.658
1636	UBB	SHEEP	156	167	0.244	28	4	Polyubiquitin-B OS=Ovis aries GN=UBB PE=2 SV=1 - [UBB_SHEEP]	0	0	0	1	1	1	FVKTLTGKTITL	IFVKTLTGKTITL	2	13	1	0	1	10	9.090909091	4.82	CPP	0.07	0.62	0.62	0.97	0.56	-0.52	0.62	2	10.02	1434.99	1.448	High	3.279	0.478692804	-0.723	-2.031	28.65	121.05	1888.4	43.115	5.58	107.32	936	4.658
1637	UBB	SHEEP	232	243	0.244	28	4	Polyubiquitin-B OS=Ovis aries GN=UBB PE=2 SV=1 - [UBB_SHEEP]	0	0	0	1	1	1	FVKTLTGKTITL	IFVKTLTGKTITL	2	13	1	0	1	10	9.090909091	4.82	CPP	0.07	0.62	0.62	0.97	0.56	-0.52	0.62	2	10.02	1434.99	1.448	High	3.279	0.478692804	-0.723	-2.031	28.65	121.05	1888.4	43.115	5.58	107.32	936	4.658
1585	W5PPG6	SHEEP	761	772	0.228	11	4	Uncharacterized protein OS=Ovis aries GN=MYH1 PE=4 SV=1 - [W5PPG6_SHEEP]	0	0	1	0	0	1	KFGHTKVFFKAG	KFGHTKVFFKAGLLG	1	12	0	3	3	15	6.25	4.83	CPP	0.02	0.6	0.6	0.35	0.83	-0.33	0.53	3.5	10.31	1650.23	1.96	High	2.969	0.353646521	-0.407	1.193	32.34	139.82	2111.3	44.093	6.19	203.84	855	3.778
1592	W5PT09	SHEEP	759	770	0.228	11	5	Myosin heavy chain 2 OS=Ovis aries GN=MYH2 PE=4 SV=1 - [W5PT09_SHEEP]	0	0	0	0	0	1	KFGHTKVFFKAG	KFGHTKVFFKAGLLG	1	12	0	3	3	15	6.25	4.83	CPP	0.02	0.6	0.6	0.35	0.83	-0.33	0.53	3.5	10.31	1650.23	1.96	High	2.969	0.353646521	-0.407	1.193	32.34	139.82	2111.3	44.093	6.19	203.84	855	3.778
2494	W5P3Z7	SHEEP	40	54	0.23	12	3	Solute carrier family 26 member 9 OS=Ovis aries GN=SLC26A9 PE=3 SV=1 - [W5P3Z7_SHEEP]	0	0	1	0	0	0	TFRCSSAKIKTTVFG	TFRCSSAKIKTTVFG	1	15	0	0	0	9	10	4.68	CPP	-0.14	0.62	0.62	0.15	0.65	-0.09	0.87	3	10.07	1646.14	1.227	High	2.789	0.564912128	1.553	2.06	32.2	139.59	2013	45.667	6.53	161.78	1129	4.871
3328	W5Q1X3	SHEEP	580	591	0.221	7	6	Uncharacterized protein OS=Ovis aries GN=LRRC8C PE=4 SV=1 - [W5Q1X3_SHEEP]	0	0	0	0	1	0	VMLNNLKKMTNL	KLVMLNNLKKMTNL	3	14	2	0	2	17	5.555555556	5.06	CPP	-0.16	0.66	0.66	0.02	0.79	-0.15	0.93	3	10.31	1660.34	2.108	High	3.486	0.328817448	-0.4	5.686	31.01	128.79	2160.1	52.529	5.64	165.09	1089	5.993
2837	W5PHA9	SHEEP	523	534	0.234	16	5	Uncharacterized protein (Fragment) OS=Ovis aries GN=NEK5 PE=3 SV=1 - [W5PHA9_SHEEP]	0	0	0	0	1	0	KTVLLLKLTLNI	NFLKTVLLLKLTLNI	4	15	3	0	3	18	5.263157895	4.7	CPP	0.08	0.61	0.61	1.21	0.49	-0.73	0.67	2	10.02	1743.46	2.349	High	3.799	0.295081814	-2.687	-0.387	33.25	139.65	2347.7	43.587	6.06	112.41	1025	8.672
3362	W5Q2S7	SHEEP	245	257	0.224	9	7	Transmembrane channel-like protein OS=Ovis aries GN=TMC3 PE=3 SV=1 - [W5Q2S7_SHEEP]	0	0	0	0	1	0	LLKKMAKNSRTSL	LLKKMAKNSRTSL	1	13	0	0	0	11	8.333333333	-0.12	Non-CPP	-0.33	0.61	0.61	-0.53	1.04	0.4	1.15	4	11.27	1490.03	1.42	High	3.037	0.488131817	1.292	8.923	28.94	119.79	1884.7	56.685	5.59	211.66	1018	1.42
3154	W5PVU2	SHEEP	396	407	0.211	3	4	Uncharacterized protein OS=Ovis aries GN=STYXL1 PE=4 SV=1 - [W5PVU2_SHEEP]	0	0	0	0	1	0	FLRTQKIIWMPQ	HFLRTQKIIWMPQE	2	13	1	1	2	7	12.5	-0.39	Non-CPP	-0.16	0.59	0.59	-0.56	0.81	-0.29	1	1.5	9.1	1827.4	0.886	Normal	3.515	0.782333161	-0.679	6.436	30.8	131.86	2271.4	51.243	5.93	217.94	1013	5.93
1342	W5QG32	SHEEP	637	648	0.217	5	7	Adenylate cyclase 5 OS=Ovis aries GN=ADCY5 PE=3 SV=1 - [W5QG32_SHEEP]	0	0	0	0	0	1	SRKIVRSKMNST	LSRKIVRSKMNST	2	13	1	0	1	7	12.5	5.05	CPP	-0.4	0.64	0.64	-0.69	0.94	0.48	1.38	4	12.02	1520.01	0.911	Normal	3.002	0.760864084	2.031	10.338	28.76	119.36	1863.6	56.469	5.93	215.21	1137	-0.714
2012	L8HTC7	9CETA	135	146	0.225	9	3	Phosphorylase b kinase regulatory subunit OS=Bos mutus GN=M91_01360 PE=4 SV=1 - [L8HTC7_9CETA]	0	0	0	0	0	1	GMVGGVKVHVDR	KKGMVGGVKVHVDRL	3	14	2	1	3	8	11.11111111	4.72	CPP	-0.18	0.64	0.64	-0.11	0.99	0.36	0.8	3.5	10.3	1623.23	1.058	High	2.767	0.655148564	1.487	8.727	33.35	140.75	2047.7	49.627	6.6	295.2	982	2.785
1364	W5Q379	SHEEP	141	156	0.224	8	2	AMMECR1 like OS=Ovis aries GN=AMMECR1L PE=4 SV=1 - [W5Q379_SHEEP]	0	0	0	0	0	1	TWKTGRDKRLRGCIGT	FVTWKTGRDKRLRGCIGT	3	18	2	0	2	11	8.333333333	4.8	CPP	-0.3	0.64	0.64	-0.62	0.82	0.27	1.17	4	10.92	2094.73	1.404	High	2.892	0.493694573	1.556	9.533	39.7	168.34	2547	50.5	8.15	305.34	1140	6.847
3052	W5PRI4	SHEEP	78	93	0.222	7	7	Receptor protein-tyrosine kinase OS=Ovis aries GN=FLT1 PE=3 SV=1 - [W5PRI4_SHEEP]	0	0	0	1	0	0	ITKSACGKNLKKFCST	LNITKSACGKNLKKFCST	3	18	2	0	2	10	9.090909091	4.95	CPP	-0.2	0.63	0.63	-0.24	0.82	0.1	0.89	4	9.72	1956.61	1.271	High	2.778	0.545355768	1.956	5.156	38.87	167.68	2434	49.611	7.79	215.78	1332	11.11
2399	W5P055	SHEEP	356	367	0.233	15	5	Uncharacterized protein OS=Ovis aries GN=ARHGEF26 PE=4 SV=1 - [W5P055_SHEEP]	0	0	0	1	0	0	LGRIKKKMLKGQ	SLGRIKKKMLKGQGTF	2	13	1	3	4	13	7.142857143	4.76	CPP	-0.26	0.65	0.65	-0.59	1.15	0.37	1	5	11.34	1792.47	1.689	High	2.795	0.410389094	1.375	8.106	35.57	148.7	2275.9	54.556	7.25	259.69	1057	2.249
3201	W5PWY5	SHEEP	289	301	0.227	10	3	Uncharacterized protein (Fragment) OS=Ovis aries GN=GLB1L3 PE=3 SV=1 - [W5PWY5_SHEEP]	0	0	0	1	0	0	LYKLQRHKPILIM	HLYKLQRHKPILIME	2	14	1	1	2	14	6.666666667	-0.09	CPP	-0.19	0.55	0.55	-0.42	1.01	-0.09	0.93	3	9.72	1919.61	1.762	High	3.558	0.393386595	-0.933	8.68	32.8	141	2446.7	53.84	6.32	313.91	1007	9.589
485	W5PZC6	SHEEP	492	507	0.208	2	2	Uncharacterized protein (Fragment) OS=Ovis aries GN=SPIRE2 PE=4 SV=1 - [W5PZC6_SHEEP]	1	0	0	0	0	0	LKKGKICCCCRAKFPL	FSSLKKGKICCCCRAKFPLL	4	19	3	1	4	14	6.666666667	4.93	CPP	-0.13	0.61	0.61	0.48	0.86	-0.06	0.7	5	9.52	2246.13	1.612	High	2.955	0.429992047	0.075	3.545	42.92	190.81	2833.1	45.655	8.4	263.04	1112	19.03
650	Q8HZJ7	CAPHI	2	14	0.226	10	3	Heat shock protein-90 (Fragment) OS=Capra hircus PE=2 SV=1 - [Q8HZJ7_CAPHI]	0	1	0	0	0	0	RRIKEIVKKHSQF	ERRIKEIVKKHSQF	2	14	1	0	1	8	11.11111111	4.91	CPP	-0.49	0.63	0.63	-1.37	1.51	0.96	1.43	3.5	10.29	1798.33	1.048	High	3.134	0.661399981	1.914	18.35	30.33	129.13	2227.6	63.643	6.41	409.9	1088	4.73
196	W5P3H8	SHEEP	93	107	0.231	14	7	Uncharacterized protein OS=Ovis aries GN=IGF2R PE=4 SV=1 - [W5P3H8_SHEEP]	0	1	0	1	1	0	VNCKQQNHKIQSSIT	FNTTVNCKQQNHKIQSSIT	5	19	4	0	4	5	16.66666667	4.49	CPP	-0.26	0.62	0.62	-0.91	0.66	-0.13	1.16	2.5	9.36	2191.74	0.705	Normal	2.872	0.98318749	2.821	6.174	40.27	176.31	2637	51.179	8.42	181.91	1717	8.718
1284	L8IX03	9CETA	323	334	0.209	2	5	Pituitary adenylate cyclase-activating polypeptide type I receptor OS=Bos mutus GN=M91_19648 PE=4 SV=1 - [L8IX03_9CETA]	1	0	0	0	0	0	LFIGIIVILVQK	VLFIGIIVILVQKL	2	13	1	1	2	12	7.692307692	4.46	CPP	0.37	0.66	0.66	2.64	0.35	-1.17	0.29	1	9.11	1568.31	1.381	High	3.853	0.501916858	-4.464	-6.107	32	133.41	2177	33.343	5.9	55.72	965	8.843
2399	W5P055	SHEEP	356	367	0.233	15	5	Uncharacterized protein OS=Ovis aries GN=ARHGEF26 PE=4 SV=1 - [W5P055_SHEEP]	0	0	0	1	0	0	LGRIKKKMLKGQ	LGRIKKKMLKGQGT	1	12	0	2	2	9	10	5.19	CPP	-0.32	0.66	0.66	-0.82	1.31	0.58	1.07	5	11.34	1558.19	1.182	High	2.719	0.586418934	1.764	10.55	31.53	130.42	1998.2	57.529	6.43	257.67	896	1.713
876	F1MKF9	BOVIN	397	408	0.205	2	2	Uncharacterized protein OS=Bos taurus GN=LOC616308 PE=4 SV=2 - [F1MKF9_BOVIN]	1	0	0	0	0	0	FVKRPLGKIGVF	HFVKRPLGKIGVF	2	13	1	0	1	10	9.090909091	4.85	CPP	-0.04	0.6	0.6	0.34	0.86	-0.24	0.69	3.5	11.17	1498.05	1.14	High	3.188	0.608023843	-0.908	4.046	28.04	122.61	1925	46.208	5.6	205.74	763	0.463
2795	W5PGD2	SHEEP	31	42	0.235	18	7	Tyrosine-protein kinase receptor OS=Ovis aries GN=ROS1 PE=3 SV=1 - [W5PGD2_SHEEP]	0	0	0	0	1	0	NSCLKSCVTNLG	LNSCLKSCVTNLGRQ	2	13	1	2	3	10	9.090909091	4.62	CPP	-0.21	0.62	0.62	-0.07	0.49	-0.14	1	2	9.03	1636.14	1.306	High	2.853	0.530740567	1.687	4.58	32.73	141.24	1983	45.173	6.58	121.23	1102	10.799
2837	W5PHA9	SHEEP	523	534	0.234	16	5	Uncharacterized protein (Fragment) OS=Ovis aries GN=NEK5 PE=3 SV=1 - [W5PHA9_SHEEP]	0	0	0	0	1	0	KTVLLLKLTLNI	LKTVLLLKLTLNIL	2	13	1	1	2	18	5.263157895	4.85	CPP	0.13	0.59	0.59	1.61	0.52	-0.75	0.57	2	10.02	1595.33	2.212	High	3.859	0.313357677	-3.379	-1.579	31.76	131.32	2202.1	42.557	5.65	109.13	890	8.682
595	W5QG17	SHEEP	119	130	0.24	23	2	Adenylyl cyclase-associated protein OS=Ovis aries GN=CAP1 PE=3 SV=1 - [W5QG17_SHEEP]	0	1	0	1	0	0	REKNRGSKLFNH	FREKNRGSKLFNHL	2	13	1	1	2	14	6.666666667	4.88	CPP	-0.42	0.61	0.61	-1.32	1.07	0.47	1.36	3.5	11.01	1746.21	1.79	High	3.163	0.387233062	1.364	14.471	29.68	128.09	2120.6	57.657	6.13	314.54	1009	2.921
1272	L8IU67	9CETA	194	206	0.232	14	3	Sortilin (Fragment) OS=Bos mutus GN=M91_01627 PE=4 SV=1 - [L8IU67_9CETA]	1	0	1	0	0	0	FKTIGVKIYSFGL	SFKTIGVKIYSFGL	2	14	1	0	1	13	7.142857143	4.36	CPP	0.08	0.65	0.65	0.74	0.52	-0.57	0.57	2	9.72	1560.08	1.609	High	3.157	0.430793773	-0.586	-1.536	30.81	130.29	1984.7	41.936	6.19	107.19	976	7.985
876	F1MKF9	BOVIN	397	408	0.205	2	2	Uncharacterized protein OS=Bos taurus GN=LOC616308 PE=4 SV=2 - [F1MKF9_BOVIN]	1	0	0	0	0	0	FVKRPLGKIGVF	FVKRPLGKIGVFL	1	12	0	1	1	10	9.090909091	4.57	CPP	0.03	0.64	0.64	0.88	0.75	-0.34	0.62	3	11.17	1474.07	1.117	High	3.315	0.620543582	-1.777	2.177	28.58	123.04	1940.9	44.431	5.64	154.59	737	1.533
3278	W5PZN9	SHEEP	344	355	0.211	3	7	Uncharacterized protein OS=Ovis aries GN=ESCO2 PE=4 SV=1 - [W5PZN9_SHEEP]	0	0	0	1	0	0	SRKKPSLRKSSL	FFVSRKKPSLRKSSL	4	15	3	0	3	12	7.692307692	5.17	CPP	-0.34	0.6	0.6	-0.54	1.06	0.41	1.2	5	12.03	1780.35	1.358	High	3.095	0.510417659	0.873	9.26	32.41	139.21	2222.6	56.52	6.75	262.49	1070	-1.735
3241	W5PYB9	SHEEP	1121	1132	0.217	5	9	Uncharacterized protein OS=Ovis aries GN=ABCA6 PE=4 SV=1 - [W5PYB9_SHEEP]	0	0	1	0	0	0	IFRKRRKNSGLW	IFRKRRKNSGLWS	1	12	0	1	1	13	7.142857143	0.05	CPP	-0.48	0.64	0.64	-1.28	1.13	0.48	1.62	5	12.31	1648.13	1.504	High	3.197	0.460869136	1.023	14.685	29.03	119.44	2010.3	59.177	5.98	264.77	925	-0.142
3195	W5PWT9	SHEEP	1647	1658	0.227	10	6	Uncharacterized protein OS=Ovis aries GN=DOPEY2 PE=4 SV=1 - [W5PWT9_SHEEP]	0	0	0	0	1	0	FKTTKTIRQKIL	YFKTTKTIRQKILD	2	13	1	1	2	10	9.090909091	-0.19	Non-CPP	-0.31	0.65	0.65	-0.79	1.05	0.27	1.21	3	10.01	1755.3	1.235	High	3.282	0.561252778	1.186	10.879	30.14	129.5	2209.6	58.707	6.27	252.42	1037	10.383
385	W5PMT0	SHEEP	147	160	0.224	8	9	Uncharacterized protein OS=Ovis aries GN=XDH PE=4 SV=1 - [W5PMT0_SHEEP]	1	1	1	1	1	1	LCRCTGYRPILQGF	FQGNLCRCTGYRPILQGF	5	18	4	0	4	13	7.142857143	4.64	CPP	-0.12	0.64	0.64	-0.09	0.41	-0.47	0.89	2	9.03	2073.69	1.549	High	2.977	0.447480426	0.439	3.3	38.66	171.45	2506.6	42.894	7.99	124	1089	14.608
613	A1YZ34	CAPHI	147	160	0.224	8	8	Xanthine oxidoreductase OS=Capra hircus PE=2 SV=1 - [A1YZ34_CAPHI]	1	1	1	0	0	1	LCRCTGYRPILQGF	FQGNLCRCTGYRPILQGF	5	18	4	0	4	13	7.142857143	4.64	CPP	-0.12	0.64	0.64	-0.09	0.41	-0.47	0.89	2	9.03	2073.69	1.549	High	2.977	0.447480426	0.439	3.3	38.66	171.45	2506.6	42.894	7.99	124	1089	14.608
485	W5PZC6	SHEEP	492	507	0.208	2	2	Uncharacterized protein (Fragment) OS=Ovis aries GN=SPIRE2 PE=4 SV=1 - [W5PZC6_SHEEP]	1	0	0	0	0	0	LKKGKICCCCRAKFPL	LKKGKICCCCRAKFPLL	1	16	0	1	1	11	8.333333333	4.91	CPP	-0.16	0.61	0.61	0.49	1.01	0.05	0.71	5	9.52	1924.76	1.228	High	2.977	0.564452101	-0.135	5.376	36.67	163.38	2466.7	47.271	7.07	259.35	831	19.018
1231	L8IKS7	9CETA	71	85	0.223	7	1	Tetranectin OS=Bos mutus GN=M91_08233 PE=4 SV=1 - [L8IKS7_9CETA]	1	1	1	0	0	0	CLKGTKVHMKCFLAF	CLKGTKVHMKCFLAF	1	15	0	0	0	14	6.666666667	4.74	CPP	-0.02	0.6	0.6	0.67	0.83	-0.39	0.53	3.5	9.42	1726.41	1.641	High	3.109	0.422393163	-0.647	0.72	32.03	141.26	2189.3	43.427	5.79	207.88	850	13.484
2978	W5PN97	SHEEP	74	88	0.223	7	1	Uncharacterized protein OS=Ovis aries GN=CLEC3B PE=4 SV=1 - [W5PN97_SHEEP]	0	0	0	1	1	0	CLKGTKVHMKCFLAF	CLKGTKVHMKCFLAF	1	15	0	0	0	14	6.666666667	4.74	CPP	-0.02	0.6	0.6	0.67	0.83	-0.39	0.53	3.5	9.42	1726.41	1.641	High	3.109	0.422393163	-0.647	0.72	32.03	141.26	2189.3	43.427	5.79	207.88	850	13.484
1220	L8IIA4	9CETA	381	394	0.235	17	3	Disheveled-associated activator of morphogenesis 2 OS=Bos mutus GN=M91_02424 PE=4 SV=1 - [L8IIA4_9CETA]	0	1	0	0	0	0	HHCLQMPYKRNGGY	LHHCLQMPYKRNGGY	2	15	1	0	1	12	7.692307692	-0.36	Non-CPP	-0.22	0.56	0.56	-0.99	0.68	-0.34	0.93	3	9.25	1817.35	1.493	High	3.024	0.464264689	1.04	6.867	32.21	141.51	2175.6	49.533	6.38	220.22	910	13.557
2326	W5NV27	SHEEP	56	68	0.215	4	1	Uncharacterized protein OS=Ovis aries GN=PPM1L PE=4 SV=1 - [W5NV27_SHEEP]	0	0	1	0	0	0	QLKERKRIKRAGG	QLKERKRIKRAGG	1	13	0	0	0	9	10	0.31	CPP	-0.62	0.66	0.66	-1.76	1.61	1.32	1.62	5	11.74	1540.04	1.048	High	2.653	0.661399981	3.062	21.277	29.15	120.86	1904.9	65.938	6.25	358.54	892	-0.146
166	W5NZY4	SHEEP	397	408	0.234	16	1	Uncharacterized protein OS=Ovis aries GN=LOC101110632 PE=4 SV=1 - [W5NZY4_SHEEP]	1	0	0	0	0	0	FVKRPLGKIGVF	QFVKRPLGKIGVF	2	13	1	0	1	9	10	4.83	CPP	-0.06	0.65	0.65	0.32	0.85	-0.18	0.77	3	11.17	1489.04	1.14	High	3.135	0.608023843	-0.608	4.4	28.39	123.11	1921.1	47.592	5.77	157.67	790	1.194
261	W5P8W2	SHEEP	256	268	0.217	5	4	Uncharacterized protein OS=Ovis aries GN=MGAT5B PE=4 SV=1 - [W5P8W2_SHEEP]	1	0	0	0	0	0	MKKRTKRFTAQWV	MKKRTKRFTAQWV	1	13	0	0	0	10	9.090909091	5.07	CPP	-0.45	0.64	0.64	-1.22	1.32	0.4	1.46	5	12.03	1680.23	1.157	High	3.155	0.599090044	1.3	12.723	28.83	119.84	2082.2	61.715	5.49	263.36	912	2.02
1134	L8I250	9CETA	1321	1333	0.234	16	6	Protein TANC1 (Fragment) OS=Bos mutus GN=M91_10222 PE=4 SV=1 - [L8I250_9CETA]	1	0	0	0	0	0	LYLNLSRCRRKTN	LYLNLSRCRRKTNDF	1	13	0	2	2	16	5.882352941	0.02	CPP	-0.44	0.64	0.64	-0.93	0.73	0.27	1.47	3	10.06	1899.41	1.928	High	3.336	0.359516172	1.113	13.76	31.98	138.84	2287	55.593	6.6	261.08	1064	12.156
1006	Q17QW3	BOVIN	214	225	0.234	16	2	Retinol dehydrogenase 14 (All-trans/9-cis/11-cis) OS=Bos taurus GN=RDH14 PE=2 SV=1 - [Q17QW3_BOVIN]	1	1	1	0	0	0	SFCYSRSKLANI	SFCYSRSKLANIL	1	12	0	1	1	13	7.142857143	4.7	CPP	-0.12	0.62	0.62	0.28	0.47	-0.35	0.92	2	9.36	1501.94	1.581	High	3.179	0.438423264	0.185	2.831	28.41	121.25	1836.2	45.062	5.61	114.38	993	10.461
832	E1BND6	BOVIN	275	291	0.23	13	7	Uncharacterized protein (Fragment) OS=Bos taurus GN=LRBA PE=4 SV=2 - [E1BND6_BOVIN]	0	1	0	0	0	0	LIITSIKSKGKGFQHCV	LIITSIKSKGKGFQHCVKF	1	17	0	2	2	12	7.692307692	4.76	CPP	-0.07	0.62	0.62	0.22	0.91	-0.15	0.74	4.5	10.05	2134.91	1.433	High	2.999	0.483703545	0.347	3.032	41.28	177.8	2725.1	47.137	8.33	261.34	1322	9.127
736	A6QPQ0	BOVIN	376	388	0.226	10	1	MORC4 protein OS=Bos taurus GN=MORC4 PE=2 SV=1 - [A6QPQ0_BOVIN]	1	0	0	0	0	0	KLTRLRIHVSYLL	KLTRLRIHVSYLL	1	13	0	0	0	15	6.25	4.93	CPP	-0.16	0.56	0.56	0.38	0.77	-0.34	1.08	3.5	11.01	1612.2	1.731	High	3.679	0.400431647	-1.731	5.931	28.96	121.18	2074.4	49.4	5.51	212.12	840	7.798
1342	W5QG32	SHEEP	637	648	0.217	5	7	Adenylate cyclase 5 OS=Ovis aries GN=ADCY5 PE=3 SV=1 - [W5QG32_SHEEP]	0	0	0	0	0	1	SRKIVRSKMNST	TLSRKIVRSKMNST	3	14	2	0	2	8	11.11111111	5.04	CPP	-0.39	0.63	0.63	-0.69	0.87	0.42	1.36	4	12.02	1621.13	0.934	Normal	2.963	0.742127602	2.257	9.243	30.85	128.46	1981.8	55.65	6.37	216.87	1234	-0.714
386	W5PMT0	SHEEP	374	386	0.224	8	9	Uncharacterized protein OS=Ovis aries GN=XDH PE=4 SV=1 - [W5PMT0_SHEEP]	1	1	1	1	1	1	TIVSRGTRRTIPM	TIVSRGTRRTIPMDHT	1	13	0	3	3	5	16.66666667	4.83	CPP	-0.31	0.59	0.59	-0.67	0.55	0.24	1.19	2.5	11.7	1841.35	0.638	Normal	2.907	1.086437587	2.244	8.037	34.43	149.67	2191.3	49.762	7.34	260.05	1340	-1.68
1165	L8IA28	9CETA	1378	1389	0.229	12	5	Dedicator of cytokinesis protein 8 (Fragment) OS=Bos mutus GN=M91_20991 PE=4 SV=1 - [L8IA28_9CETA]	1	0	0	0	0	0	RWRKEQTHWRQA	RWRKEQTHWRQANEK	1	12	0	3	3	10	9.090909091	5.04	CPP	-0.69	0.6	0.6	-2.85	1.41	0.89	1.87	3.5	10.91	2053.49	1.195	High	3.053	0.580039482	3.2	22.42	33.52	138.16	2411.4	67.793	6.69	422.72	1130	4.744
3326	W5Q1X3	SHEEP	320	331	0.221	7	6	Uncharacterized protein OS=Ovis aries GN=LRRC8C PE=4 SV=1 - [W5Q1X3_SHEEP]	0	0	0	0	1	0	SFCYLCFVSIYG	LSFCYLCFVSIYG	2	13	1	0	1	16	5.882352941	4.37	CPP	0.25	0.63	0.63	1.72	0	-1.38	0.31	0	5.81	1515	1.779	High	3.468	0.38962742	-2.369	-7.577	28.14	123.36	1873.1	30.969	5.29	11.4	743	22.759
222	W5P5R4	SHEEP	91	102	0.221	7	3	Uncharacterized protein (Fragment) OS=Ovis aries PE=4 SV=1 - [W5P5R4_SHEEP]	1	0	0	0	0	0	VMCHCRRRGSQL	LISVMCHCRRRGSQL	4	15	3	0	3	9	10	4.91	CPP	-0.27	0.6	0.6	0.07	0.67	-0.06	1.13	3.5	10.43	1759.36	1.038	High	3.028	0.66777185	0.527	6.453	32.86	142.05	2116.2	45.213	6.52	220.04	1027	9.116
3223	W5PY31	SHEEP	742	755	0.214	4	7	Uncharacterized protein OS=Ovis aries GN=TENM2 PE=4 SV=1 - [W5PY31_SHEEP]	0	0	0	0	1	0	FVKYPKYGYTITRQ	SFVKYPKYGYTITRQDGT	2	15	1	3	4	11	8.333333333	4.6	CPP	-0.22	0.64	0.64	-0.94	0.61	-0.08	1	2	9.43	2124.64	1.203	High	2.911	0.576182195	2.256	6.944	38.84	168.14	2555.3	52.506	8.31	208.92	1275	14.929
595	W5QG17	SHEEP	119	130	0.24	23	2	Adenylyl cyclase-associated protein OS=Ovis aries GN=CAP1 PE=3 SV=1 - [W5QG17_SHEEP]	0	1	0	1	0	0	REKNRGSKLFNH	TFREKNRGSKLFNHL	3	14	2	1	3	15	6.25	4.86	CPP	-0.4	0.61	0.61	-1.28	1	0.41	1.33	3.5	11.01	1847.33	1.795	High	3.115	0.386154418	1.62	13.173	31.77	137.19	2238.8	56.813	6.57	316.2	1106	2.921
3131	W5PUY2	SHEEP	681	694	0.243	27	3	Uncharacterized protein OS=Ovis aries GN=VLDLR PE=4 SV=1 - [W5PUY2_SHEEP]	0	0	1	1	1	0	MWRNWQHKNMKSMN	MWRNWQHKNMKSMN	1	14	0	0	0	12	7.692307692	-0.02	CPP	-0.41	0.63	0.63	-1.89	0.89	-0.08	1.43	3.5	11.17	1891.43	1.461	High	3.354	0.474433388	1.329	11.021	31.29	127.74	2238.3	58.021	5.64	226.43	1176	4.345
3241	W5PYB9	SHEEP	1121	1132	0.217	5	9	Uncharacterized protein OS=Ovis aries GN=ABCA6 PE=4 SV=1 - [W5PYB9_SHEEP]	0	0	1	0	0	0	IFRKRRKNSGLW	AFIFRKRRKNSGLWS	3	14	2	1	3	16	5.882352941	5.04	CPP	-0.36	0.64	0.64	-0.8	0.98	0.22	1.4	5	12.31	1866.41	1.703	High	3.213	0.407015373	0.413	11.247	33.2	138.26	2287.6	54.84	6.65	265.12	1066	0.55
2849	W5PHT8	SHEEP	1443	1455	0.232	15	5	Uncharacterized protein (Fragment) OS=Ovis aries GN=DOCK7 PE=4 SV=1 - [W5PHT8_SHEEP]	0	0	0	1	0	0	RWRKDMTHWRQNT	RWRKDMTHWRQNTEK	1	13	0	2	2	11	8.333333333	5.03	CPP	-0.66	0.61	0.61	-2.65	1.24	0.8	1.8	3.5	10.91	2072.55	1.284	High	3.187	0.539834253	2.873	20.72	33.07	137.58	2425.1	66.087	6.58	413.07	1132	5.327
876	F1MKF9	BOVIN	397	408	0.205	2	2	Uncharacterized protein OS=Bos taurus GN=LOC616308 PE=4 SV=2 - [F1MKF9_BOVIN]	1	0	0	0	0	0	FVKRPLGKIGVF	QFVKRPLGKIGVFL	2	13	1	1	2	11	8.333333333	4.76	CPP	-0.02	0.64	0.64	0.56	0.79	-0.3	0.71	3	11.17	1602.22	1.134	High	3.248	0.6112409	-1.221	3.25	30.75	132.71	2089.6	46.164	6.13	158.12	830	2.264
1753	R9ZUL4	SHEEP	146	157	0.228	11	3	Ubiquitinyl hydrolase 1 (Fragment) OS=Ovis aries GN=USP44 PE=4 SV=1 - [R9ZUL4_SHEEP]	0	0	0	0	0	1	AKREVKKRRQEL	LAKREVKKRRQELL	2	13	1	1	2	12	7.692307692	-0.16	Non-CPP	-0.58	0.64	0.64	-1.31	1.58	1.2	1.57	4	11.01	1767.36	1.355	High	3.152	0.511547735	1.579	21.286	31.34	130.01	2235.3	66.607	6.32	409.33	954	4.424
3390	W5Q3G0	SHEEP	184	195	0.228	11	5	Ubiquitin carboxyl-terminal hydrolase OS=Ovis aries GN=USP44 PE=3 SV=1 - [W5Q3G0_SHEEP]	0	0	0	1	0	0	AKREVKKRRQEL	LAKREVKKRRQELL	2	13	1	1	2	12	7.692307692	-0.16	Non-CPP	-0.58	0.64	0.64	-1.31	1.58	1.2	1.57	4	11.01	1767.36	1.355	High	3.152	0.511547735	1.579	21.286	31.34	130.01	2235.3	66.607	6.32	409.33	954	4.424
3195	W5PWT9	SHEEP	1647	1658	0.227	10	6	Uncharacterized protein OS=Ovis aries GN=DOPEY2 PE=4 SV=1 - [W5PWT9_SHEEP]	0	0	0	0	1	0	FKTTKTIRQKIL	FKTTKTIRQKILDF	1	12	0	2	2	11	8.333333333	0.02	CPP	-0.27	0.65	0.65	-0.49	1.05	0.26	1.14	3	10.3	1739.3	1.235	High	3.309	0.561252778	0.664	9.564	29.77	129.52	2205.6	56.586	6.16	251.16	1037	6.533
788	E1BC61	BOVIN	40	54	0.226	9	1	Uncharacterized protein OS=Bos taurus GN=PKDREJ PE=4 SV=2 - [E1BC61_BOVIN]	1	0	0	0	0	0	FRHTRPARRVTLPRL	FRHTRPARRVTLPRL	1	15	0	0	0	11	8.333333333	5.46	CPP	-0.48	0.54	0.54	-0.93	0.91	0.37	1.53	5.5	12.61	1876.45	1.225	High	3.24	0.565834433	0.567	13.68	32.04	141.41	2295.1	56.627	6.65	319.46	992	-6.397
1753	R9ZUL4	SHEEP	146	157	0.228	11	3	Ubiquitinyl hydrolase 1 (Fragment) OS=Ovis aries GN=USP44 PE=4 SV=1 - [R9ZUL4_SHEEP]	0	0	0	0	0	1	AKREVKKRRQEL	LAKREVKKRRQEL	2	13	1	0	1	10	9.090909091	5.07	CPP	-0.67	0.65	0.65	-1.7	1.7	1.43	1.69	4	11.01	1654.18	1.13	High	3.032	0.613404585	2.408	23.823	28.98	120.41	2066.8	69.608	5.96	408.88	914	3.354
3390	W5Q3G0	SHEEP	184	195	0.228	11	5	Ubiquitin carboxyl-terminal hydrolase OS=Ovis aries GN=USP44 PE=3 SV=1 - [W5Q3G0_SHEEP]	0	0	0	1	0	0	AKREVKKRRQEL	LAKREVKKRRQEL	2	13	1	0	1	10	9.090909091	5.07	CPP	-0.67	0.65	0.65	-1.7	1.7	1.43	1.69	4	11.01	1654.18	1.13	High	3.032	0.613404585	2.408	23.823	28.98	120.41	2066.8	69.608	5.96	408.88	914	3.354
2837	W5PHA9	SHEEP	523	534	0.234	16	5	Uncharacterized protein (Fragment) OS=Ovis aries GN=NEK5 PE=3 SV=1 - [W5PHA9_SHEEP]	0	0	0	0	1	0	KTVLLLKLTLNI	FLKTVLLLKLTLNIL	3	14	2	1	3	20	4.761904762	4.97	CPP	0.16	0.6	0.6	1.69	0.49	-0.87	0.53	2	10.02	1742.52	2.21	High	3.925	0.313641258	-3.767	-2.507	33.59	140.45	2391.1	41.42	5.96	109.48	931	9.742
1387	Q009B1	SHEEP	379	392	0.212	3	4	ATP-binding cassette sub-family G member 2 OS=Ovis aries GN=ABCG2 PE=2 SV=1 - [Q009B1_SHEEP]	0	0	0	1	1	1	QLKWISKRSFKNLL	QLKWISKRSFKNLL	1	14	0	0	0	15	6.25	0	CPP	-0.26	0.62	0.62	-0.5	1.05	-0.01	1.21	4	11.27	1761.36	1.519	High	3.484	0.456318091	-0.536	8.764	31.42	129.58	2249.2	55.879	6.06	214.7	975	5.314
838	E1BNE2	BOVIN	661	672	0.231	14	2	Uncharacterized protein OS=Bos taurus GN=CAND2 PE=4 SV=2 - [E1BNE2_BOVIN]	0	1	1	0	0	0	LRKNQRALRLTT	FLRKNQRALRLTT	2	13	1	0	1	12	7.692307692	0.43	CPP	-0.43	0.62	0.62	-0.75	0.94	0.25	1.54	4	12.31	1617.12	1.343	High	3.307	0.516118526	0.538	12.408	28.31	120.36	2012.2	57.077	5.64	217.43	933	1.543
1284	L8IX03	9CETA	323	334	0.209	2	5	Pituitary adenylate cyclase-activating polypeptide type I receptor OS=Bos mutus GN=M91_19648 PE=4 SV=1 - [L8IX03_9CETA]	1	0	0	0	0	0	LFIGIIVILVQK	FVLFIGIIVILVQKL	3	14	2	1	3	14	6.666666667	4.53	CPP	0.38	0.66	0.66	2.65	0.33	-1.26	0.27	1	9.11	1715.5	1.401	High	3.919	0.494751735	-4.78	-6.733	33.83	142.54	2366	32.82	6.21	56.07	1006	9.903
559	W5Q8S6	SHEEP	528	539	0.219	6	5	Uncharacterized protein OS=Ovis aries GN=CTCFL PE=4 SV=1 - [W5Q8S6_SHEEP]	0	1	1	1	1	0	CLTCNKCFRQQQ	CLTCNKCFRQQQL	1	12	0	1	1	10	9.090909091	-0.13	Non-CPP	-0.3	0.64	0.64	-0.4	0.76	-0.21	1.15	2	8.8	1585.08	1.071	High	3.002	0.647196247	1.285	6.992	27.4	124.07	1909.4	48.931	5.45	122.82	812	17.953
2917	W5PK40	SHEEP	674	686	0.223	7	8	Uncharacterized protein (Fragment) OS=Ovis aries GN=SULF2 PE=4 SV=1 - [W5PK40_SHEEP]	0	0	0	0	1	0	KGYKQCNPRTRNM	RSCKGYKQCNPRTRNMD	4	16	3	1	4	8	11.11111111	4.93	CPP	-0.6	0.66	0.66	-1.95	0.94	0.76	1.53	4	9.86	2057.58	0.89	Normal	2.658	0.778817057	4.129	16.765	35.99	159.22	2373.6	60.135	7.86	316.9	1271	11.038
166	W5NZY4	SHEEP	397	408	0.234	16	1	Uncharacterized protein OS=Ovis aries GN=LOC101110632 PE=4 SV=1 - [W5NZY4_SHEEP]	1	0	0	0	0	0	FVKRPLGKIGVF	HFVKRPLGKIGVF	2	13	1	0	1	10	9.090909091	4.85	CPP	-0.04	0.6	0.6	0.34	0.86	-0.24	0.69	3.5	11.17	1498.05	1.14	High	3.188	0.608023843	-0.908	4.046	28.04	122.61	1925	46.208	5.6	205.74	763	0.463
1307	L8J0R5	9CETA	255	266	0.227	10	5	Relaxin-3 receptor 1 (Fragment) OS=Bos mutus GN=M91_05508 PE=4 SV=1 - [L8J0R5_9CETA]	1	0	0	0	0	0	LGLYHLQKVLLG	LGLYHLQKVLLGF	1	12	0	1	1	19	5	4.54	CPP	0.15	0.57	0.57	1.02	0.49	-0.97	0.46	1.5	8.94	1501.07	2.007	High	3.531	0.345364813	-2.738	-1.831	29	122.85	1962.8	39.523	5.28	108.97	669	11.402
2494	W5P3Z7	SHEEP	40	54	0.23	12	3	Solute carrier family 26 member 9 OS=Ovis aries GN=SLC26A9 PE=3 SV=1 - [W5P3Z7_SHEEP]	0	0	1	0	0	0	TFRCSSAKIKTTVFG	LCNTFRCSSAKIKTTVFG	4	18	3	0	3	11	8.333333333	4.66	CPP	-0.12	0.62	0.62	0.28	0.54	-0.22	0.83	3	9.53	1976.59	1.22	High	2.867	0.568153427	1.25	1.717	38.54	168.27	2419	43.789	7.7	167.09	1323	10.471
559	W5Q8S6	SHEEP	528	539	0.219	6	5	Uncharacterized protein OS=Ovis aries GN=CTCFL PE=4 SV=1 - [W5Q8S6_SHEEP]	0	1	1	1	1	0	CLTCNKCFRQQQ	CLTCNKCFRQQQLL	1	12	0	2	2	12	7.692307692	4.85	CPP	-0.24	0.63	0.63	-0.1	0.71	-0.32	1.07	2	8.8	1698.26	1.249	High	3.125	0.554961714	0.536	5.657	29.76	133.67	2077.9	47.407	5.81	123.27	852	19.023
1272	L8IU67	9CETA	194	206	0.232	14	3	Sortilin (Fragment) OS=Bos mutus GN=M91_01627 PE=4 SV=1 - [L8IU67_9CETA]	1	0	1	0	0	0	FKTIGVKIYSFGL	LGKSFKTIGVKIYSFGL	5	17	4	0	4	15	6.25	4.37	CPP	0.05	0.64	0.64	0.58	0.65	-0.4	0.59	3	10.01	1858.52	1.628	High	3.066	0.425766081	-0.353	-0.035	37.69	158.44	2388.8	43.659	7.56	157.14	1121	8.53
3326	W5Q1X3	SHEEP	320	331	0.221	7	6	Uncharacterized protein OS=Ovis aries GN=LRRC8C PE=4 SV=1 - [W5Q1X3_SHEEP]	0	0	0	0	1	0	SFCYLCFVSIYG	LSFCYLCFVSIYGL	2	13	1	1	2	19	5	4.37	CPP	0.27	0.63	0.63	1.86	0	-1.41	0.29	0	5.81	1628.18	1.937	High	3.557	0.357845731	-2.857	-7.871	30.5	132.96	2041.6	30.729	5.65	11.85	783	23.829
1045	Q862J3	BOVIN	43	56	0.226	10	2	Similar to vacuolar H-ATPase subunit D (Fragment) OS=Bos taurus PE=2 SV=1 - [Q862J3_BOVIN]	0	1	0	0	0	0	RFRQILKKIIETKM	LRFRQILKKIIETKM	2	15	1	0	1	12	7.692307692	4.81	CPP	-0.28	0.66	0.66	-0.17	1.23	0.33	1.2	4	11.1	1917.67	1.287	High	3.547	0.538575898	-0.753	11.187	33.24	139.17	2490.3	57.527	6.6	310.73	1093	6.67
3760	W5QJ49	SHEEP	43	56	0.226	10	2	Uncharacterized protein OS=Ovis aries GN=ATP6V1D PE=4 SV=1 - [W5QJ49_SHEEP]	0	0	0	1	0	0	RFRQILKKIIETKM	LRFRQILKKIIETKM	2	15	1	0	1	12	7.692307692	4.81	CPP	-0.28	0.66	0.66	-0.17	1.23	0.33	1.2	4	11.1	1917.67	1.287	High	3.547	0.538575898	-0.753	11.187	33.24	139.17	2490.3	57.527	6.6	310.73	1093	6.67
2399	W5P055	SHEEP	356	367	0.233	15	5	Uncharacterized protein OS=Ovis aries GN=ARHGEF26 PE=4 SV=1 - [W5P055_SHEEP]	0	0	0	1	0	0	LGRIKKKMLKGQ	SLGRIKKKMLKGQGT	2	13	1	2	3	10	9.090909091	5.05	CPP	-0.32	0.65	0.65	-0.82	1.23	0.56	1.07	5	11.34	1645.28	1.12	High	2.659	0.618881411	2.08	9.68	33.74	139.57	2086.9	56.493	6.94	259.34	1016	1.189
3241	W5PYB9	SHEEP	1121	1132	0.217	5	9	Uncharacterized protein OS=Ovis aries GN=ABCA6 PE=4 SV=1 - [W5PYB9_SHEEP]	0	0	1	0	0	0	IFRKRRKNSGLW	FIFRKRRKNSGLWS	2	13	1	1	2	15	6.25	0.05	CPP	-0.4	0.64	0.64	-0.99	1.05	0.27	1.5	5	12.31	1795.32	1.512	High	3.314	0.458430675	0.293	12.529	30.86	128.57	2199.3	56.771	6.29	265.12	966	0.918
4196	SAR1B	BOVIN	21	32	0.233	16	1	GTP-binding protein SAR1b OS=Bos taurus GN=SAR1B PE=2 SV=1 - [SAR1B_BOVIN]	0	0	1	0	0	0	LYKKTGKLVFLG	GLYKKTGKLVFLG	2	13	1	0	1	15	6.25	5.01	CPP	-0.02	0.64	0.64	0.27	0.85	-0.24	0.62	3	10.01	1423.97	1.623	High	3.014	0.427077745	-0.231	2.631	29.08	121.41	1853.9	47.285	5.67	153.6	688	8.006
1364	W5Q379	SHEEP	141	156	0.224	8	2	AMMECR1 like OS=Ovis aries GN=AMMECR1L PE=4 SV=1 - [W5Q379_SHEEP]	0	0	0	0	0	1	TWKTGRDKRLRGCIGT	PLFVTWKTGRDKRLRGCIGT	5	20	4	0	4	13	7.142857143	4.8	CPP	-0.25	0.62	0.62	-0.45	0.73	0.15	1.05	4	10.92	2305.04	1.362	High	2.962	0.508918635	1.045	8.035	44.05	188.54	2837.7	49.405	9.02	307.37	1236	5.677
166	W5NZY4	SHEEP	397	408	0.234	16	1	Uncharacterized protein OS=Ovis aries GN=LOC101110632 PE=4 SV=1 - [W5NZY4_SHEEP]	1	0	0	0	0	0	FVKRPLGKIGVF	FVKRPLGKIGVFL	1	12	0	1	1	10	9.090909091	4.57	CPP	0.03	0.64	0.64	0.88	0.75	-0.34	0.62	3	11.17	1474.07	1.117	High	3.315	0.620543582	-1.777	2.177	28.58	123.04	1940.9	44.431	5.64	154.59	737	1.533
876	F1MKF9	BOVIN	397	408	0.205	2	2	Uncharacterized protein OS=Bos taurus GN=LOC616308 PE=4 SV=2 - [F1MKF9_BOVIN]	1	0	0	0	0	0	FVKRPLGKIGVF	HFVKRPLGKIGVFL	2	13	1	1	2	12	7.692307692	4.79	CPP	0	0.59	0.59	0.59	0.8	-0.35	0.64	3.5	11.17	1611.23	1.134	High	3.297	0.6112409	-1.5	2.921	30.4	132.21	2093.5	44.879	5.96	206.19	803	1.533
838	E1BNE2	BOVIN	661	672	0.231	14	2	Uncharacterized protein OS=Bos taurus GN=CAND2 PE=4 SV=2 - [E1BNE2_BOVIN]	0	1	1	0	0	0	LRKNQRALRLTT	LRKNQRALRLTTL	1	12	0	1	1	13	7.142857143	5.2	CPP	-0.44	0.6	0.6	-0.68	0.94	0.3	1.54	4	12.31	1583.11	1.364	High	3.298	0.50817242	0.538	12.7	28.84	120.83	1991.7	57.238	5.69	217.53	932	1.553
149	W5NXZ5	SHEEP	217	228	0.229	12	6	Uncharacterized protein (Fragment) OS=Ovis aries GN=FHOD1 PE=4 SV=1 - [W5NXZ5_SHEEP]	1	0	0	0	0	0	LVVKTALKLLLV	LSRLVVKTALKLLLV	4	15	3	0	3	15	6.25	4.87	CPP	0.04	0.59	0.59	1.56	0.65	-0.46	0.67	3	11.17	1666.41	1.52	High	3.573	0.456017882	-2.46	0.533	34.29	141.34	2262.8	43.48	6.11	157.42	956	5.701
392	W5PMT0	SHEEP	992	1005	0.224	8	9	Uncharacterized protein OS=Ovis aries GN=XDH PE=4 SV=1 - [W5PMT0_SHEEP]	1	1	1	1	1	1	ENCWKKRGLCIIPT	NKENCWKKRGLCIIPTK	3	16	2	1	3	9	10	4.82	CPP	-0.34	0.64	0.64	-0.96	1.08	0.42	1.12	4	9.71	2031.72	0.927	Normal	2.998	0.747731586	1.729	11.906	37.37	159.62	2532	56.176	7.6	315.72	1151	11.287
619	A1YZ34	CAPHI	991	1004	0.224	8	8	Xanthine oxidoreductase OS=Capra hircus PE=2 SV=1 - [A1YZ34_CAPHI]	1	1	1	0	0	1	ENCWKKRGLCIIPT	NKENCWKKRGLCIIPTK	3	16	2	1	3	9	10	4.82	CPP	-0.34	0.64	0.64	-0.96	1.08	0.42	1.12	4	9.71	2031.72	0.927	Normal	2.998	0.747731586	1.729	11.906	37.37	159.62	2532	56.176	7.6	315.72	1151	11.287
4106	F1MUT3	BOVIN	990	1003	0.224	8	7	Xanthine dehydrogenase/oxidase OS=Bos taurus GN=XDH PE=1 SV=1 - [F1MUT3_BOVIN]	0	0	1	0	0	0	ENCWKKRGLCIIPT	NKENCWKKRGLCIIPTK	3	16	2	1	3	9	10	4.82	CPP	-0.34	0.64	0.64	-0.96	1.08	0.42	1.12	4	9.71	2031.72	0.927	Normal	2.998	0.747731586	1.729	11.906	37.37	159.62	2532	56.176	7.6	315.72	1151	11.287
261	W5P8W2	SHEEP	256	268	0.217	5	4	Uncharacterized protein OS=Ovis aries GN=MGAT5B PE=4 SV=1 - [W5P8W2_SHEEP]	1	0	0	0	0	0	MKKRTKRFTAQWV	FMKKRTKRFTAQWV	2	14	1	0	1	12	7.692307692	5.15	CPP	-0.37	0.65	0.65	-0.93	1.23	0.19	1.36	5	12.03	1827.42	1.167	High	3.276	0.593956453	0.55	10.707	30.66	128.97	2271.2	59.129	5.8	263.71	953	3.08
1112	L8HUN7	9CETA	178	189	0.23	12	1	Rho guanine nucleotide exchange factor 26 (Fragment) OS=Bos mutus GN=M91_00483 PE=4 SV=1 - [L8HUN7_9CETA]	1	0	0	0	0	0	SKRTSKQQVYFF	FSKRTSKQQVYFF	2	13	1	0	1	12	7.692307692	-0.26	Non-CPP	-0.28	0.65	0.65	-0.79	0.95	-0.13	1.23	3	10.3	1666.09	1.231	High	3.206	0.563076507	0.969	7.308	27.39	119.8	2026.8	55.577	5.65	165.85	938	7.875
1091	L8HSP8	9CETA	146	159	0.233	15	3	Uncharacterized protein OS=Bos mutus GN=M91_16939 PE=4 SV=1 - [L8HSP8_9CETA]	1	0	0	0	0	0	PLKVTGPKRIKNIT	PLKVTGPKRIKNITL	1	14	0	1	1	9	10	-0.29	Non-CPP	-0.2	0.61	0.61	-0.26	0.9	0.18	0.93	4	11.27	1678.33	0.953	Normal	3.088	0.727331774	0.7	7.273	32.99	141.71	2189.3	53.72	6.87	211.69	1068	-1.912
92	W5NQ46	SHEEP	6	19	0.229	12	3	Fibrinogen beta chain OS=Ovis aries GN=FGB PE=4 SV=1 - [W5NQ46_SHEEP]	1	1	1	1	1	1	FQKFKTMKHLLLLL	FQKFKTMKHLLLLL	1	14	0	0	0	19	5	4.89	CPP	-0.03	0.58	0.58	0.53	0.98	-0.5	0.71	3.5	10.31	1760.49	1.871	High	3.755	0.37046883	-2.729	2.25	30.36	130.26	2329	49.707	5.37	209.67	800	8.857
3058	W5PRI4	SHEEP	886	897	0.222	7	7	Receptor protein-tyrosine kinase OS=Ovis aries GN=FLT1 PE=3 SV=1 - [W5PRI4_SHEEP]	0	0	0	1	0	0	THIGHHLNVVNL	ILTHIGHHLNVVNLL	3	14	2	1	3	13	7.142857143	4.39	CPP	0.14	0.51	0.51	0.99	0.29	-1.02	0.53	1.5	7.35	1693.29	1.259	High	3.559	0.550553757	-1.933	-1.72	32.73	140.65	2180	36.347	6	165.58	1112	6.139
3068	W5PS44	SHEEP	224	241	0.221	6	2	Uncharacterized protein (Fragment) OS=Ovis aries GN=GPRC5B PE=4 SV=1 - [W5PS44_SHEEP]	0	0	0	0	1	0	CGKFKKWKQNGVCILVTA	SLCGKFKKWKQNGVCILVTA	3	20	2	0	2	15	6.25	4.71	CPP	-0.08	0.63	0.63	0.21	0.8	-0.23	0.75	4	9.72	2224.03	1.428	High	2.947	0.485397185	0.54	3.175	44.53	188.53	2820.5	46.06	8.49	214.96	1289	14.242
166	W5NZY4	SHEEP	397	408	0.234	16	1	Uncharacterized protein OS=Ovis aries GN=LOC101110632 PE=4 SV=1 - [W5NZY4_SHEEP]	1	0	0	0	0	0	FVKRPLGKIGVF	QFVKRPLGKIGVFL	2	13	1	1	2	11	8.333333333	4.76	CPP	-0.02	0.64	0.64	0.56	0.79	-0.3	0.71	3	11.17	1602.22	1.134	High	3.248	0.6112409	-1.221	3.25	30.75	132.71	2089.6	46.164	6.13	158.12	830	2.264
1243	L8IP25	9CETA	793	806	0.216	4	6	Aldehyde oxidase OS=Bos mutus GN=M91_14969 PE=4 SV=1 - [L8IP25_9CETA]	1	1	0	0	0	0	ANKVMCHVKRVGGA	KVSANKVMCHVKRVGGA	4	17	3	0	3	6	14.28571429	4.74	CPP	-0.18	0.62	0.62	0.02	0.88	0.16	0.82	4.5	10.33	1784.42	0.609	Normal	2.6	1.13817271	2.053	6.124	37.64	159.56	2211.2	47.347	7.23	260.58	1261	3.45
975	TRPC2	BOVIN	346	357	0.207	2	3	Short transient receptor potential channel 2 homolog OS=Bos taurus GN=TRPC2 PE=2 SV=1 - [TRPC2_BOVIN]	1	0	0	0	0	0	RYITRVRNSFQN	LSRYITRVRNSFQN	3	14	2	0	2	9	10	4.69	CPP	-0.39	0.65	0.65	-0.88	0.61	-0.01	1.57	3	11.72	1754.18	0.833	Normal	3.286	0.83210946	1.343	10.979	30.3	128.85	2098.5	54.057	6.4	173.98	1185	4.825
3223	W5PY31	SHEEP	742	755	0.214	4	7	Uncharacterized protein OS=Ovis aries GN=TENM2 PE=4 SV=1 - [W5PY31_SHEEP]	0	0	0	0	1	0	FVKYPKYGYTITRQ	FVKYPKYGYTITRQDGT	1	14	0	3	3	10	9.090909091	4.63	CPP	-0.22	0.65	0.65	-0.95	0.65	-0.1	1	2	9.43	2037.55	0.947	Normal	2.975	0.731940001	2.006	7.5	36.63	158.99	2466.6	53.124	7.8	207.25	1155	15.453
2501	W5P433	SHEEP	854	865	0.225	9	7	Breast cancer type 1 susceptibility protein OS=Ovis aries GN=BRCA1 PE=4 SV=1 - [W5P433_SHEEP]	0	0	1	0	1	0	TFKVSKRQTFAL	TFKVSKRQTFALF	1	12	0	1	1	13	7.142857143	4.58	CPP	-0.16	0.63	0.63	0.02	0.85	-0.2	1	3	11.17	1573.05	1.263	High	3.23	0.548810119	0.008	4.154	27.6	120.26	1971.4	50.538	5.39	161.15	921	3.46
3364	W5Q2S7	SHEEP	588	600	0.224	9	7	Transmembrane channel-like protein OS=Ovis aries GN=TMC3 PE=3 SV=1 - [W5Q2S7_SHEEP]	0	0	0	0	1	0	KLIGLMYLRSWAV	KLIGLMYLRSWAV	1	13	0	0	0	15	6.25	-0.14	Non-CPP	0.06	0.62	0.62	0.92	0.47	-0.76	0.69	2	10.01	1550.14	1.437	High	3.572	0.482357119	-2.4	-0.254	30.31	122.16	1991.4	41.9	5.35	109.94	833	9.121
1307	L8J0R5	9CETA	255	266	0.227	10	5	Relaxin-3 receptor 1 (Fragment) OS=Bos mutus GN=M91_05508 PE=4 SV=1 - [L8J0R5_9CETA]	1	0	0	0	0	0	LGLYHLQKVLLG	WLGLYHLQKVLLGF	2	13	1	1	2	21	4.545454545	4.69	CPP	0.17	0.57	0.57	0.89	0.46	-1.14	0.5	1.5	8.94	1687.3	1.996	High	3.681	0.347268127	-3.257	-2.264	31.83	132.24	2189.8	39.179	5.58	111.07	687	13.002
393	W5PN09	SHEEP	2	14	0.23	12	1	Uncharacterized protein (Fragment) OS=Ovis aries PE=4 SV=1 - [W5PN09_SHEEP]	0	1	0	0	0	0	FIYMKCSKSLVMT	FIYMKCSKSLVMTV	1	13	0	1	1	11	8.333333333	4.7	CPP	0.04	0.65	0.65	1.03	0.52	-0.63	0.57	2	9.25	1650.29	1.1	High	3.363	0.630133801	-0.936	-2.307	30.78	130.68	2085.4	42.571	5.66	111.16	1023	13.427
3178	W5PWJ0	SHEEP	426	437	0.226	10	8	Uncharacterized protein (Fragment) OS=Ovis aries GN=GRB10 PE=4 SV=1 - [W5PWJ0_SHEEP]	0	0	1	0	0	0	NYRIPQQRKAML	YQNYRIPQQRKAML	3	14	2	0	2	11	8.333333333	0.09	CPP	-0.4	0.65	0.65	-1.36	0.88	-0.01	1.43	3	10.29	1809.33	1.079	High	3.23	0.642397758	1.293	12.321	30.78	131.76	2204.9	59.443	6.28	174.3	1067	9.862
2941	W5PLN2	SHEEP	394	407	0.225	9	2	Uncharacterized protein (Fragment) OS=Ovis aries GN=RNF169 PE=4 SV=1 - [W5PLN2_SHEEP]	0	0	0	1	0	0	VLKTKKQLKTVNHF	VLKTKKQLKTVNHF	1	14	0	0	0	12	7.692307692	-0.12	Non-CPP	-0.27	0.6	0.6	-0.6	1.24	0.14	1.07	4.5	10.49	1684.28	1.161	High	3.199	0.597025995	0.95	9.029	30.1	129.21	2174	57.829	5.84	261.34	980	4.733
1036	ABCG2	BOVIN	376	389	0.212	3	4	ATP-binding cassette sub-family G member 2 OS=Bos taurus GN=ABCG2 PE=3 SV=2 - [ABCG2_BOVIN]	1	1	1	0	0	0	QLKWISRRSFKNLL	QLKWISRRSFKNLL	1	14	0	0	0	15	6.25	5.05	CPP	-0.3	0.62	0.62	-0.54	0.96	-0.01	1.36	4	12.02	1789.37	1.341	High	3.534	0.516888278	-0.643	9.814	31.41	129.67	2254.8	55.286	6.12	217.2	984	4.284
838	E1BNE2	BOVIN	661	672	0.231	14	2	Uncharacterized protein OS=Bos taurus GN=CAND2 PE=4 SV=2 - [E1BNE2_BOVIN]	0	1	1	0	0	0	LRKNQRALRLTT	LRKNQRALRLTTLAA	1	12	0	3	3	13	7.142857143	5.14	CPP	-0.35	0.59	0.59	-0.35	0.82	0.19	1.33	4	12.31	1725.29	1.276	High	3.097	0.543218794	0.747	10.113	33.52	140.21	2168.3	53.313	6.41	217.53	1132	0.817
3195	W5PWT9	SHEEP	1647	1658	0.227	10	6	Uncharacterized protein OS=Ovis aries GN=DOPEY2 PE=4 SV=1 - [W5PWT9_SHEEP]	0	0	0	0	1	0	FKTTKTIRQKIL	YFKTTKTIRQKILDF	2	13	1	2	3	13	7.142857143	-0.17	Non-CPP	-0.25	0.65	0.65	-0.55	0.98	0.09	1.13	3	10.01	1902.49	1.251	High	3.386	0.554074485	0.493	9.12	31.97	138.63	2398.6	56.493	6.58	252.77	1078	11.443
3058	W5PRI4	SHEEP	886	897	0.222	7	7	Receptor protein-tyrosine kinase OS=Ovis aries GN=FLT1 PE=3 SV=1 - [W5PRI4_SHEEP]	0	0	0	1	0	0	THIGHHLNVVNL	ILTHIGHHLNVVNL	3	14	2	0	2	11	8.333333333	4.44	CPP	0.12	0.51	0.51	0.79	0.31	-0.96	0.57	1.5	7.35	1580.11	1.048	High	3.476	0.661399981	-1.414	-1.007	30.37	131.05	2011.5	36.971	5.64	165.13	1072	5.069
2399	W5P055	SHEEP	356	367	0.233	15	5	Uncharacterized protein OS=Ovis aries GN=ARHGEF26 PE=4 SV=1 - [W5P055_SHEEP]	0	0	0	1	0	0	LGRIKKKMLKGQ	LGRIKKKMLKGQGTF	1	12	0	3	3	12	7.692307692	4.85	CPP	-0.26	0.66	0.66	-0.58	1.23	0.37	1	5	11.34	1705.38	1.191	High	2.86	0.581987557	1.033	8.813	33.36	139.55	2187.2	55.393	6.74	258.02	937	2.773
820	E1BKW3	BOVIN	215	228	0.235	17	5	Uncharacterized protein OS=Bos taurus GN=MED23 PE=4 SV=2 - [E1BKW3_BOVIN]	1	0	0	0	0	0	TARINSICGRCSLL	TFRPTARINSICGRCSLL	5	18	4	0	4	8	11.11111111	4.7	CPP	-0.18	0.6	0.6	0.23	0.41	-0.18	1	3	10.43	2008.64	0.828	Normal	2.989	0.837134276	0.672	3.767	38.99	170.4	2440.8	43.294	8.01	172.13	1321	6.571
1342	W5QG32	SHEEP	637	648	0.217	5	7	Adenylate cyclase 5 OS=Ovis aries GN=ADCY5 PE=3 SV=1 - [W5QG32_SHEEP]	0	0	0	0	0	1	SRKIVRSKMNST	LSRKIVRSKMNSTL	2	13	1	1	2	10	9.090909091	4.77	CPP	-0.34	0.63	0.63	-0.37	0.87	0.32	1.29	4	12.02	1633.19	0.934	Normal	3.125	0.742127602	1.229	8.764	31.12	128.96	2032.1	54.407	6.29	215.66	1177	0.356
3131	W5PUY2	SHEEP	681	694	0.243	27	3	Uncharacterized protein OS=Ovis aries GN=VLDLR PE=4 SV=1 - [W5PUY2_SHEEP]	0	0	1	1	1	0	MWRNWQHKNMKSMN	LMWRNWQHKNMKSMN	2	15	1	0	1	14	6.666666667	-0.12	Non-CPP	-0.35	0.63	0.63	-1.51	0.83	-0.19	1.33	3.5	11.17	2004.61	1.425	High	3.445	0.486419074	0.627	9.507	33.65	137.34	2406.8	55.993	6	226.88	1216	5.415
114	W5NSN2	SHEEP	64	76	0.223	8	2	Uncharacterized protein OS=Ovis aries GN=COL16A1 PE=4 SV=1 - [W5NSN2_SHEEP]	1	0	0	0	0	0	AIKKIRNPKGPHI	MKTSAIKKIRNPKGPHI	5	17	4	0	4	7	12.5	5.09	CPP	-0.29	0.59	0.59	-0.86	1.09	0.44	1	5.5	11.34	1919.62	0.697	Normal	2.849	0.994472282	1.859	9.494	37.05	159.56	2428.6	56.571	7.73	313.35	1349	-3.898
872	F1MJI0	BOVIN	435	446	0.216	4	4	Uncharacterized protein (Fragment) OS=Bos taurus GN=CCDC60 PE=4 SV=1 - [F1MJI0_BOVIN]	1	0	0	0	0	0	PARKILAKLQKF	NFRPARKILAKLQKF	4	15	3	0	3	13	7.142857143	5.13	CPP	-0.31	0.63	0.63	-0.53	1.14	0.27	1.2	5	12.03	1830.47	1.18	High	3.256	0.587412865	0	11.38	32.48	140.44	2345.3	57.553	6.45	262.74	1039	0.746
2501	W5P433	SHEEP	854	865	0.225	9	7	Breast cancer type 1 susceptibility protein OS=Ovis aries GN=BRCA1 PE=4 SV=1 - [W5P433_SHEEP]	0	0	1	0	1	0	TFKVSKRQTFAL	LQNTFKVSKRQTFAL	4	15	3	0	3	13	7.142857143	4.82	CPP	-0.24	0.63	0.63	-0.39	0.82	-0.1	1.13	3	11.17	1781.31	1.222	High	3.138	0.567223552	0.873	6.34	32.32	139.2	2224.7	52.527	6.39	168.16	1147	4.201
4196	SAR1B	BOVIN	21	32	0.233	16	1	GTP-binding protein SAR1b OS=Bos taurus GN=SAR1B PE=2 SV=1 - [SAR1B_BOVIN]	0	0	1	0	0	0	LYKKTGKLVFLG	GLYKKTGKLVFLGL	2	13	1	1	2	18	5.263157895	-0.03	CPP	0.02	0.63	0.63	0.52	0.79	-0.35	0.57	3	10.01	1537.15	1.717	High	3.136	0.403696669	-0.871	1.607	31.44	131.01	2022.4	45.879	6.03	154.05	728	9.076
4196	SAR1B	BOVIN	21	32	0.233	16	1	GTP-binding protein SAR1b OS=Bos taurus GN=SAR1B PE=2 SV=1 - [SAR1B_BOVIN]	0	0	1	0	0	0	LYKKTGKLVFLG	LYKKTGKLVFLGL	1	12	0	1	1	17	5.555555556	4.76	CPP	0.01	0.63	0.63	0.59	0.85	-0.38	0.62	3	10.01	1480.08	1.623	High	3.323	0.427077745	-1.377	2.054	29.1	121.41	1962.4	47.523	5.49	154.05	679	9.601
3052	W5PRI4	SHEEP	78	93	0.222	7	7	Receptor protein-tyrosine kinase OS=Ovis aries GN=FLT1 PE=3 SV=1 - [W5PRI4_SHEEP]	0	0	0	1	0	0	ITKSACGKNLKKFCST	KLNITKSACGKNLKKFCST	4	19	3	0	3	12	7.692307692	4.89	CPP	-0.25	0.63	0.63	-0.43	0.97	0.25	0.95	5	9.91	2084.8	1.114	High	2.763	0.622214704	2.153	6.821	41.05	176.63	2609.6	52.421	8.26	265.28	1388	11.11
566	W5QA68	SHEEP	985	1001	0.221	7	8	Uncharacterized protein OS=Ovis aries GN=SORL1 PE=4 SV=1 - [W5QA68_SHEEP]	1	1	0	0	0	0	NQYRCSNGKCINSIWWC	RNQYRCSNGKCINSIWWCD	2	18	1	1	2	10	9.090909091	4.76	CPP	-0.31	0.66	0.66	-1	0.52	-0.12	1.26	2	8.77	2346.91	0.936	Normal	3.053	0.74054186	1.9	9.605	41.85	178.53	2731.4	48.8	8.46	221.76	1405	22.44
838	E1BNE2	BOVIN	661	672	0.231	14	2	Uncharacterized protein OS=Bos taurus GN=CAND2 PE=4 SV=2 - [E1BNE2_BOVIN]	0	1	1	0	0	0	LRKNQRALRLTT	SFLRKNQRALRLTT	3	14	2	0	2	13	7.142857143	-0.12	Non-CPP	-0.42	0.61	0.61	-0.76	0.88	0.25	1.5	4	12.31	1704.21	1.245	High	3.201	0.556744723	0.964	11.343	30.52	129.51	2100.9	56	6.15	219.1	1053	1.019
1342	W5QG32	SHEEP	637	648	0.217	5	7	Adenylate cyclase 5 OS=Ovis aries GN=ADCY5 PE=3 SV=1 - [W5QG32_SHEEP]	0	0	0	0	0	1	SRKIVRSKMNST	TLSRKIVRSKMNSTL	3	14	2	1	3	11	8.333333333	4.74	CPP	-0.33	0.62	0.62	-0.39	0.82	0.27	1.27	4	12.02	1734.31	0.999	Normal	3.08	0.693841022	1.493	7.847	33.21	138.06	2150.3	53.78	6.73	217.32	1274	0.356
2882	W5PJK7	SHEEP	486	500	0.209	2	6	Uncharacterized protein OS=Ovis aries GN=CCNB3 PE=3 SV=1 - [W5PJK7_SHEEP]	0	0	0	0	1	0	CTTQGKSCLIKPLVL	LKEKCTTQGKSCLIKPLVL	5	19	4	0	4	12	7.692307692	4.86	CPP	-0.15	0.6	0.6	0.11	0.91	0.12	0.74	3	9.34	2102.92	1.04	High	2.965	0.666487674	0.821	5.016	41.84	180.33	2707.6	49.726	8.3	263.05	1208	13.744
3030	W5PQ56	SHEEP	592	609	0.225	9	2	Uncharacterized protein OS=Ovis aries GN=RUFY3 PE=4 SV=1 - [W5PQ56_SHEEP]	0	0	0	0	1	0	KNVCRNCRGTFCNICSTN	LTKNVCRNCRGTFCNICSTNEL	3	20	2	2	4	10	9.090909091	4.52	CPP	-0.24	0.65	0.65	-0.21	0.45	-0.07	1.05	2	8.65	2490.2	0.947	Normal	2.91	0.731940001	2	6.2	46.68	206.08	2967.7	45.077	9.52	231.03	1655	21.173
559	W5Q8S6	SHEEP	528	539	0.219	6	5	Uncharacterized protein OS=Ovis aries GN=CTCFL PE=4 SV=1 - [W5Q8S6_SHEEP]	0	1	1	1	1	0	CLTCNKCFRQQQ	PFVCLTCNKCFRQQQ	4	15	3	0	3	9	10	-0.42	Non-CPP	-0.23	0.64	0.64	-0.24	0.66	-0.33	1	2	8.8	1815.37	0.837	Normal	3.018	0.828132832	1.007	5.133	31.18	143.82	2193.5	47.28	6.3	124.43	943	16.104
3241	W5PYB9	SHEEP	1121	1132	0.217	5	9	Uncharacterized protein OS=Ovis aries GN=ABCA6 PE=4 SV=1 - [W5PYB9_SHEEP]	0	0	1	0	0	0	IFRKRRKNSGLW	IFRKRRKNSGLWSF	1	12	0	2	2	16	5.882352941	0.13	CPP	-0.4	0.64	0.64	-0.99	1.05	0.27	1.5	5	12.31	1795.32	1.397	High	3.314	0.496168347	0.293	12.529	30.86	128.57	2199.3	56.771	6.29	265.12	966	0.918
1006	Q17QW3	BOVIN	214	225	0.234	16	2	Retinol dehydrogenase 14 (All-trans/9-cis/11-cis) OS=Bos taurus GN=RDH14 PE=2 SV=1 - [Q17QW3_BOVIN]	1	1	1	0	0	0	SFCYSRSKLANI	SFCYSRSKLANILF	1	12	0	2	2	15	6.25	4.81	CPP	-0.07	0.62	0.62	0.46	0.44	-0.51	0.86	2	9.36	1649.13	1.417	High	3.298	0.489165265	-0.486	1.521	30.24	130.38	2025.2	43.664	5.92	114.73	1034	11.521
261	W5P8W2	SHEEP	256	268	0.217	5	4	Uncharacterized protein OS=Ovis aries GN=MGAT5B PE=4 SV=1 - [W5P8W2_SHEEP]	1	0	0	0	0	0	MKKRTKRFTAQWV	IFMKKRTKRFTAQWV	3	15	2	0	2	13	7.142857143	4.95	CPP	-0.3	0.65	0.65	-0.57	1.14	0.06	1.27	5	12.03	1940.6	1.147	High	3.363	0.604313148	-0.02	9.127	33.02	138.57	2439.7	56.707	6.26	263.86	1049	3.871
451	W5PW21	SHEEP	828	839	0.238	20	5	Uncharacterized protein OS=Ovis aries GN=ITIH2 PE=4 SV=1 - [W5PW21_SHEEP]	1	1	1	1	1	0	LHRVWKKHPINV	LLHRVWKKHPINVD	2	13	1	1	2	9	10	4.86	CPP	-0.21	0.54	0.54	-0.55	0.91	-0.04	1	3	10.01	1755.32	0.897	Normal	3.496	0.772739332	-0.35	10.257	30.61	131.71	2211	52.457	5.85	303.27	947	4.123
3052	W5PRI4	SHEEP	78	93	0.222	7	7	Receptor protein-tyrosine kinase OS=Ovis aries GN=FLT1 PE=3 SV=1 - [W5PRI4_SHEEP]	0	0	0	1	0	0	ITKSACGKNLKKFCST	LNITKSACGKNLKKFCSTLT	3	18	2	2	4	13	7.142857143	4.78	CPP	-0.17	0.62	0.62	-0.06	0.73	-0.02	0.85	4	9.72	2170.91	1.171	High	2.858	0.591927567	1.56	3.805	43.32	186.38	2720.7	48.28	8.59	217.89	1469	12.18
995	RHOA	BOVIN	180	192	0.179	0	1	Transforming protein RhoA OS=Bos taurus GN=RHOA PE=1 SV=1 - [RHOA_BOVIN]	0	1	1	0	0	0	QARRGKKKSGCLV	LQARRGKKKSGCLVL	2	14	1	1	2	13	7.142857143	-0.13	Non-CPP	-0.34	0.63	0.63	-0.39	1.14	0.47	1.13	5	11.11	1657.28	0.944	Normal	2.755	0.734266081	1.44	10.573	33.64	141.34	2094.2	53.86	6.73	260.66	923	4.87
1673	C5IJ99	SHEEP	180	192	0.179	0	1	RHOA OS=Ovis aries GN=RHOA PE=2 SV=1 - [C5IJ99_SHEEP]	0	0	0	1	1	1	QARRGKKKSGCLV	LQARRGKKKSGCLVL	2	14	1	1	2	13	7.142857143	-0.13	Non-CPP	-0.34	0.63	0.63	-0.39	1.14	0.47	1.13	5	11.11	1657.28	0.944	Normal	2.755	0.734266081	1.44	10.573	33.64	141.34	2094.2	53.86	6.73	260.66	923	4.87
3328	W5Q1X3	SHEEP	580	591	0.221	7	6	Uncharacterized protein OS=Ovis aries GN=LRRC8C PE=4 SV=1 - [W5Q1X3_SHEEP]	0	0	0	0	1	0	VMLNNLKKMTNL	LVMLNNLKKMTNLTE	2	13	1	2	3	15	6.25	4.5	CPP	-0.13	0.65	0.65	0	0.57	-0.17	0.87	1	8.94	1762.4	1.329	High	3.419	0.521555441	0.113	4.807	33.11	138.07	2243.2	49.707	6.11	167.16	1232	7.763
1867	F1MUW2	BOVIN	553	564	0.229	12	5	Aquarius intron-binding spliceosomal factor OS=Bos taurus GN=AQR PE=4 SV=2 - [F1MUW2_BOVIN]	0	0	0	0	0	1	ITVRPTKPYGTK	CFLITVRPTKPYGTKF	4	15	3	1	4	11	8.333333333	4.8	CPP	-0.09	0.6	0.6	0.08	0.61	-0.35	0.75	3	9.8	1871.5	1.031	High	3.156	0.672305704	0.081	2.212	33.98	151.51	2353.2	47.438	6.95	163.66	982	7.787
3307	W5Q1K5	SHEEP	91	103	0.237	19	9	Uncharacterized protein OS=Ovis aries GN=SYCP2 PE=4 SV=1 - [W5Q1K5_SHEEP]	0	0	1	0	0	0	MIKQGLVQKMVAW	LTMIKQGLVQKMVAW	3	15	2	0	2	11	8.333333333	4.51	CPP	0.03	0.64	0.64	0.62	0.66	-0.59	0.67	2	10.02	1746.45	1.064	High	3.301	0.651454117	-1.053	-0.16	34.58	141.48	2254.8	44.52	6.1	113.99	1074	7.214
166	W5NZY4	SHEEP	397	408	0.234	16	1	Uncharacterized protein OS=Ovis aries GN=LOC101110632 PE=4 SV=1 - [W5NZY4_SHEEP]	1	0	0	0	0	0	FVKRPLGKIGVF	HFVKRPLGKIGVFL	2	13	1	1	2	12	7.692307692	4.79	CPP	0	0.59	0.59	0.59	0.8	-0.35	0.64	3.5	11.17	1611.23	1.134	High	3.297	0.6112409	-1.5	2.921	30.4	132.21	2093.5	44.879	5.96	206.19	803	1.533
92	W5NQ46	SHEEP	6	19	0.229	12	3	Fibrinogen beta chain OS=Ovis aries GN=FGB PE=4 SV=1 - [W5NQ46_SHEEP]	1	1	1	1	1	1	FQKFKTMKHLLLLL	NFQKFKTMKHLLLLL	2	15	1	0	1	20	4.761904762	4.89	CPP	-0.07	0.59	0.59	0.26	0.91	-0.45	0.8	3.5	10.31	1874.61	1.785	High	3.693	0.388317748	-2.08	3.44	32.38	139.06	2454.1	50.4	5.83	213.05	934	8.857
3362	W5Q2S7	SHEEP	245	257	0.224	9	7	Transmembrane channel-like protein OS=Ovis aries GN=TMC3 PE=3 SV=1 - [W5Q2S7_SHEEP]	0	0	0	0	1	0	LLKKMAKNSRTSL	ILLKKMAKNSRTSL	2	14	1	0	1	12	7.692307692	4.72	CPP	-0.26	0.62	0.62	-0.17	0.96	0.24	1.07	4	11.27	1603.21	1.076	High	3.148	0.64418883	0.629	7.357	31.3	129.39	2053.2	54.264	6.05	211.81	1114	2.211
639	I6WY32	CAPHI	2	14	0.24	23	1	Alpha s1 casein OS=Capra hircus GN=CSN1S1 PE=2 SV=1 - [I6WY32_CAPHI]	1	1	1	0	0	1	KLLILTCLVVVAL	KLLILTCLVVVAL	1	13	0	0	0	14	6.666666667	4.58	CPP	0.31	0.6	0.6	2.75	0.28	-1.09	0.23	1	8.57	1398.08	1.327	High	3.705	0.522341508	-3.9	-6.731	29.69	124.48	1929.7	32.554	5.05	55.43	791	11.506
92	W5NQ46	SHEEP	6	19	0.229	12	3	Fibrinogen beta chain OS=Ovis aries GN=FGB PE=4 SV=1 - [W5NQ46_SHEEP]	1	1	1	1	1	1	FQKFKTMKHLLLLL	FQKFKTMKHLLLLLL	1	14	0	1	1	21	4.545454545	4.81	CPP	0.01	0.57	0.57	0.75	0.91	-0.59	0.67	3.5	10.31	1873.67	1.855	High	3.819	0.373664248	-3.16	1.32	32.72	139.86	2497.5	48.233	5.73	210.12	840	9.927
838	E1BNE2	BOVIN	661	672	0.231	14	2	Uncharacterized protein OS=Bos taurus GN=CAND2 PE=4 SV=2 - [E1BNE2_BOVIN]	0	1	1	0	0	0	LRKNQRALRLTT	FLRKNQRALRLTTL	2	13	1	1	2	15	6.25	0.52	CPP	-0.36	0.61	0.61	-0.43	0.88	0.1	1.43	4	12.31	1730.3	1.359	High	3.408	0.510042075	-0.157	10.686	30.67	129.96	2180.7	54.971	6	217.88	973	2.613
149	W5NXZ5	SHEEP	217	228	0.229	12	6	Uncharacterized protein (Fragment) OS=Ovis aries GN=FHOD1 PE=4 SV=1 - [W5NXZ5_SHEEP]	1	0	0	0	0	0	LVVKTALKLLLV	LVVKTALKLLLVF	1	12	0	1	1	15	6.25	4.85	CPP	0.21	0.6	0.6	2.13	0.56	-0.84	0.38	2	10.02	1457.13	1.34	High	3.745	0.517274015	-3.662	-3.446	29.38	122.68	2013.4	39.492	5.02	103.65	772	7.245
3052	W5PRI4	SHEEP	78	93	0.222	7	7	Receptor protein-tyrosine kinase OS=Ovis aries GN=FLT1 PE=3 SV=1 - [W5PRI4_SHEEP]	0	0	0	1	0	0	ITKSACGKNLKKFCST	LNITKSACGKNLKKFCSTL	3	18	2	1	3	13	7.142857143	5.01	CPP	-0.17	0.62	0.62	-0.03	0.77	0	0.84	4	9.72	2069.79	1.134	High	2.88	0.6112409	1.368	4.268	41.23	177.28	2602.5	48.453	8.15	216.23	1372	12.18
2684	W5PB92	SHEEP	28	41	0.238	21	2	Uncharacterized protein OS=Ovis aries GN=UBQLNL PE=4 SV=1 - [W5PB92_SHEEP]	0	0	0	1	0	0	LGVTRVIVKTPGKQ	LGVTRVIVKTPGKQED	1	14	0	2	2	5	16.66666667	4.6	CPP	-0.2	0.64	0.64	-0.36	0.77	0.39	0.88	1	8.93	1740.28	0.52	Normal	2.781	1.332975347	2.188	8.756	35.3	151.4	2172.2	50.638	7.43	251.03	1184	3.305
393	W5PN09	SHEEP	2	14	0.23	12	1	Uncharacterized protein (Fragment) OS=Ovis aries PE=4 SV=1 - [W5PN09_SHEEP]	0	1	0	0	0	0	FIYMKCSKSLVMT	IFIYMKCSKSLVMTV	2	14	1	1	2	12	7.692307692	4.49	CPP	0.09	0.66	0.66	1.26	0.49	-0.71	0.53	2	9.25	1763.47	1.083	High	3.445	0.640025097	-1.407	-3.02	33.14	140.28	2253.9	41.253	6.12	111.31	1119	14.218
3068	W5PS44	SHEEP	224	241	0.221	6	2	Uncharacterized protein (Fragment) OS=Ovis aries GN=GPRC5B PE=4 SV=1 - [W5PS44_SHEEP]	0	0	0	0	1	0	CGKFKKWKQNGVCILVTA	LCGKFKKWKQNGVCILVTA	2	19	1	0	1	14	6.666666667	4.74	CPP	-0.07	0.64	0.64	0.27	0.84	-0.25	0.74	4	9.72	2136.94	1.2	High	3.007	0.57762265	0.226	3.474	42.32	179.38	2731.8	46.274	7.98	213.29	1169	14.766
4196	SAR1B	BOVIN	21	32	0.233	16	1	GTP-binding protein SAR1b OS=Bos taurus GN=SAR1B PE=2 SV=1 - [SAR1B_BOVIN]	0	0	1	0	0	0	LYKKTGKLVFLG	LGLYKKTGKLVFLG	3	14	2	0	2	17	5.555555556	4.62	CPP	0.02	0.63	0.63	0.52	0.79	-0.35	0.57	3	10.01	1537.15	1.514	High	3.136	0.457825086	-0.871	1.607	31.44	131.01	2022.4	45.879	6.03	154.05	728	9.076
2494	W5P3Z7	SHEEP	40	54	0.23	12	3	Solute carrier family 26 member 9 OS=Ovis aries GN=SLC26A9 PE=3 SV=1 - [W5P3Z7_SHEEP]	0	0	1	0	0	0	TFRCSSAKIKTTVFG	KLCNTFRCSSAKIKTTVFG	5	19	4	0	4	13	7.142857143	4.77	CPP	-0.17	0.63	0.63	0.06	0.71	-0.05	0.89	4	9.86	2104.78	1.156	High	2.848	0.599608288	1.484	3.563	40.72	177.22	2594.6	46.905	8.17	216.59	1379	10.471
1364	W5Q379	SHEEP	141	156	0.224	8	2	AMMECR1 like OS=Ovis aries GN=AMMECR1L PE=4 SV=1 - [W5Q379_SHEEP]	0	0	0	0	0	1	TWKTGRDKRLRGCIGT	FVTWKTGRDKRLRGCIGTF	3	18	2	1	3	14	6.666666667	-0.23	Non-CPP	-0.25	0.64	0.64	-0.44	0.77	0.12	1.11	4	10.92	2241.92	1.199	High	2.995	0.578104404	0.989	8.216	41.53	177.47	2736	49.184	8.46	305.69	1181	7.907
451	W5PW21	SHEEP	828	839	0.238	20	5	Uncharacterized protein OS=Ovis aries GN=ITIH2 PE=4 SV=1 - [W5PW21_SHEEP]	1	1	1	1	1	0	LHRVWKKHPINV	LHRVWKKHPINVD	1	12	0	1	1	7	12.5	4.81	CPP	-0.27	0.54	0.54	-0.88	0.98	0.09	1.08	3	10.01	1642.14	0.679	Normal	3.402	1.020835317	0.331	11.946	28.25	122.11	2042.5	54.369	5.49	302.82	907	3.053
1307	L8J0R5	9CETA	255	266	0.227	10	5	Relaxin-3 receptor 1 (Fragment) OS=Bos mutus GN=M91_05508 PE=4 SV=1 - [L8J0R5_9CETA]	1	0	0	0	0	0	LGLYHLQKVLLG	LGLYHLQKVLLGFVL	1	12	0	3	3	22	4.347826087	4.57	CPP	0.2	0.58	0.58	1.42	0.42	-1.06	0.4	1.5	8.94	1713.4	1.858	High	3.619	0.373060915	-3.233	-3.093	33.68	142.07	2272.7	37.673	6.03	109.55	783	12.873
1112	L8HUN7	9CETA	178	189	0.23	12	1	Rho guanine nucleotide exchange factor 26 (Fragment) OS=Bos mutus GN=M91_00483 PE=4 SV=1 - [L8HUN7_9CETA]	1	0	0	0	0	0	SKRTSKQQVYFF	FSKRTSKQQVYFFL	2	13	1	1	2	14	6.666666667	-0.47	Non-CPP	-0.22	0.64	0.64	-0.46	0.88	-0.25	1.14	3	10.3	1779.27	1.22	High	3.314	0.568153427	0.243	5.95	29.75	129.4	2195.3	53.579	6.01	166.3	978	8.945
1480	W5NYQ7	SHEEP	1198	1209	0.241	24	6	FAT atypical cadherin 3 OS=Ovis aries GN=FAT3 PE=4 SV=1 - [W5NYQ7_SHEEP]	0	0	0	0	0	1	NVKTGLITTTSR	FAINVKTGLITTTSRK	4	15	3	1	4	7	12.5	4.81	CPP	-0.13	0.62	0.62	0.11	0.61	-0.12	0.94	3	11.17	1750.31	0.681	Normal	2.972	1.01783727	1.225	2.981	35.03	148.13	2203.2	47.344	7.08	163.92	1315	1.666
3241	W5PYB9	SHEEP	1121	1132	0.217	5	9	Uncharacterized protein OS=Ovis aries GN=ABCA6 PE=4 SV=1 - [W5PYB9_SHEEP]	0	0	1	0	0	0	IFRKRRKNSGLW	IFRKRRKNSGLWSFC	1	12	0	3	3	16	5.882352941	0.09	CPP	-0.37	0.64	0.64	-0.75	0.98	0.19	1.4	5	11.73	1898.47	1.298	High	3.241	0.534011695	0.367	11.133	32.82	138.85	2311.7	54.02	6.64	266.6	986	5.448
961	G3N1L1	BOVIN	89	102	0.233	16	1	Uncharacterized protein OS=Bos taurus GN=LRRC10B PE=4 SV=1 - [G3N1L1_BOVIN]	1	0	1	0	0	0	LPRLTRLYLGSNRL	LPRLTRLYLGSNRL	1	14	0	0	0	13	7.142857143	4.88	CPP	-0.26	0.59	0.59	-0.2	0.53	-0.16	1.21	3	11.72	1672.22	1.147	High	3.422	0.604313148	-0.629	7.721	31.16	131.48	2093.3	50.029	6.27	168.15	892	3.881
262	W5P8W2	SHEEP	384	396	0.217	5	4	Uncharacterized protein OS=Ovis aries GN=MGAT5B PE=4 SV=1 - [W5P8W2_SHEEP]	1	0	0	0	0	0	FRKYRCRIRVIDT	FRKYRCRIRVIDT	1	13	0	0	0	9	10	5.16	CPP	-0.49	0.68	0.68	-0.68	1.04	0.52	1.62	4	10.85	1726.25	0.762	Normal	3.419	0.909641969	0.638	16.8	27.86	121.15	2102.2	57.915	5.93	303.73	887	10.423
2828	W5PH79	SHEEP	47	61	0.231	14	1	Uncharacterized protein (Fragment) OS=Ovis aries GN=MYDGF PE=4 SV=1 - [W5PH79_SHEEP]	0	0	0	1	0	0	TCTIWRPQGKSYLYF	FTCTIWRPQGKSYLYFTQ	2	16	1	2	3	13	7.142857143	4.62	CPP	-0.11	0.61	0.61	-0.41	0.48	-0.67	0.94	2	9.25	2239.84	1.129	High	3.252	0.613947901	0.211	1.978	39.07	169.33	2720.1	47.228	7.79	124.89	1161	17.074
2583	W5P711	SHEEP	1031	1047	0.218	5	9	Uncharacterized protein OS=Ovis aries GN=MYO16 PE=4 SV=1 - [W5P711_SHEEP]	0	0	0	1	0	0	LQKCTPHFIHCIKPNNS	LQKCTPHFIHCIKPNNSKL	1	17	0	2	2	11	8.333333333	4.75	CPP	-0.18	0.55	0.55	-0.47	0.8	-0.17	0.84	4	9.42	2221.96	0.913	Normal	3.091	0.75919735	0.863	5.547	39.86	180	2770	49.821	8.08	272.99	1343	9.569
1713	W5Q0W7	SHEEP	203	215	0.235	17	5	Synaptonemal complex protein 2 like OS=Ovis aries GN=SYCP2L PE=4 SV=1 - [W5Q0W7_SHEEP]	0	0	0	0	0	1	ISRRSSQGKIQLL	LIISRRSSQGKIQLL	3	15	2	0	2	9	10	5.01	CPP	-0.19	0.62	0.62	0.15	0.74	-0.03	1.13	3	12.01	1712.31	0.819	Normal	3.182	0.846333554	-0.02	5.893	33.99	141.02	2172.5	48.767	7.04	167.37	1189	2.888
1720	W5Q9K1	SHEEP	730	743	0.214	4	3	Sulfhydryl oxidase OS=Ovis aries GN=QSOX1 PE=4 SV=1 - [W5Q9K1_SHEEP]	0	0	0	1	1	1	YFRARIRALKGYTS	YFRARIRALKGYTSL	1	14	0	1	1	15	6.25	5	CPP	-0.25	0.62	0.62	-0.23	0.73	-0.11	1.2	4	11.01	1815.36	1.193	High	3.229	0.581011886	0.033	8.007	33.32	139.45	2243.2	51.207	6.6	213.45	1016	8.936
1344	W5QG32	SHEEP	972	984	0.217	5	7	Adenylate cyclase 5 OS=Ovis aries GN=ADCY5 PE=3 SV=1 - [W5QG32_SHEEP]	0	0	0	0	0	1	FLWSRVSKCAIGS	FLWSRVSKCAIGSKQWQ	1	13	0	4	4	11	8.333333333	4.88	CPP	-0.15	0.61	0.61	-0.25	0.72	-0.33	1	3	10.07	2024.62	0.902	Normal	3.071	0.768455854	0.365	3.871	38.67	160.03	2478	47.112	7.35	169.83	1179	9.019
2782	W5PFV5	SHEEP	616	627	0.241	24	3	Uncharacterized protein OS=Ovis aries GN=NPEPPS PE=4 SV=1 - [W5PFV5_SHEEP]	0	0	0	1	0	0	LVLGKLGKAGHK	GLVLGKLGKAGHKATL	2	13	1	3	4	15	6.25	4.9	CPP	-0.01	0.57	0.57	0.36	0.78	-0.1	0.5	3.5	10.31	1563.18	1.335	High	2.621	0.519211371	0.681	1.881	36.25	150.92	2029.6	43.275	6.88	203.69	961	1.845
1753	R9ZUL4	SHEEP	146	157	0.228	11	3	Ubiquitinyl hydrolase 1 (Fragment) OS=Ovis aries GN=USP44 PE=4 SV=1 - [R9ZUL4_SHEEP]	0	0	0	0	0	1	AKREVKKRRQEL	LAKREVKKRRQELLE	2	13	1	2	3	12	7.692307692	-0.1	CPP	-0.58	0.64	0.64	-1.45	1.56	1.32	1.53	3	10.28	1896.49	1.021	High	3.11	0.67889048	1.993	22.153	33.53	139.14	2375.8	66.713	6.82	459.24	1056	6.194
3390	W5Q3G0	SHEEP	184	195	0.228	11	5	Ubiquitin carboxyl-terminal hydrolase OS=Ovis aries GN=USP44 PE=3 SV=1 - [W5Q3G0_SHEEP]	0	0	0	1	0	0	AKREVKKRRQEL	LAKREVKKRRQELLE	2	13	1	2	3	12	7.692307692	-0.1	CPP	-0.58	0.64	0.64	-1.45	1.56	1.32	1.53	3	10.28	1896.49	1.021	High	3.11	0.67889048	1.993	22.153	33.53	139.14	2375.8	66.713	6.82	459.24	1056	6.194
1332	W5PQR5	SHEEP	175	187	0.225	9	6	60S ribosomal protein L18 OS=Ovis aries GN=RPL18 PE=3 SV=1 - [W5PQR5_SHEEP]	0	0	0	0	0	1	ERARGRRASRGYK	FERARGRRASRGYKN	2	14	1	1	2	10	9.090909091	0.23	CPP	-0.66	0.66	0.66	-1.99	1.15	1.05	1.8	5	11.84	1824.23	0.846	Normal	2.663	0.819322908	3.5	20.787	32.84	138.05	2114.5	62.14	7.12	366.42	1117	0.28
385	W5PMT0	SHEEP	147	160	0.224	8	9	Uncharacterized protein OS=Ovis aries GN=XDH PE=4 SV=1 - [W5PMT0_SHEEP]	1	1	1	1	1	1	LCRCTGYRPILQGF	LCRCTGYRPILQGFRT	1	14	0	2	2	11	8.333333333	4.89	CPP	-0.22	0.62	0.62	-0.14	0.54	-0.24	1.06	3	9.72	1884.48	0.916	Normal	3.031	0.756710896	0.488	5.519	34.56	152.39	2283.2	45.813	7.16	170.4	934	12.312
613	A1YZ34	CAPHI	147	160	0.224	8	8	Xanthine oxidoreductase OS=Capra hircus PE=2 SV=1 - [A1YZ34_CAPHI]	1	1	1	0	0	1	LCRCTGYRPILQGF	LCRCTGYRPILQGFRT	1	14	0	2	2	11	8.333333333	4.89	CPP	-0.22	0.62	0.62	-0.14	0.54	-0.24	1.06	3	9.72	1884.48	0.916	Normal	3.031	0.756710896	0.488	5.519	34.56	152.39	2283.2	45.813	7.16	170.4	934	12.312
3241	W5PYB9	SHEEP	1121	1132	0.217	5	9	Uncharacterized protein OS=Ovis aries GN=ABCA6 PE=4 SV=1 - [W5PYB9_SHEEP]	0	0	1	0	0	0	IFRKRRKNSGLW	FIFRKRRKNSGLWSF	2	13	1	2	3	18	5.263157895	5.17	CPP	-0.33	0.65	0.65	-0.73	0.98	0.09	1.4	5	12.31	1942.51	1.405	High	3.416	0.493343189	-0.34	10.66	32.69	137.7	2388.3	54.687	6.6	265.47	1007	1.978
2828	W5PH79	SHEEP	47	61	0.231	14	1	Uncharacterized protein (Fragment) OS=Ovis aries GN=MYDGF PE=4 SV=1 - [W5PH79_SHEEP]	0	0	0	1	0	0	TCTIWRPQGKSYLYF	FTCTIWRPQGKSYLYF	2	16	1	0	1	13	7.142857143	4.64	CPP	-0.07	0.61	0.61	-0.2	0.46	-0.74	0.88	2	9.25	2010.57	1.092	High	3.357	0.634750165	-0.462	1.462	34.81	150.56	2453.2	46.025	6.86	119.7	971	16.343
1585	W5PPG6	SHEEP	761	772	0.228	11	4	Uncharacterized protein OS=Ovis aries GN=MYH1 PE=4 SV=1 - [W5PPG6_SHEEP]	0	0	1	0	0	1	KFGHTKVFFKAG	KFGHTKVFFKAGLLGT	1	12	0	4	4	15	6.25	4.75	CPP	0.01	0.59	0.59	0.28	0.78	-0.34	0.56	3.5	10.31	1751.35	1.231	High	2.936	0.563076507	-0.056	0.806	34.43	148.92	2229.5	44.15	6.63	205.5	952	3.778
1592	W5PT09	SHEEP	759	770	0.228	11	5	Myosin heavy chain 2 OS=Ovis aries GN=MYH2 PE=4 SV=1 - [W5PT09_SHEEP]	0	0	0	0	0	1	KFGHTKVFFKAG	KFGHTKVFFKAGLLGT	1	12	0	4	4	15	6.25	4.75	CPP	0.01	0.59	0.59	0.28	0.78	-0.34	0.56	3.5	10.31	1751.35	1.231	High	2.936	0.563076507	-0.056	0.806	34.43	148.92	2229.5	44.15	6.63	205.5	952	3.778
566	W5QA68	SHEEP	985	1001	0.221	7	8	Uncharacterized protein OS=Ovis aries GN=SORL1 PE=4 SV=1 - [W5QA68_SHEEP]	1	1	0	0	0	0	NQYRCSNGKCINSIWWC	CLRNQYRCSNGKCINSIWWCD	4	20	3	1	4	13	7.142857143	4.81	CPP	-0.26	0.65	0.65	-0.6	0.47	-0.24	1.14	2	8.63	2563.24	1.041	High	3.093	0.665847436	1.348	7.733	46.17	198.41	3012.3	46.205	9.17	223.69	1465	28.04
2315	W5NU63	SHEEP	762	773	0.225	9	5	Uncharacterized protein OS=Ovis aries GN=MYH10 PE=4 SV=1 - [W5NU63_SHEEP]	0	0	0	0	1	0	RIGQSKIFFRAG	LYRIGQSKIFFRAGV	3	14	2	1	3	11	8.333333333	4.56	CPP	-0.08	0.66	0.66	0.34	0.65	-0.35	0.93	3	11.01	1755.32	0.908	Normal	3.199	0.763377952	-0.607	4.18	33.18	140.53	2201.6	45.533	6.68	161.89	1026	6.812
820	E1BKW3	BOVIN	215	228	0.235	17	5	Uncharacterized protein OS=Bos taurus GN=MED23 PE=4 SV=2 - [E1BKW3_BOVIN]	1	0	0	0	0	0	TARINSICGRCSLL	FRPTARINSICGRCSLL	4	17	3	0	3	7	12.5	4.91	CPP	-0.18	0.61	0.61	0.29	0.43	-0.16	1	3	10.43	1907.52	0.626	Normal	3.021	1.107263867	0.406	4.282	36.9	161.3	2322.6	43.194	7.57	170.47	1224	6.571
3328	W5Q1X3	SHEEP	580	591	0.221	7	6	Uncharacterized protein OS=Ovis aries GN=LRRC8C PE=4 SV=1 - [W5Q1X3_SHEEP]	0	0	0	0	1	0	VMLNNLKKMTNL	LVMLNNLKKMTNL	2	13	1	0	1	15	6.25	4.83	CPP	-0.09	0.66	0.66	0.32	0.56	-0.39	0.85	2	10.02	1532.15	1.174	High	3.562	0.590414975	-0.869	3.292	28.83	119.84	1984.5	48.646	5.17	115.59	1033	5.993
1000	ESTD	BOVIN	180	191	0.225	9	1	S-formylglutathione hydrolase OS=Bos taurus GN=ESD PE=2 SV=1 - [ESTD_BOVIN]	1	1	1	0	0	0	LCRWGKKAFTGY	LCRWGKKAFTGYL	1	12	0	1	1	13	7.142857143	4.78	CPP	-0.11	0.62	0.62	-0.1	0.75	-0.36	0.85	3	9.8	1543.05	1.044	High	3.111	0.663934081	-0.292	4.054	29.18	122.04	1917.3	46.815	5.45	159.1	672	11.792
4196	SAR1B	BOVIN	21	32	0.233	16	1	GTP-binding protein SAR1b OS=Bos taurus GN=SAR1B PE=2 SV=1 - [SAR1B_BOVIN]	0	0	1	0	0	0	LYKKTGKLVFLG	LGLYKKTGKLVFLGL	3	14	2	1	3	20	4.761904762	4.63	CPP	0.05	0.62	0.62	0.74	0.73	-0.45	0.53	3	10.01	1650.33	1.613	High	3.241	0.429725468	-1.427	0.72	33.8	140.61	2190.9	44.66	6.39	154.5	768	10.146
237	W5P6J0	SHEEP	57	68	0.221	6	6	Uncharacterized protein OS=Ovis aries GN=PHF19 PE=4 SV=1 - [W5P6J0_SHEEP]	1	0	0	0	0	0	LGKIKRVSSSKQ	YLGKIKRVSSSKQSCL	2	13	1	3	4	11	8.333333333	4.87	CPP	-0.26	0.62	0.62	-0.36	0.92	0.2	1.06	4	10.04	1797.38	0.868	Normal	2.839	0.79855666	1.775	7.006	35.62	149.57	2223.8	52.331	7.35	214.98	1166	9.852
312	W5PCT4	SHEEP	622	654	0.223	8	5	Uncharacterized protein OS=Ovis aries GN=SLC34A2 PE=4 SV=1 - [W5PCT4_SHEEP]	1	1	1	1	1	0	FQRRCCCCCRVCCRVCCGLCGCSRCCRSSKCCE	FQRRCCCCCRVCCRVCCGLCGCSRCCRSSKCCED	1	33	0	1	1	12	7.692307692	4.95	CPP	-0.33	0.64	0.64	0.23	0.61	0.17	0.97	5	8.6	3837.1	0.947	Normal	2.556	0.731940001	2.007	6.297	62.99	291.12	3899.1	40.563	12.75	390.34	1486	53.751
2974	W5PN55	SHEEP	616	627	0.221	7	5	Uncharacterized protein (Fragment) OS=Ovis aries GN=GABBR2 PE=4 SV=1 - [W5PN55_SHEEP]	0	0	0	0	1	0	CIVALVIIFCST	FCIVALVIIFCSTIT	2	13	1	2	3	8	11.11111111	4.44	CPP	0.36	0.63	0.63	2.69	0	-1.33	0.2	0	5.82	1643.3	0.647	Normal	3.537	1.071324854	-3.013	-10.167	32.75	143.1	2141.5	27.2	6.05	9.96	1108	15.324
3364	W5Q2S7	SHEEP	588	600	0.224	9	7	Transmembrane channel-like protein OS=Ovis aries GN=TMC3 PE=3 SV=1 - [W5Q2S7_SHEEP]	0	0	0	0	1	0	KLIGLMYLRSWAV	LKLIGLMYLRSWAV	2	14	1	0	1	17	5.555555556	-0.34	Non-CPP	0.1	0.61	0.61	1.13	0.44	-0.84	0.64	2	10.01	1663.32	1.311	High	3.654	0.528716385	-2.886	-1.071	32.67	131.76	2159.9	40.879	5.71	110.39	873	10.191
3068	W5PS44	SHEEP	224	241	0.221	6	2	Uncharacterized protein (Fragment) OS=Ovis aries GN=GPRC5B PE=4 SV=1 - [W5PS44_SHEEP]	0	0	0	0	1	0	CGKFKKWKQNGVCILVTA	FSLCGKFKKWKQNGVCILVTA	4	21	3	0	3	17	5.555555556	4.61	CPP	-0.05	0.64	0.64	0.34	0.76	-0.33	0.71	4	9.72	2371.22	1.282	High	3.038	0.540676428	0.076	2.286	46.36	197.66	3009.5	45.081	8.8	215.31	1330	15.302
26	B2LSM5	SHEEP	240	253	0.238	20	4	Lipase OS=Ovis aries PE=2 SV=1 - [B2LSM5_SHEEP]	1	0	1	0	0	0	LKWLSTHICTHVIL	LKWLSTHICTHVIL	1	14	0	0	0	11	8.333333333	4.6	CPP	0.11	0.51	0.51	0.98	0.47	-0.96	0.57	2	8.57	1664.27	0.919	Normal	3.586	0.754240675	-2.079	-2.771	31.12	131.93	2129.2	38.479	5.54	163.05	926	10.799
838	E1BNE2	BOVIN	661	672	0.231	14	2	Uncharacterized protein OS=Bos taurus GN=CAND2 PE=4 SV=2 - [E1BNE2_BOVIN]	0	1	1	0	0	0	LRKNQRALRLTT	SFLRKNQRALRLTTL	3	14	2	1	3	16	5.882352941	-0.02	CPP	-0.36	0.61	0.61	-0.45	0.82	0.11	1.4	4	12.31	1817.39	1.261	High	3.302	0.549680556	0.287	9.807	32.88	139.11	2269.4	54.107	6.51	219.55	1093	2.089
1091	L8HSP8	9CETA	146	159	0.233	15	3	Uncharacterized protein OS=Bos mutus GN=M91_16939 PE=4 SV=1 - [L8HSP8_9CETA]	1	0	0	0	0	0	PLKVTGPKRIKNIT	PLKVTGPKRIKNITLSS	1	14	0	3	3	9	10	4.74	CPP	-0.21	0.6	0.6	-0.32	0.79	0.19	0.94	4	11.27	1852.51	0.747	Normal	2.939	0.927907872	1.382	6.124	37.41	160.01	2366.7	52.341	7.89	215.03	1308	-2.96
4196	SAR1B	BOVIN	21	32	0.233	16	1	GTP-binding protein SAR1b OS=Bos taurus GN=SAR1B PE=2 SV=1 - [SAR1B_BOVIN]	0	0	1	0	0	0	LYKKTGKLVFLG	FLGLYKKTGKLVFLG	4	15	3	0	3	19	5	4.88	CPP	0.06	0.64	0.64	0.67	0.73	-0.49	0.53	3	10.01	1684.34	1.491	High	3.249	0.464887445	-1.427	0.467	33.27	140.14	2211.4	44.52	6.34	154.4	769	10.136
392	W5PMT0	SHEEP	992	1005	0.224	8	9	Uncharacterized protein OS=Ovis aries GN=XDH PE=4 SV=1 - [W5PMT0_SHEEP]	1	1	1	1	1	1	ENCWKKRGLCIIPT	FNKENCWKKRGLCIIPTK	4	17	3	1	4	11	8.333333333	4.91	CPP	-0.28	0.64	0.64	-0.76	1.02	0.26	1.06	4	9.71	2178.91	0.857	Normal	3.1	0.808806512	1.122	10.383	39.2	168.75	2721	54.472	7.91	316.07	1192	12.347
619	A1YZ34	CAPHI	991	1004	0.224	8	8	Xanthine oxidoreductase OS=Capra hircus PE=2 SV=1 - [A1YZ34_CAPHI]	1	1	1	0	0	1	ENCWKKRGLCIIPT	FNKENCWKKRGLCIIPTK	4	17	3	1	4	11	8.333333333	4.91	CPP	-0.28	0.64	0.64	-0.76	1.02	0.26	1.06	4	9.71	2178.91	0.857	Normal	3.1	0.808806512	1.122	10.383	39.2	168.75	2721	54.472	7.91	316.07	1192	12.347
4106	F1MUT3	BOVIN	990	1003	0.224	8	7	Xanthine dehydrogenase/oxidase OS=Bos taurus GN=XDH PE=1 SV=1 - [F1MUT3_BOVIN]	0	0	1	0	0	0	ENCWKKRGLCIIPT	FNKENCWKKRGLCIIPTK	4	17	3	1	4	11	8.333333333	4.91	CPP	-0.28	0.64	0.64	-0.76	1.02	0.26	1.06	4	9.71	2178.91	0.857	Normal	3.1	0.808806512	1.122	10.383	39.2	168.75	2721	54.472	7.91	316.07	1192	12.347
681	I3Y1C6	BUBBU	100	112	0.227	10	1	Glutathione peroxidase (Fragment) OS=Bubalus bubalis PE=2 SV=1 - [I3Y1C6_BUBBU]	0	1	0	0	0	0	LWKWMKVQPKGRG	LWKWMKVQPKGRGML	1	13	0	2	2	15	6.25	4.85	CPP	-0.18	0.63	0.63	-0.55	0.98	-0.15	0.93	4	11.27	1858.58	1.142	High	3.275	0.606959002	-0.647	6.2	34.81	141.38	2355.7	52.547	6.31	213.7	858	3.464
3015	W5PPM8	SHEEP	501	514	0.214	4	7	Uncharacterized protein OS=Ovis aries GN=DEPDC1 PE=4 SV=1 - [W5PPM8_SHEEP]	0	0	0	1	0	0	KCKPKQLCRSQSLL	LYNGKCKPKQLCRSQSLL	5	18	4	0	4	14	6.666666667	-0.28	Non-CPP	-0.29	0.61	0.61	-0.63	0.89	0.09	1.06	4	9.71	2079.78	1.009	High	2.936	0.6869645	1.4	8.183	39.38	170.6	2581.9	53.211	8.01	222.23	1139	14.869
1112	L8HUN7	9CETA	178	189	0.23	12	1	Rho guanine nucleotide exchange factor 26 (Fragment) OS=Bos mutus GN=M91_00483 PE=4 SV=1 - [L8HUN7_9CETA]	1	0	0	0	0	0	SKRTSKQQVYFF	LFSKRTSKQQVYFF	3	14	2	0	2	14	6.666666667	-0.26	Non-CPP	-0.22	0.64	0.64	-0.46	0.88	-0.25	1.14	3	10.3	1779.27	1.076	High	3.314	0.64418883	0.243	5.95	29.75	129.4	2195.3	53.579	6.01	166.3	978	8.945
354	W5PH81	SHEEP	622	635	0.218	5	3	Uncharacterized protein OS=Ovis aries GN=C7 PE=4 SV=1 - [W5PH81_SHEEP]	1	1	0	1	1	1	VGKMHCQKIACVLP	LVGKMHCQKIACVLPAL	2	15	1	2	3	9	10	4.7	CPP	0.06	0.58	0.58	1.08	0.59	-0.52	0.41	2.5	8.98	1824.6	0.677	Normal	3.035	1.023851079	-0.759	-0.841	37.64	163.73	2355.1	39.676	6.83	161.86	1074	11.749
304	W5PBY2	SHEEP	92	103	0.234	16	4	Uncharacterized protein OS=Ovis aries GN=C4BPA PE=4 SV=1 - [W5PBY2_SHEEP]	1	0	0	0	0	1	FLICKATGNWNY	FLICKATGNWNYRE	1	12	0	2	2	12	7.692307692	4.72	CPP	-0.16	0.65	0.65	-0.49	0.53	-0.31	1	1	8.53	1715.16	0.943	Normal	3.235	0.73504473	0.557	6.664	30.89	130.22	2072.4	47.479	5.96	165.97	993	13.808
3364	W5Q2S7	SHEEP	588	600	0.224	9	7	Transmembrane channel-like protein OS=Ovis aries GN=TMC3 PE=3 SV=1 - [W5Q2S7_SHEEP]	0	0	0	0	1	0	KLIGLMYLRSWAV	KLIGLMYLRSWAVL	1	13	0	1	1	18	5.263157895	-0.33	Non-CPP	0.1	0.61	0.61	1.13	0.44	-0.84	0.64	2	10.01	1663.32	1.318	High	3.654	0.525908331	-2.886	-1.071	32.67	131.76	2159.9	40.879	5.71	110.39	873	10.191
3068	W5PS44	SHEEP	224	241	0.221	6	2	Uncharacterized protein (Fragment) OS=Ovis aries GN=GPRC5B PE=4 SV=1 - [W5PS44_SHEEP]	0	0	0	0	1	0	CGKFKKWKQNGVCILVTA	SLCGKFKKWKQNGVCILVTAF	3	20	2	1	3	18	5.263157895	4.7	CPP	-0.05	0.64	0.64	0.34	0.76	-0.33	0.71	4	9.72	2371.22	1.282	High	3.038	0.540676428	0.076	2.286	46.36	197.66	3009.5	45.081	8.8	215.31	1330	15.302
695	A2VE03	BOVIN	488	500	0.24	23	3	ITCH protein OS=Bos taurus GN=ITCH PE=2 SV=1 - [A2VE03_BOVIN]	1	0	0	0	0	0	KAKVQYFRFWCQQ	DFKAKVQYFRFWCQQ	3	15	2	0	2	13	7.142857143	4.69	CPP	-0.25	0.67	0.67	-0.77	0.9	-0.24	1.13	2	9.25	1994.51	1.025	High	3.329	0.676241152	0.26	9.18	32.06	141.03	2418.4	53.387	6.2	208.66	938	17.476
237	W5P6J0	SHEEP	57	68	0.221	6	6	Uncharacterized protein OS=Ovis aries GN=PHF19 PE=4 SV=1 - [W5P6J0_SHEEP]	1	0	0	0	0	0	LGKIKRVSSSKQ	LGKIKRVSSSKQSC	1	12	0	2	2	6	14.28571429	4.84	CPP	-0.34	0.62	0.62	-0.59	1.05	0.52	1.14	4	10.33	1521.01	0.47	Normal	2.589	1.474781235	2.821	8.636	31.06	130.86	1862.3	53.893	6.57	212.92	1085	3.872
412	W5PSZ8	SHEEP	146	164	0.22	6	2	Uncharacterized protein (Fragment) OS=Ovis aries GN=DAK PE=4 SV=1 - [W5PSZ8_SHEEP]	0	1	0	0	0	0	LKKAGRRGLCGTVLIHKVA	LKKAGRRGLCGTVLIHKVAGA	1	19	0	2	2	12	7.692307692	4.85	CPP	-0.12	0.6	0.6	0.29	0.83	0.07	0.76	5.5	11.11	2148.97	0.868	Normal	2.661	0.79855666	0.967	5.038	47.21	198.59	2734.1	44.952	9.14	309	1341	4.069
1080	L8HN56	9CETA	1453	1469	0.235	17	7	Histone-lysine N-methyltransferase SETD2 (Fragment) OS=Bos mutus GN=M91_13698 PE=4 SV=1 - [L8HN56_9CETA]	1	1	1	0	0	0	ERKKNKSHRDIKRMQCE	TERKKNKSHRDIKRMQCECTP	2	18	1	3	4	9	10	4.87	CPP	-0.62	0.62	0.62	-2.01	1.3	1.16	1.48	4.5	9.71	2589.3	0.702	Normal	2.73	0.987389146	4.081	19.19	44.44	195.74	3067	63.971	9.6	564.14	1622	10.984
2523	W5P4S8	SHEEP	1476	1492	0.235	17	7	Histone-lysine N-methyltransferase OS=Ovis aries GN=SETD2 PE=4 SV=1 - [W5P4S8_SHEEP]	0	0	0	1	0	0	ERKKNKSHRDIKRMQCE	TERKKNKSHRDIKRMQCECTP	2	18	1	3	4	9	10	4.87	CPP	-0.62	0.62	0.62	-2.01	1.3	1.16	1.48	4.5	9.71	2589.3	0.702	Normal	2.73	0.987389146	4.081	19.19	44.44	195.74	3067	63.971	9.6	564.14	1622	10.984
451	W5PW21	SHEEP	828	839	0.238	20	5	Uncharacterized protein OS=Ovis aries GN=ITIH2 PE=4 SV=1 - [W5PW21_SHEEP]	1	1	1	1	1	0	LHRVWKKHPINV	LLHRVWKKHPINVDF	2	13	1	2	3	12	7.692307692	4.77	CPP	-0.16	0.55	0.55	-0.33	0.85	-0.21	0.93	3	10.01	1902.51	0.921	Normal	3.585	0.752602802	-0.94	8.54	32.44	140.84	2400	50.66	6.16	303.62	988	5.183
386	W5PMT0	SHEEP	374	386	0.224	8	9	Uncharacterized protein OS=Ovis aries GN=XDH PE=4 SV=1 - [W5PMT0_SHEEP]	1	1	1	1	1	1	TIVSRGTRRTIPM	LTIVSRGTRRTIPMDHT	2	14	1	3	4	7	12.5	4.83	CPP	-0.26	0.58	0.58	-0.41	0.52	0.12	1.12	2.5	11.7	1954.53	0.532	Normal	3.014	1.302908234	1.571	6.876	36.79	159.27	2359.8	48.459	7.7	260.5	1380	-0.61
566	W5QA68	SHEEP	985	1001	0.221	7	8	Uncharacterized protein OS=Ovis aries GN=SORL1 PE=4 SV=1 - [W5QA68_SHEEP]	1	1	0	0	0	0	NQYRCSNGKCINSIWWC	LRNQYRCSNGKCINSIWWCD	3	19	2	1	3	12	7.692307692	4.65	CPP	-0.27	0.65	0.65	-0.76	0.49	-0.2	1.2	2	8.77	2460.09	0.852	Normal	3.136	0.813553029	1.345	8.54	44.21	188.13	2899.9	47.74	8.82	222.21	1445	23.51
2502	W5P433	SHEEP	1660	1671	0.225	9	7	Breast cancer type 1 susceptibility protein OS=Ovis aries GN=BRCA1 PE=4 SV=1 - [W5P433_SHEEP]	0	0	1	0	1	0	QKFARKHHVTLT	LVQKFARKHHVTLTN	3	14	2	1	3	12	7.692307692	4.79	CPP	-0.23	0.55	0.55	-0.43	0.93	-0.13	1.07	4	11.17	1792.35	0.858	Normal	3.189	0.807863847	0.687	7.347	32.07	139.21	2244.9	51.787	6.11	265.94	1099	3.335
527	W5Q4H0	SHEEP	142	155	0.211	3	7	Uncharacterized protein (Fragment) OS=Ovis aries GN=TERT PE=4 SV=1 - [W5Q4H0_SHEEP]	1	0	0	0	0	0	HFRRHHPRGARCGP	LCHFRRHHPRGARCGPAG	3	16	2	2	4	10	9.090909091	5.21	CPP	-0.34	0.5	0.5	-0.93	0.79	0.18	1.06	5.5	11.53	2028.6	0.676	Normal	2.587	1.025365652	1.833	9.744	37.93	172.34	2365.9	47.061	7.81	369.72	1038	0.279
975	TRPC2	BOVIN	346	357	0.207	2	3	Short transient receptor potential channel 2 homolog OS=Bos taurus GN=TRPC2 PE=2 SV=1 - [TRPC2_BOVIN]	1	0	0	0	0	0	RYITRVRNSFQN	VLSRYITRVRNSFQN	4	15	3	0	3	10	9.090909091	4.65	CPP	-0.33	0.66	0.66	-0.54	0.57	-0.11	1.47	3	11.72	1853.33	0.658	Normal	3.311	1.053415168	1.007	9.52	32.62	138.47	2239.9	52.033	6.79	174.11	1259	5.226
1129	L8I1X5	9CETA	59	71	0.235	17	1	Ellis-van Creveld syndrome protein (Fragment) OS=Bos mutus GN=M91_07780 PE=4 SV=1 - [L8I1X5_9CETA]	0	1	0	0	0	0	AKVVYPINQKFRP	LKAKVVYPINQKFRP	3	15	2	0	2	8	11.11111111	4.79	CPP	-0.22	0.63	0.63	-0.43	0.98	0.03	1	4	10.47	1801.43	0.611	Normal	3.236	1.134447104	0.327	9	32.61	141.93	2316.3	56.12	6.6	213.39	1038	3.486
201	W5P3H8	SHEEP	1964	1977	0.231	14	7	Uncharacterized protein OS=Ovis aries GN=IGF2R PE=4 SV=1 - [W5P3H8_SHEEP]	0	1	0	1	1	0	KTKVVCPPKKMECK	EWKTKVVCPPKKMECK	3	16	2	0	2	9	10	4.82	CPP	-0.33	0.62	0.62	-1	1.31	0.68	0.88	3	9.27	1934.63	0.666	Normal	2.889	1.040761532	2.169	11.781	35.02	151.71	2418.4	59.125	6.88	358.89	993	11.178
312	W5PCT4	SHEEP	622	654	0.223	8	5	Uncharacterized protein OS=Ovis aries GN=SLC34A2 PE=4 SV=1 - [W5PCT4_SHEEP]	1	1	1	1	1	0	FQRRCCCCCRVCCRVCCGLCGCSRCCRSSKCCE	CFQRRCCCCCRVCCRVCCGLCGCSRCCRSSKCCED	2	34	1	1	2	13	7.142857143	4.85	CPP	-0.32	0.64	0.64	0.3	0.6	0.14	0.94	5	8.57	3940.25	0.899	Normal	2.547	0.771020223	1.863	4.79	62.77	292.45	3835.9	37.647	12.63	342.32	1450	58.281
3052	W5PRI4	SHEEP	78	93	0.222	7	7	Receptor protein-tyrosine kinase OS=Ovis aries GN=FLT1 PE=3 SV=1 - [W5PRI4_SHEEP]	0	0	0	1	0	0	ITKSACGKNLKKFCST	KLNITKSACGKNLKKFCSTL	4	19	3	1	4	15	6.25	4.89	CPP	-0.21	0.62	0.62	-0.22	0.92	0.15	0.9	5	9.91	2197.98	1.009	High	2.861	0.6869645	1.585	5.895	43.41	186.23	2778.1	51.18	8.62	265.73	1428	12.18
2583	W5P711	SHEEP	1031	1047	0.218	5	9	Uncharacterized protein OS=Ovis aries GN=MYO16 PE=4 SV=1 - [W5P711_SHEEP]	0	0	0	1	0	0	LQKCTPHFIHCIKPNNS	KLQKCTPHFIHCIKPNNSKL	2	18	1	2	3	13	7.142857143	5	CPP	-0.23	0.55	0.55	-0.64	0.94	-0.01	0.9	5	9.72	2350.15	0.865	Normal	3.061	0.80132622	1.105	7.11	42.04	188.95	2945.6	52.48	8.55	322.49	1399	9.569
1513	W5NUQ8	SHEEP	439	452	0.234	16	2	GRIP and coiled-coil domain containing 1 OS=Ovis aries GN=GCC1 PE=4 SV=1 - [W5NUQ8_SHEEP]	0	0	0	0	0	1	LKRLLQVAARKSQV	LKRLLQVAARKSQVT	1	14	0	1	1	8	11.11111111	4.84	CPP	-0.29	0.61	0.61	-0.13	0.98	0.19	1.2	4	12.02	1711.31	0.595	Normal	3.033	1.164953245	0.847	8.88	33.74	140.99	2182.8	53.707	6.51	215	1113	2.154
254	W5P8E9	SHEEP	272	286	0.216	4	5	Uncharacterized protein (Fragment) OS=Ovis aries GN=CD109 PE=4 SV=1 - [W5P8E9_SHEEP]	1	1	0	0	0	0	GVKKNITKILKINGS	FWGVKKNITKILKINGSAN	3	17	2	2	4	10	9.090909091	4.64	CPP	-0.1	0.66	0.66	-0.17	0.77	-0.14	0.89	4	10.49	2131.85	0.669	Normal	3.084	1.03609444	0.679	5.258	42.52	175.88	2724.3	49.263	8.39	214.95	1502	4.562
1243	L8IP25	9CETA	793	806	0.216	4	6	Aldehyde oxidase OS=Bos mutus GN=M91_14969 PE=4 SV=1 - [L8IP25_9CETA]	1	1	0	0	0	0	ANKVMCHVKRVGGA	LKVSANKVMCHVKRVGGA	5	18	4	0	4	8	11.11111111	4.66	CPP	-0.14	0.62	0.62	0.23	0.83	0.05	0.78	4.5	10.33	1897.6	0.547	Normal	2.718	1.267179489	1.428	5.133	40	169.16	2379.7	46.25	7.59	261.03	1301	4.52
564	W5QA68	SHEEP	543	555	0.221	7	8	Uncharacterized protein OS=Ovis aries GN=SORL1 PE=4 SV=1 - [W5QA68_SHEEP]	1	1	0	0	0	0	HKTVFKRRTPHAT	LGHKTVFKRRTPHATC	3	15	2	1	3	10	9.090909091	4.97	CPP	-0.31	0.53	0.53	-0.76	0.95	0.16	1.06	5	11.02	1852.42	0.683	Normal	2.829	1.01485678	1.8	8.137	33.75	150.14	2255.2	51.744	6.78	315.17	1045	1.868
527	W5Q4H0	SHEEP	142	155	0.211	3	7	Uncharacterized protein (Fragment) OS=Ovis aries GN=TERT PE=4 SV=1 - [W5Q4H0_SHEEP]	1	0	0	0	0	0	HFRRHHPRGARCGP	HFRRHHPRGARCGPAG	1	14	0	2	2	8	11.11111111	5.13	CPP	-0.42	0.49	0.49	-1.44	0.88	0.38	1.19	5.5	12.01	1812.27	0.533	Normal	2.476	1.300463753	2.55	12.219	33.61	152.46	2085	50.25	7.1	367.79	978	-5.321
3364	W5Q2S7	SHEEP	588	600	0.224	9	7	Transmembrane channel-like protein OS=Ovis aries GN=TMC3 PE=3 SV=1 - [W5Q2S7_SHEEP]	0	0	0	0	1	0	KLIGLMYLRSWAV	VLKLIGLMYLRSWAV	3	15	2	0	2	18	5.263157895	-0.34	Non-CPP	0.12	0.62	0.62	1.33	0.41	-0.88	0.6	2	10.01	1762.47	1.192	High	3.655	0.581499313	-2.94	-1.727	34.99	141.38	2301.3	39.733	6.1	110.52	947	10.592
262	W5P8W2	SHEEP	384	396	0.217	5	4	Uncharacterized protein OS=Ovis aries GN=MGAT5B PE=4 SV=1 - [W5P8W2_SHEEP]	1	0	0	0	0	0	FRKYRCRIRVIDT	FRKYRCRIRVIDTF	1	13	0	1	1	12	7.692307692	5.04	CPP	-0.41	0.68	0.68	-0.44	0.96	0.3	1.5	4	10.85	1873.44	0.79	Normal	3.521	0.877401494	-0.064	14.493	29.69	130.28	2291.2	55.6	6.24	304.08	928	11.483
261	W5P8W2	SHEEP	256	268	0.217	5	4	Uncharacterized protein OS=Ovis aries GN=MGAT5B PE=4 SV=1 - [W5P8W2_SHEEP]	1	0	0	0	0	0	MKKRTKRFTAQWV	FMKKRTKRFTAQWVL	2	14	1	1	2	15	6.25	5.04	CPP	-0.31	0.64	0.64	-0.61	1.14	0.06	1.27	5	12.03	1940.6	0.972	Normal	3.372	0.713114383	-0.1	9.213	33.02	138.57	2439.7	57.027	6.16	264.16	993	4.15
451	W5PW21	SHEEP	828	839	0.238	20	5	Uncharacterized protein OS=Ovis aries GN=ITIH2 PE=4 SV=1 - [W5PW21_SHEEP]	1	1	1	1	1	0	LHRVWKKHPINV	VLLHRVWKKHPINVD	3	14	2	1	3	10	9.090909091	4.82	CPP	-0.16	0.55	0.55	-0.23	0.85	-0.14	0.93	3	10.01	1854.47	0.726	Normal	3.507	0.954748183	-0.573	8.847	32.93	141.33	2352.4	50.54	6.24	303.4	1021	4.524
262	W5P8W2	SHEEP	384	396	0.217	5	4	Uncharacterized protein OS=Ovis aries GN=MGAT5B PE=4 SV=1 - [W5P8W2_SHEEP]	1	0	0	0	0	0	FRKYRCRIRVIDT	SFRKYRCRIRVIDT	2	14	1	0	1	10	9.090909091	5.2	CPP	-0.47	0.67	0.67	-0.69	0.96	0.5	1.57	4	10.85	1813.34	0.661	Normal	3.305	1.048634161	1.057	15.421	30.07	130.3	2190.9	56.779	6.44	305.4	1007	9.899
26	B2LSM5	SHEEP	240	253	0.238	20	4	Lipase OS=Ovis aries PE=2 SV=1 - [B2LSM5_SHEEP]	1	0	1	0	0	0	LKWLSTHICTHVIL	FLKWLSTHICTHVIL	2	15	1	0	1	13	7.142857143	4.53	CPP	0.14	0.52	0.52	1.1	0.44	-1.06	0.53	2	8.57	1811.46	0.913	Normal	3.67	0.75919735	-2.553	-3.62	32.95	141.06	2318.2	37.613	5.85	163.4	967	11.859
1112	L8HUN7	9CETA	178	189	0.23	12	1	Rho guanine nucleotide exchange factor 26 (Fragment) OS=Bos mutus GN=M91_00483 PE=4 SV=1 - [L8HUN7_9CETA]	1	0	0	0	0	0	SKRTSKQQVYFF	LFSKRTSKQQVYFFL	3	14	2	1	3	16	5.882352941	-0.47	Non-CPP	-0.17	0.64	0.64	-0.18	0.82	-0.35	1.07	3	10.3	1892.45	1.066	High	3.408	0.650231877	-0.387	4.773	32.11	139	2363.8	51.847	6.37	166.75	1018	10.015
1112	L8HUN7	9CETA	178	189	0.23	12	1	Rho guanine nucleotide exchange factor 26 (Fragment) OS=Bos mutus GN=M91_00483 PE=4 SV=1 - [L8HUN7_9CETA]	1	0	0	0	0	0	SKRTSKQQVYFF	FSKRTSKQQVYFFLF	2	13	1	2	3	16	5.882352941	-0.38	Non-CPP	-0.17	0.65	0.65	-0.25	0.82	-0.4	1.07	3	10.3	1926.46	1.066	High	3.416	0.650231877	-0.387	4.52	31.58	138.53	2384.3	51.707	6.32	166.65	1019	10.005
3068	W5PS44	SHEEP	224	241	0.221	6	2	Uncharacterized protein (Fragment) OS=Ovis aries GN=GPRC5B PE=4 SV=1 - [W5PS44_SHEEP]	0	0	0	0	1	0	CGKFKKWKQNGVCILVTA	LCGKFKKWKQNGVCILVTAF	2	19	1	1	2	17	5.555555556	4.75	CPP	-0.04	0.64	0.64	0.39	0.8	-0.36	0.7	4	9.72	2284.13	1.079	High	3.099	0.642397758	-0.245	2.525	44.15	188.51	2920.8	45.235	8.29	213.64	1210	15.826
451	W5PW21	SHEEP	828	839	0.238	20	5	Uncharacterized protein OS=Ovis aries GN=ITIH2 PE=4 SV=1 - [W5PW21_SHEEP]	1	1	1	1	1	0	LHRVWKKHPINV	LHRVWKKHPINVDF	1	12	0	2	2	10	9.090909091	4.72	CPP	-0.2	0.55	0.55	-0.62	0.91	-0.09	1	3	10.01	1789.33	0.707	Normal	3.504	0.980406196	-0.35	9.986	30.08	131.24	2231.5	52.307	5.8	303.17	948	4.113
174	W5P0U4	SHEEP	517	529	0.232	14	1	Uncharacterized protein OS=Ovis aries GN=MUC1 PE=4 SV=1 - [W5P0U4_SHEEP]	1	0	1	1	1	1	VVCQCGRKKCEQL	LVVCQCGRKKCEQLDIF	2	14	1	3	4	11	8.333333333	4.66	CPP	-0.17	0.66	0.66	0.24	0.8	0.09	0.82	1	8.24	1982.66	0.751	Normal	3.021	0.92296562	0.724	7.6	36.71	162.62	2455.6	46.4	7.32	254.77	1045	22.12
393	W5PN09	SHEEP	2	14	0.23	12	1	Uncharacterized protein (Fragment) OS=Ovis aries PE=4 SV=1 - [W5PN09_SHEEP]	0	1	0	0	0	0	FIYMKCSKSLVMT	FIYMKCSKSLVMTVF	1	13	0	2	2	14	6.666666667	4.59	CPP	0.08	0.66	0.66	1.15	0.49	-0.75	0.53	2	9.25	1797.48	0.925	Normal	3.461	0.749348303	-1.487	-3.187	32.61	139.81	2274.4	41.433	5.97	111.51	1064	14.487
2791	W5PGD0	SHEEP	87	99	0.225	9	4	Uncharacterized protein OS=Ovis aries GN=FAT2 PE=4 SV=1 - [W5PGD0_SHEEP]	0	0	1	1	1	0	NFCFLRIRTKSSN	NFCFLRIRTKSSNTA	1	13	0	2	2	11	8.333333333	4.93	CPP	-0.27	0.63	0.63	-0.31	0.57	-0.06	1.2	3	10.87	1758.23	0.723	Normal	3.073	0.958709793	1.293	6.28	31.84	138.56	2117.7	48.753	6.5	169.7	1226	5.035
980	O97802	BOVIN	1007	1031	0.233	15	5	Latrophilin 2 splice variant baaae OS=Bos taurus PE=2 SV=1 - [O97802_BOVIN]	1	0	1	0	0	0	IFHCALQKKVRKEYGKCFRHSYCCG	IFHCALQKKVRKEYGKCFRHSYCCGGL	1	25	0	2	2	20	4.761904762	4.53	CPP	-0.22	0.6	0.6	-0.33	0.93	-0.02	0.89	6	9.4	3176.2	1.309	High	2.9	0.529524202	1.044	7.37	57.93	254.68	3876.7	48.448	11.49	471.33	1542	31.366
3160	W5PVY3	SHEEP	1069	1093	0.233	15	4	Uncharacterized protein OS=Ovis aries GN=ADGRL2 PE=4 SV=1 - [W5PVY3_SHEEP]	0	0	0	1	0	0	IFHCALQKKVRKEYGKCFRHSYCCG	IFHCALQKKVRKEYGKCFRHSYCCGGL	1	25	0	2	2	20	4.761904762	4.53	CPP	-0.22	0.6	0.6	-0.33	0.93	-0.02	0.89	6	9.4	3176.2	1.309	High	2.9	0.529524202	1.044	7.37	57.93	254.68	3876.7	48.448	11.49	471.33	1542	31.366
3154	W5PVU2	SHEEP	396	407	0.211	3	4	Uncharacterized protein OS=Ovis aries GN=STYXL1 PE=4 SV=1 - [W5PVU2_SHEEP]	0	0	0	0	1	0	FLRTQKIIWMPQ	FLRTQKIIWMPQEL	1	12	0	2	2	9	10	-0.23	Non-CPP	-0.1	0.62	0.62	-0.06	0.71	-0.39	0.93	1	9.1	1803.42	0.564	Normal	3.634	1.228984363	-1.486	4.7	31.34	132.29	2287.3	49.593	5.97	166.79	987	7
312	W5PCT4	SHEEP	622	654	0.223	8	5	Uncharacterized protein OS=Ovis aries GN=SLC34A2 PE=4 SV=1 - [W5PCT4_SHEEP]	1	1	1	1	1	0	FQRRCCCCCRVCCRVCCGLCGCSRCCRSSKCCE	FQRRCCCCCRVCCRVCCGLCGCSRCCRSSKCCEDL	1	33	0	2	2	15	6.25	4.94	CPP	-0.31	0.64	0.64	0.33	0.6	0.11	0.94	5	8.6	3950.28	0.947	Normal	2.556	0.731940001	2.007	6.297	62.99	291.12	3899.1	40.563	12.75	390.34	1486	53.751
1012	Q28078	BOVIN	121	133	0.236	18	2	Epithelial mucin (Fragment) OS=Bos taurus GN=MUC1 PE=4 SV=1 - [Q28078_BOVIN]	0	1	0	0	0	0	VVCQCGRKKCEQL	LVVCQCGRKKCEQLDIF	2	14	1	3	4	11	8.333333333	4.66	CPP	-0.17	0.66	0.66	0.24	0.8	0.09	0.82	1	8.24	1982.66	0.751	Normal	3.021	0.92296562	0.724	7.6	36.71	162.62	2455.6	46.4	7.32	254.77	1045	22.12
3223	W5PY31	SHEEP	742	755	0.214	4	7	Uncharacterized protein OS=Ovis aries GN=TENM2 PE=4 SV=1 - [W5PY31_SHEEP]	0	0	0	0	1	0	FVKYPKYGYTITRQ	FVKYPKYGYTITRQDGTF	1	14	0	4	4	13	7.142857143	4.51	CPP	-0.17	0.65	0.65	-0.74	0.61	-0.23	0.94	2	9.43	2184.74	0.781	Normal	3.079	0.887512395	1.383	6.222	38.46	168.12	2655.6	51.589	8.11	207.6	1196	16.513
3326	W5Q1X3	SHEEP	320	331	0.221	7	6	Uncharacterized protein OS=Ovis aries GN=LRRC8C PE=4 SV=1 - [W5Q1X3_SHEEP]	0	0	0	0	1	0	SFCYLCFVSIYG	LSFCYLCFVSIYGLTC	2	13	1	3	4	19	5	4.49	CPP	0.23	0.62	0.62	1.74	0	-1.32	0.31	0	5.79	1832.45	1.149	High	3.404	0.603261254	-2.087	-7.725	34.55	152.34	2272.2	30.669	6.44	14.99	900	28.359
1072	H6UCL0	OUROU	25	42	0.224	8	2	NADH-ubiquinone oxidoreductase chain 5 OS=Ourebia ourebi GN=ND5 PE=3 SV=1 - [H6UCL0_OUROU]	0	1	0	0	0	0	THKTYKYPLYVKTTISCA	NTHKTYKYPLYVKTTISCA	2	19	1	0	1	9	10	4.53	CPP	-0.17	0.58	0.58	-0.56	0.66	-0.32	0.89	3.5	9.45	2231.87	0.582	Normal	3.044	1.190974537	1.711	4.179	40.88	177.09	2746.3	51.384	8.15	220.41	1385	18.39
3154	W5PVU2	SHEEP	396	407	0.211	3	4	Uncharacterized protein OS=Ovis aries GN=STYXL1 PE=4 SV=1 - [W5PVU2_SHEEP]	0	0	0	0	1	0	FLRTQKIIWMPQ	HFLRTQKIIWMPQEL	2	13	1	2	3	10	9.090909091	-0.39	Non-CPP	-0.12	0.58	0.58	-0.27	0.76	-0.39	0.93	1.5	9.1	1940.58	0.599	Normal	3.595	1.157173924	-1.247	5.227	33.16	141.46	2439.9	49.667	6.29	218.39	1053	7
256	W5P8E9	SHEEP	1008	1021	0.216	4	5	Uncharacterized protein (Fragment) OS=Ovis aries GN=CD109 PE=4 SV=1 - [W5P8E9_SHEEP]	1	1	0	0	0	0	HRTYTWLKGHQKSN	LHRTYTWLKGHQKSNGE	2	15	1	2	3	13	7.142857143	4.63	CPP	-0.33	0.55	0.55	-1.58	0.89	0.09	1.18	3	9.72	2055.55	0.77	Normal	2.924	0.900191144	2.271	10.153	37.37	157.13	2454	54.424	7.47	320.62	1189	8.547
831	E1BND6	BOVIN	119	130	0.23	13	7	Uncharacterized protein (Fragment) OS=Bos taurus GN=LRBA PE=4 SV=2 - [E1BND6_BOVIN]	0	1	0	0	0	0	LKKSIRNLQICT	ILKKSIRNLQICTEVG	2	13	1	3	4	8	11.11111111	4.72	CPP	-0.15	0.65	0.65	0.19	0.77	0.05	0.94	2	9.36	1815.46	0.527	Normal	3.124	1.315269792	0.569	6.456	35.63	150.29	2309.9	48.25	7.25	214.11	1234	9.866
2595	W5P795	SHEEP	73	84	0.23	13	7	Uncharacterized protein OS=Ovis aries GN=LRBA PE=4 SV=1 - [W5P795_SHEEP]	0	0	0	0	1	0	LKKSIRNLQICT	ILKKSIRNLQICTEVG	2	13	1	3	4	8	11.11111111	4.72	CPP	-0.15	0.65	0.65	0.19	0.77	0.05	0.94	2	9.36	1815.46	0.527	Normal	3.124	1.315269792	0.569	6.456	35.63	150.29	2309.9	48.25	7.25	214.11	1234	9.866
1222	L8IIA4	9CETA	1031	1042	0.235	17	3	Disheveled-associated activator of morphogenesis 2 OS=Bos mutus GN=M91_02424 PE=4 SV=1 - [L8IIA4_9CETA]	0	1	0	0	0	0	KLKRSRKRSGSQ	DLCKLKRSRKRSGSQA	4	15	3	1	4	12	7.692307692	5.2	CPP	-0.58	0.62	0.62	-1.44	1.23	1.06	1.5	5	11.01	1833.36	0.777	Normal	2.588	0.892081313	3.5	16.9	35.09	149.46	2193.7	60.712	7.5	356.12	1171	3.906
2610	W5P812	SHEEP	134	146	0.225	9	1	Uncharacterized protein OS=Ovis aries GN=AMBP PE=4 SV=1 - [W5P812_SHEEP]	0	0	0	1	1	0	LTKKLSRRHGPTI	LTKKLSRRHGPTITAK	1	13	0	3	3	9	10	-0.04	CPP	-0.37	0.55	0.55	-0.93	1.08	0.48	1.19	5.5	12.03	1807.41	0.571	Normal	2.819	1.213918004	2.075	10.125	34.93	149.24	2261.1	56.744	7.21	313.38	1156	-2.786
3364	W5Q2S7	SHEEP	588	600	0.224	9	7	Transmembrane channel-like protein OS=Ovis aries GN=TMC3 PE=3 SV=1 - [W5Q2S7_SHEEP]	0	0	0	0	1	0	KLIGLMYLRSWAV	LKLIGLMYLRSWAVL	2	14	1	1	2	20	4.761904762	-0.48	Non-CPP	0.12	0.61	0.61	1.31	0.41	-0.9	0.6	2	10.01	1776.5	1.192	High	3.725	0.581499313	-3.307	-1.78	35.03	141.36	2328.4	39.993	6.07	110.84	913	11.261
354	W5PH81	SHEEP	622	635	0.218	5	3	Uncharacterized protein OS=Ovis aries GN=C7 PE=4 SV=1 - [W5PH81_SHEEP]	1	1	0	1	1	1	VGKMHCQKIACVLP	WLVGKMHCQKIACVLPAL	3	16	2	2	4	11	8.333333333	4.79	CPP	0.08	0.57	0.57	0.97	0.56	-0.68	0.44	2.5	8.98	2010.83	0.656	Normal	3.18	1.0566268	-1.272	-1.233	40.47	173.12	2582.1	39.4	7.13	163.96	1092	13.349
1189	L8IFF4	9CETA	312	328	0.215	4	8	Nik-related protein kinase (Fragment) OS=Bos mutus GN=M91_07043 PE=4 SV=1 - [L8IFF4_9CETA]	1	0	0	0	0	0	HLTGIIKKRQKKGIPLI	SLKKHLTGIIKKRQKKGIPLI	5	21	4	0	4	14	6.666666667	4.98	CPP	-0.24	0.6	0.6	-0.43	1.29	0.38	1	7.5	11.44	2400.39	0.808	Normal	3.06	0.857855421	0.576	9.519	46.73	196.83	3164.7	56.838	9.62	410.99	1435	2.261
543	W5Q695	SHEEP	255	267	0.23	13	7	Transporter OS=Ovis aries GN=SLC6A14 PE=3 SV=1 - [W5Q695_SHEEP]	0	1	1	1	1	0	GIKSSGKVVYFTA	FKGIKSSGKVVYFTA	3	15	2	0	2	9	10	4.48	CPP	-0.03	0.65	0.65	0.28	0.73	-0.23	0.67	3	10.01	1632.15	0.576	Normal	2.857	1.203380522	0.873	1.493	32.93	139.35	2053	46.08	6.59	156.22	1070	6.157
2494	W5P3Z7	SHEEP	40	54	0.23	12	3	Solute carrier family 26 member 9 OS=Ovis aries GN=SLC26A9 PE=3 SV=1 - [W5P3Z7_SHEEP]	0	0	1	0	0	0	TFRCSSAKIKTTVFG	TFRCSSAKIKTTVFGLL	1	15	0	2	2	14	6.666666667	4.74	CPP	-0.06	0.61	0.61	0.58	0.58	-0.29	0.76	3	10.07	1872.5	0.862	Normal	3.016	0.804115059	0.288	0.441	36.92	158.79	2350	43.541	7.25	162.68	1209	7.011
3414	W5Q4G8	SHEEP	981	994	0.224	8	7	Uncharacterized protein OS=Ovis aries GN=KDM3B PE=4 SV=1 - [W5Q4G8_SHEEP]	0	0	0	1	0	0	IHWVCRKCGFGVCL	TLFNIHWVCRKCGFGVCL	5	18	4	0	4	14	6.666666667	4.56	CPP	0.05	0.61	0.61	0.89	0.42	-0.81	0.61	2.5	8.8	2096.83	0.839	Normal	3.266	0.826158737	-1.244	-0.817	39.05	170.79	2603.2	36.672	7.23	166.69	1000	18.963
1071	G5CWT9	CERNT	1172	1186	0.222	7	1	Breast and ovarian cancer susceptibility 2 (Fragment) OS=Cervus nippon taiouanus GN=BRCA2 PE=4 SV=1 - [G5CWT9_CERNT]	1	0	0	0	0	0	KLVTKFSPCKNKKTA	KLVTKFSPCKNKKTAVEVA	1	15	0	4	4	10	9.090909091	5.05	CPP	-0.22	0.62	0.62	-0.26	1.03	0.36	0.84	4	9.88	2091.81	0.609	Normal	2.81	1.13817271	2.021	7.632	41.28	177.88	2661.6	53.795	8.12	310.03	1409	6.133
669	A0A0F6T485	BUBBU	110	121	0.243	26	7	Complement component 5 OS=Bubalus bubalis GN=C5 PE=2 SV=1 - [A0A0F6T485_BUBBU]	0	1	0	0	0	0	HFSKAKKMPVTY	HFSKAKKMPVTYDNG	1	12	0	3	3	10	9.090909091	4.71	CPP	-0.25	0.6	0.6	-1.07	0.83	0.23	0.87	2.5	9.55	1723.19	0.664	Normal	2.787	1.043896356	2.587	8.42	31.86	139.63	2078.3	53.94	6.47	252.61	1146	5.43
1063	C7EDP2	CEREL	436	451	0.234	16	3	Heat shock 70kDa protein 5 isoform 2 OS=Cervus elaphus GN=HSPA5 PE=2 SV=1 - [C7EDP2_CEREL]	1	0	0	0	0	0	KLIPRNTVVPTKKSQI	KLIPRNTVVPTKKSQI	1	16	0	0	0	7	12.5	4.98	CPP	-0.26	0.61	0.61	-0.46	0.92	0.22	1.06	4	11.27	1822.47	0.464	Normal	3.048	1.493851682	1.425	8.05	34.99	150.95	2339.6	55.506	7.36	216.57	1266	-1.849
3068	W5PS44	SHEEP	224	241	0.221	6	2	Uncharacterized protein (Fragment) OS=Ovis aries GN=GPRC5B PE=4 SV=1 - [W5PS44_SHEEP]	0	0	0	0	1	0	CGKFKKWKQNGVCILVTA	SLCGKFKKWKQNGVCILVTAFL	3	20	2	2	4	20	4.761904762	4.66	CPP	-0.02	0.63	0.63	0.5	0.72	-0.4	0.68	4	9.72	2484.4	1.15	High	3.114	0.602736679	-0.345	1.65	48.72	207.26	3178	44.286	9.16	215.76	1370	16.372
171	W5P0P5	SHEEP	212	224	0.226	9	3	Uncharacterized protein (Fragment) OS=Ovis aries GN=CACNA1G PE=4 SV=1 - [W5P0P5_SHEEP]	0	1	0	0	0	0	RLLVHHLCTSHYL	FRLLVHHLCTSHYLD	2	14	1	1	2	15	6.25	4.58	CPP	-0.05	0.49	0.49	0.29	0.45	-0.67	0.73	1.5	7.31	1854.39	0.896	Normal	3.537	0.773601764	-1.2	2.773	31.56	140.94	2266.5	41.647	5.86	256.2	922	15.687
347	W5PGL5	SHEEP	202	215	0.225	9	4	Sodium/nucleoside cotransporter (Fragment) OS=Ovis aries GN=SLC28A3 PE=3 SV=1 - [W5PGL5_SHEEP]	1	1	1	1	1	0	SKHPTKVYWRPVFW	FSKHPTKVYWRPVFWGIG	2	15	1	3	4	11	8.333333333	4.58	CPP	-0.05	0.58	0.58	-0.31	0.62	-0.58	0.78	3.5	10.3	2205.86	0.666	Normal	3.288	1.040761532	-0.594	2.483	39.83	169.75	2732.6	46.456	7.72	216.01	1073	4.739
1704	W5PGL3	SHEEP	224	237	0.225	9	4	Sodium/nucleoside cotransporter OS=Ovis aries GN=SLC28A3 PE=3 SV=1 - [W5PGL3_SHEEP]	0	0	0	0	0	1	SKHPTKVYWRPVFW	FSKHPTKVYWRPVFWGIG	2	15	1	3	4	11	8.333333333	4.58	CPP	-0.05	0.58	0.58	-0.31	0.62	-0.58	0.78	3.5	10.3	2205.86	0.666	Normal	3.288	1.040761532	-0.594	2.483	39.83	169.75	2732.6	46.456	7.72	216.01	1073	4.739
340	W5PFV6	SHEEP	694	711	0.211	3	5	Uncharacterized protein (Fragment) OS=Ovis aries GN=ZNF341 PE=4 SV=1 - [W5PFV6_SHEEP]	0	1	0	0	0	0	FSRHKYLKDHRCRLGPQK	GFSRHKYLKDHRCRLGPQKDKD	2	19	1	3	4	14	6.666666667	4.89	CPP	-0.53	0.59	0.59	-1.87	1.19	0.91	1.32	5	9.87	2685.38	0.78	Normal	2.805	0.888650231	3.068	18.414	46.27	206.4	3194.6	60.995	10.03	590.42	1418	12.647
262	W5P8W2	SHEEP	384	396	0.217	5	4	Uncharacterized protein OS=Ovis aries GN=MGAT5B PE=4 SV=1 - [W5P8W2_SHEEP]	1	0	0	0	0	0	FRKYRCRIRVIDT	LSFRKYRCRIRVIDT	3	15	2	0	2	12	7.692307692	5	CPP	-0.41	0.66	0.66	-0.39	0.9	0.35	1.47	4	10.85	1926.52	0.695	Normal	3.399	0.997334073	0.373	13.613	32.43	139.9	2359.4	54.833	6.8	305.85	1047	10.969
3178	W5PWJ0	SHEEP	426	437	0.226	10	8	Uncharacterized protein (Fragment) OS=Ovis aries GN=GRB10 PE=4 SV=1 - [W5PWJ0_SHEEP]	0	0	1	0	0	0	NYRIPQQRKAML	LYQNYRIPQQRKAML	4	15	3	0	3	13	7.142857143	-0.16	Non-CPP	-0.34	0.64	0.64	-1.02	0.82	-0.13	1.33	3	10.29	1922.51	0.774	Normal	3.329	0.895538993	0.593	10.72	33.14	141.36	2373.4	57.32	6.64	174.75	1107	10.932
3414	W5Q4G8	SHEEP	981	994	0.224	8	7	Uncharacterized protein OS=Ovis aries GN=KDM3B PE=4 SV=1 - [W5Q4G8_SHEEP]	0	0	0	1	0	0	IHWVCRKCGFGVCL	FNIHWVCRKCGFGVCL	3	16	2	0	2	11	8.333333333	4.7	CPP	0.03	0.62	0.62	0.81	0.47	-0.77	0.62	2.5	8.8	1882.53	0.657	Normal	3.226	1.05501854	-1.15	0.125	34.6	152.09	2316.5	36.719	6.43	164.58	863	17.893
3190	W5PWS5	SHEEP	3614	3626	0.229	12	7	Uncharacterized protein OS=Ovis aries GN=DNAH3 PE=4 SV=1 - [W5PWS5_SHEEP]	0	0	0	1	0	1	CTKAVMWQKLLFG	FQSCTKAVMWQKLLFG	4	16	3	0	3	14	6.666666667	4.58	CPP	-0.01	0.63	0.63	0.38	0.61	-0.62	0.69	2	9.36	1887.53	0.839	Normal	3.191	0.826158737	-0.65	-0.387	35.45	150.74	2361.8	43.519	6.44	116.13	1032	11.492
2828	W5PH79	SHEEP	47	61	0.231	14	1	Uncharacterized protein (Fragment) OS=Ovis aries GN=MYDGF PE=4 SV=1 - [W5PH79_SHEEP]	0	0	0	1	0	0	TCTIWRPQGKSYLYF	FTCTIWRPQGKSYLYFTQF	2	16	1	3	4	16	5.882352941	4.74	CPP	-0.07	0.62	0.62	-0.24	0.45	-0.77	0.89	2	9.25	2387.03	0.958	Normal	3.335	0.723535679	-0.284	1.058	40.9	178.46	2909.1	46.084	8.1	125.24	1202	18.134
3068	W5PS44	SHEEP	224	241	0.221	6	2	Uncharacterized protein (Fragment) OS=Ovis aries GN=GPRC5B PE=4 SV=1 - [W5PS44_SHEEP]	0	0	0	0	1	0	CGKFKKWKQNGVCILVTA	FFSLCGKFKKWKQNGVCILVTA	5	22	4	0	4	19	5	4.54	CPP	-0.02	0.64	0.64	0.45	0.72	-0.43	0.68	4	9.72	2518.41	1.075	High	3.12	0.644788075	-0.345	1.477	48.19	206.79	3198.5	44.191	9.11	215.66	1371	16.362
2015	L8IR07	9CETA	2552	2565	0.235	18	5	Protocadherin Fat 3 (Fragment) OS=Bos mutus GN=M91_17996 PE=4 SV=1 - [L8IR07_9CETA]	0	0	0	0	0	1	FVCPRFYRNVRCTC	FVCPRFYRNVRCTCDGG	1	14	0	3	3	8	11.11111111	4.93	CPP	-0.24	0.66	0.66	-0.2	0.43	-0.09	1	2	8.8	1993.53	0.513	Normal	2.894	1.351164095	1.459	7.376	35.55	161.87	2330.9	44.141	7.46	210.33	1017	17.102
371	W5PK41	SHEEP	504	516	0.192	0	5	Uncharacterized protein OS=Ovis aries GN=LPIN2 PE=4 SV=1 - [W5PK41_SHEEP]	0	1	0	0	0	0	VIRIYNRYYSWAL	LVIRIYNRYYSWAL	2	14	1	0	1	15	6.25	4.74	CPP	-0.05	0.64	0.64	0.32	0.35	-0.93	1.07	2	9.72	1830.37	0.737	Normal	3.868	0.94049821	-2.129	3.886	32.1	130.46	2285.9	46.007	5.98	117.31	971	17.501
969	G5E6A5	BOVIN	425	442	0.227	10	4	Uncharacterized protein (Fragment) OS=Bos taurus PE=4 SV=1 - [G5E6A5_BOVIN]	1	0	0	0	0	0	NFCKKSSIYGTTFIKFQL	NFCKKSSIYGTTFIKFQL	1	18	0	0	0	17	5.555555556	4.66	CPP	-0.08	0.65	0.65	0.02	0.68	-0.39	0.83	3	9.65	2125.78	0.98	Normal	3.169	0.707293041	0.328	2.156	38.4	167	2652.3	47.594	7.78	166.96	1294	14.43
554	W5Q6Q0	SHEEP	239	251	0.238	21	2	Uncharacterized protein (Fragment) OS=Ovis aries GN=SCAMP1 PE=4 SV=1 - [W5Q6Q0_SHEEP]	1	0	0	0	0	0	MFKKVHGLYRTTG	MFKKVHGLYRTTGAS	1	13	0	2	2	12	7.692307692	4.72	CPP	-0.16	0.59	0.59	-0.35	0.75	-0.13	0.87	3.5	10.3	1696.22	0.741	Normal	2.851	0.935421296	1.327	4.047	32.75	139.02	2072.5	48.38	6.39	211.56	1045	5.125
312	W5PCT4	SHEEP	622	654	0.223	8	5	Uncharacterized protein OS=Ovis aries GN=SLC34A2 PE=4 SV=1 - [W5PCT4_SHEEP]	1	1	1	1	1	0	FQRRCCCCCRVCCRVCCGLCGCSRCCRSSKCCE	CFQRRCCCCCRVCCRVCCGLCGCSRCCRSSKCCEDL	2	34	1	2	3	16	5.882352941	4.8	CPP	-0.3	0.64	0.64	0.39	0.58	0.08	0.92	5	8.57	4053.43	0.899	Normal	2.547	0.771020223	1.863	4.79	62.77	292.45	3835.9	37.647	12.63	342.32	1450	58.281
1112	L8HUN7	9CETA	178	189	0.23	12	1	Rho guanine nucleotide exchange factor 26 (Fragment) OS=Bos mutus GN=M91_00483 PE=4 SV=1 - [L8HUN7_9CETA]	1	0	0	0	0	0	SKRTSKQQVYFF	VLFSKRTSKQQVYFF	4	15	3	0	3	15	6.25	-0.21	Non-CPP	-0.17	0.65	0.65	-0.15	0.82	-0.33	1.07	3	10.3	1878.42	0.87	Normal	3.338	0.796720897	-0.02	4.827	32.07	139.02	2336.7	51.587	6.4	166.43	1052	9.346
1108	L8HUM0	9CETA	1520	1532	0.226	9	9	RING finger protein 160 OS=Bos mutus GN=M91_08990 PE=4 SV=1 - [L8HUM0_9CETA]	0	1	0	0	0	0	LGYLLTWKLILTF	LGYLLTWKLILTF	1	13	0	0	0	21	4.545454545	4.56	CPP	0.24	0.59	0.59	1.42	0.28	-1.29	0.46	1	8.94	1581.19	1.175	High	3.941	0.589912494	-4.1	-5.338	29.72	121.98	2092	37.977	5.18	59.28	695	13.186
1830	W5P8R7	SHEEP	539	550	0.23	12	6	Uncharacterized protein OS=Ovis aries GN=FCGBP PE=4 SV=1 - [W5P8R7_SHEEP]	0	0	1	1	1	1	VFRQGRNAVIRT	VFRQGRNAVIRTDF	1	12	0	2	2	8	11.11111111	4.68	CPP	-0.29	0.68	0.68	-0.34	0.61	0.12	1.29	2	11.7	1679.11	0.488	Normal	3.12	1.420383567	1.057	10.614	30.01	130.68	2024	49.429	6.25	206.38	1100	2.521
1323	W5QC22	SHEEP	274	288	0.236	18	1	CD47 molecule OS=Ovis aries GN=CD47 PE=4 SV=1 - [W5QC22_SHEEP]	0	0	0	0	0	1	YMKCVASNHRTIQPP	VYMKCVASNHRTIQPPKSN	2	16	1	3	4	8	11.11111111	4.75	CPP	-0.25	0.59	0.59	-0.72	0.66	-0.03	1	3.5	9.8	2173.81	0.496	Normal	2.873	1.397474154	2.216	6.605	40.83	179.11	2631.1	51.289	8.34	225.98	1552	5.494
1585	W5PPG6	SHEEP	761	772	0.228	11	4	Uncharacterized protein OS=Ovis aries GN=MYH1 PE=4 SV=1 - [W5PPG6_SHEEP]	0	0	1	0	0	1	KFGHTKVFFKAG	KFGHTKVFFKAGLLGL	1	12	0	4	4	18	5.263157895	4.73	CPP	0.05	0.59	0.59	0.56	0.78	-0.42	0.5	3.5	10.31	1763.41	1.009	High	3.078	0.6869645	-0.956	0.387	34.7	149.42	2279.8	43.062	6.55	204.29	895	4.848
1592	W5PT09	SHEEP	759	770	0.228	11	5	Myosin heavy chain 2 OS=Ovis aries GN=MYH2 PE=4 SV=1 - [W5PT09_SHEEP]	0	0	0	0	0	1	KFGHTKVFFKAG	KFGHTKVFFKAGLLGL	1	12	0	4	4	18	5.263157895	4.73	CPP	0.05	0.59	0.59	0.56	0.78	-0.42	0.5	3.5	10.31	1763.41	1.009	High	3.078	0.6869645	-0.956	0.387	34.7	149.42	2279.8	43.062	6.55	204.29	895	4.848
385	W5PMT0	SHEEP	147	160	0.224	8	9	Uncharacterized protein OS=Ovis aries GN=XDH PE=4 SV=1 - [W5PMT0_SHEEP]	1	1	1	1	1	1	LCRCTGYRPILQGF	NLCRCTGYRPILQGFRT	2	15	1	2	3	12	7.692307692	4.82	CPP	-0.25	0.63	0.63	-0.34	0.51	-0.21	1.12	3	9.72	1998.6	0.678	Normal	3.019	1.022340974	0.871	6.376	36.58	161.19	2408.3	46.653	7.62	173.78	1068	12.312
613	A1YZ34	CAPHI	147	160	0.224	8	8	Xanthine oxidoreductase OS=Capra hircus PE=2 SV=1 - [A1YZ34_CAPHI]	1	1	1	0	0	1	LCRCTGYRPILQGF	NLCRCTGYRPILQGFRT	2	15	1	2	3	12	7.692307692	4.82	CPP	-0.25	0.63	0.63	-0.34	0.51	-0.21	1.12	3	9.72	1998.6	0.678	Normal	3.019	1.022340974	0.871	6.376	36.58	161.19	2408.3	46.653	7.62	173.78	1068	12.312
215	W5P5G3	SHEEP	832	844	0.236	18	1	Uncharacterized protein (Fragment) OS=Ovis aries GN=PXDN PE=4 SV=1 - [W5P5G3_SHEEP]	0	1	0	0	0	0	LLRQGIVQRSGKP	GLLRQGIVQRSGKPLLP	2	14	1	3	4	10	9.090909091	4.91	CPP	-0.15	0.6	0.6	-0.07	0.65	-0.05	0.88	3	12.01	1832.5	0.604	Normal	2.918	1.14759467	0.318	5.294	38.19	163.14	2332.4	47.365	7.95	167.47	1081	-1.705
3068	W5PS44	SHEEP	224	241	0.221	6	2	Uncharacterized protein (Fragment) OS=Ovis aries GN=GPRC5B PE=4 SV=1 - [W5PS44_SHEEP]	0	0	0	0	1	0	CGKFKKWKQNGVCILVTA	FSLCGKFKKWKQNGVCILVTAF	4	21	3	1	4	20	4.761904762	4.59	CPP	-0.02	0.64	0.64	0.45	0.72	-0.43	0.68	4	9.72	2518.41	1.075	High	3.12	0.644788075	-0.345	1.477	48.19	206.79	3198.5	44.191	9.11	215.66	1371	16.362
1307	L8J0R5	9CETA	255	266	0.227	10	5	Relaxin-3 receptor 1 (Fragment) OS=Bos mutus GN=M91_05508 PE=4 SV=1 - [L8J0R5_9CETA]	1	0	0	0	0	0	LGLYHLQKVLLG	WLGLYHLQKVLLG	2	13	1	0	1	18	5.263157895	4.59	CPP	0.13	0.56	0.56	0.74	0.49	-1.04	0.54	1.5	8.94	1540.11	0.987	Normal	3.592	0.702276779	-2.8	-1.246	30	123.11	2000.8	40.231	5.27	110.72	646	11.942
451	W5PW21	SHEEP	828	839	0.238	20	5	Uncharacterized protein OS=Ovis aries GN=ITIH2 PE=4 SV=1 - [W5PW21_SHEEP]	1	1	1	1	1	0	LHRVWKKHPINV	LHRVWKKHPINVDFL	1	12	0	3	3	12	7.692307692	4.77	CPP	-0.16	0.55	0.55	-0.33	0.85	-0.21	0.93	3	10.01	1902.51	0.708	Normal	3.585	0.979021441	-0.94	8.54	32.44	140.84	2400	50.66	6.16	303.62	988	5.183
3330	W5Q1X3	SHEEP	728	741	0.221	7	6	Uncharacterized protein OS=Ovis aries GN=LRRC8C PE=4 SV=1 - [W5Q1X3_SHEEP]	0	0	0	0	1	0	CKKLKTLKIGKNSL	FCKKLKTLKIGKNSLSV	2	15	1	2	3	13	7.142857143	4.71	CPP	-0.19	0.63	0.63	-0.02	1.08	0.19	0.88	5	10.21	1907.65	0.707	Normal	3.035	0.980406196	0.724	6.294	37.32	157.98	2475.5	52.876	7.4	259.34	1151	8.419
262	W5P8W2	SHEEP	384	396	0.217	5	4	Uncharacterized protein OS=Ovis aries GN=MGAT5B PE=4 SV=1 - [W5P8W2_SHEEP]	1	0	0	0	0	0	FRKYRCRIRVIDT	SFRKYRCRIRVIDTF	2	14	1	1	2	13	7.142857143	5.05	CPP	-0.4	0.67	0.67	-0.46	0.9	0.3	1.47	4	10.85	1960.53	0.692	Normal	3.407	1.001657775	0.373	13.36	31.9	139.43	2379.9	54.693	6.75	305.75	1048	10.959
3899	E1B800	BOVIN	45	60	0.217	5	2	Uncharacterized protein OS=Bos taurus GN=RASAL2 PE=4 SV=2 - [E1B800_BOVIN]	0	0	1	0	0	0	KRLKGSIKRTKSQSKL	GFFSKRLKGSIKRTKSQSKL	5	20	4	0	4	16	5.882352941	4.99	CPP	-0.38	0.63	0.63	-0.95	1.23	0.58	1.25	7	12.04	2297.04	0.838	Normal	2.805	0.827144607	2.035	10.67	43.76	184.46	2865.6	58.205	9.26	365.12	1436	0.576
361	W5PJI1	SHEEP	47	60	0.235	17	3	Uncharacterized protein OS=Ovis aries GN=IGSF5 PE=4 SV=1 - [W5PJI1_SHEEP]	1	0	0	0	0	0	CTISQGWKLIMWAL	FNCTISQGWKLIMWAL	3	16	2	0	2	16	5.882352941	4.74	CPP	0.11	0.62	0.62	0.69	0.31	-1	0.62	1	8.57	1911.56	0.905	Normal	3.458	0.765908487	-1.762	-2.975	36.52	150.76	2396.2	38.488	6.46	68.4	1112	12.482
3054	W5PRI4	SHEEP	243	254	0.222	7	7	Receptor protein-tyrosine kinase OS=Ovis aries GN=FLT1 PE=3 SV=1 - [W5PRI4_SHEEP]	0	0	0	1	0	0	LLRGHRLTLNCT	LLRGHRLTLNCTATTP	1	12	0	4	4	10	9.090909091	4.85	CPP	-0.17	0.53	0.53	-0.06	0.4	-0.29	0.94	2.5	10.38	1767.32	0.553	Normal	3.008	1.253430706	0.8	3.15	34.61	151.02	2169.8	44.369	6.8	170.48	1103	3.617
1189	L8IFF4	9CETA	312	328	0.215	4	8	Nik-related protein kinase (Fragment) OS=Bos mutus GN=M91_07043 PE=4 SV=1 - [L8IFF4_9CETA]	1	0	0	0	0	0	HLTGIIKKRQKKGIPLI	LKKHLTGIIKKRQKKGIPLI	4	20	3	0	3	13	7.142857143	4.87	CPP	-0.24	0.6	0.6	-0.42	1.36	0.39	1	7.5	11.44	2313.3	0.681	Normal	3.123	1.01783727	0.28	10.12	44.52	187.68	3076	57.58	9.11	409.32	1315	2.785
237	W5P6J0	SHEEP	57	68	0.221	6	6	Uncharacterized protein OS=Ovis aries GN=PHF19 PE=4 SV=1 - [W5P6J0_SHEEP]	1	0	0	0	0	0	LGKIKRVSSSKQ	LGKIKRVSSSKQSCL	1	12	0	3	3	9	10	4.75	CPP	-0.28	0.62	0.62	-0.3	0.98	0.37	1.07	4	10.33	1634.19	0.498	Normal	2.731	1.391861808	2.02	7.28	33.42	140.46	2030.8	52.14	6.93	213.37	1125	4.942
3282	W5PZQ1	SHEEP	138	150	0.227	10	3	Uncharacterized protein (Fragment) OS=Ovis aries GN=STT3B PE=4 SV=1 - [W5PZQ1_SHEEP]	0	0	0	1	0	0	YLWVKSVKTGSVF	YLWVKSVKTGSVF	1	13	0	0	0	11	8.333333333	4.69	CPP	0.03	0.63	0.63	0.5	0.56	-0.64	0.69	2	9.72	1513.99	0.611	Normal	3.266	1.134447104	-0.469	-0.423	29.39	120.99	1908.5	44.123	5.5	108.9	860	8.27
201	W5P3H8	SHEEP	1964	1977	0.231	14	7	Uncharacterized protein OS=Ovis aries GN=IGF2R PE=4 SV=1 - [W5P3H8_SHEEP]	0	1	0	1	1	0	KTKVVCPPKKMECK	FEWKTKVVCPPKKMECK	4	17	3	0	3	11	8.333333333	4.9	CPP	-0.27	0.63	0.63	-0.78	1.23	0.49	0.82	3	9.27	2081.82	0.619	Normal	3.004	1.119785429	1.5	10.176	36.85	160.84	2607.4	57.147	7.19	359.24	1034	12.238
412	W5PSZ8	SHEEP	146	164	0.22	6	2	Uncharacterized protein (Fragment) OS=Ovis aries GN=DAK PE=4 SV=1 - [W5PSZ8_SHEEP]	0	1	0	0	0	0	LKKAGRRGLCGTVLIHKVA	VLKKAGRRGLCGTVLIHKVAGA	2	20	1	2	3	13	7.142857143	4.77	CPP	-0.09	0.6	0.6	0.46	0.79	0	0.73	5.5	11.11	2248.12	0.679	Normal	2.707	1.020835317	0.755	4.314	49.53	208.21	2875.5	43.986	9.53	309.13	1415	4.47
486	W5PZC6	SHEEP	516	539	0.208	2	2	Uncharacterized protein (Fragment) OS=Ovis aries GN=SPIRE2 PE=4 SV=1 - [W5PZC6_SHEEP]	1	0	0	0	0	0	FCKRAVCNSCSIKMKMPSKKFSHI	FCKRAVCNSCSIKMKMPSKKFSHIPVYT	1	24	0	4	4	14	6.666666667	4.71	CPP	-0.18	0.61	0.61	-0.11	0.79	-0.05	0.82	6.5	9.83	3235.36	0.687	Normal	2.97	1.008947861	1.121	4.236	59.82	263.42	3995	49.179	11.89	376.15	2045	16.342
2388	W5NZH3	SHEEP	1325	1338	0.242	25	5	Uncharacterized protein OS=Ovis aries GN=ADAMTS13 PE=4 SV=1 - [W5NZH3_SHEEP]	0	0	0	0	1	0	LWGRLVWRKMCGKP	LWGRLVWRKMCGKPAGMA	1	14	0	4	4	13	7.142857143	4.77	CPP	-0.11	0.62	0.62	0.02	0.68	-0.25	0.78	4	11.02	2060.84	0.744	Normal	2.998	0.931649436	-0.328	3.583	41.61	171.06	2561.6	44.822	7.49	214.15	1043	4.972
4311	L8IG63	9CETA	1179	1192	0.242	25	6	A disintegrin and metalloproteinase with thrombospondin motifs 13 (Fragment) OS=Bos mutus GN=M91_19671 PE=4 SV=1 - [L8IG63_9CETA]	0	0	1	0	0	0	WGRLVWRKMCGKPA	LWGRLVWRKMCGKPAGMA	2	15	1	3	4	13	7.142857143	4.77	CPP	-0.11	0.62	0.62	0.02	0.68	-0.25	0.78	4	11.02	2060.84	0.744	Normal	2.998	0.931649436	-0.328	3.583	41.61	171.06	2561.6	44.822	7.49	214.15	1043	4.972
566	W5QA68	SHEEP	985	1001	0.221	7	8	Uncharacterized protein OS=Ovis aries GN=SORL1 PE=4 SV=1 - [W5QA68_SHEEP]	1	1	0	0	0	0	NQYRCSNGKCINSIWWC	LRNQYRCSNGKCINSIWWCDF	3	19	2	2	4	15	6.25	4.6	CPP	-0.23	0.65	0.65	-0.59	0.47	-0.31	1.14	2	8.77	2607.28	0.769	Normal	3.218	0.901361743	0.843	7.395	46.04	197.26	3088.9	46.681	9.13	222.56	1486	24.57
980	O97802	BOVIN	1007	1031	0.233	15	5	Latrophilin 2 splice variant baaae OS=Bos taurus PE=2 SV=1 - [O97802_BOVIN]	1	0	1	0	0	0	IFHCALQKKVRKEYGKCFRHSYCCG	FIFHCALQKKVRKEYGKCFRHSYCCGGL	2	26	1	2	3	22	4.347826087	4.71	CPP	-0.19	0.61	0.61	-0.22	0.89	-0.11	0.86	6	9.4	3323.39	1.162	High	2.969	0.596512204	0.679	6.554	59.76	263.81	4065.7	47.629	11.8	471.68	1583	32.426
3160	W5PVY3	SHEEP	1069	1093	0.233	15	4	Uncharacterized protein OS=Ovis aries GN=ADGRL2 PE=4 SV=1 - [W5PVY3_SHEEP]	0	0	0	1	0	0	IFHCALQKKVRKEYGKCFRHSYCCG	FIFHCALQKKVRKEYGKCFRHSYCCGGL	2	26	1	2	3	22	4.347826087	4.71	CPP	-0.19	0.61	0.61	-0.22	0.89	-0.11	0.86	6	9.4	3323.39	1.162	High	2.969	0.596512204	0.679	6.554	59.76	263.81	4065.7	47.629	11.8	471.68	1583	32.426
2795	W5PGD2	SHEEP	31	42	0.235	18	7	Tyrosine-protein kinase receptor OS=Ovis aries GN=ROS1 PE=3 SV=1 - [W5PGD2_SHEEP]	0	0	0	0	1	0	NSCLKSCVTNLG	VLNSCLKSCVTNLGRQ	3	14	2	2	4	11	8.333333333	4.78	CPP	-0.16	0.63	0.63	0.2	0.46	-0.22	0.94	2	9.03	1735.29	0.61	Normal	2.904	1.136306853	1.35	3.612	35.05	150.86	2124.4	43.831	6.97	121.36	1176	11.2
201	W5P3H8	SHEEP	1964	1977	0.231	14	7	Uncharacterized protein OS=Ovis aries GN=IGF2R PE=4 SV=1 - [W5P3H8_SHEEP]	0	1	0	1	1	0	KTKVVCPPKKMECK	TFEWKTKVVCPPKKMECK	5	18	4	0	4	12	7.692307692	4.71	CPP	-0.27	0.62	0.62	-0.77	1.16	0.44	0.83	3	9.27	2182.94	0.648	Normal	2.973	1.069671575	1.706	9.333	38.94	169.94	2725.6	56.472	7.63	360.9	1131	12.238
3068	W5PS44	SHEEP	224	241	0.221	6	2	Uncharacterized protein (Fragment) OS=Ovis aries GN=GPRC5B PE=4 SV=1 - [W5PS44_SHEEP]	0	0	0	0	1	0	CGKFKKWKQNGVCILVTA	LCGKFKKWKQNGVCILVTAFL	2	19	1	2	3	19	5	4.7	CPP	-0.01	0.64	0.64	0.56	0.76	-0.43	0.67	4	9.72	2397.31	0.951	Normal	3.176	0.728861389	-0.671	1.848	46.51	198.11	3089.3	44.395	8.65	214.09	1250	16.896
3181	W5PWJ0	SHEEP	553	565	0.226	10	8	Uncharacterized protein (Fragment) OS=Ovis aries GN=GRB10 PE=4 SV=1 - [W5PWJ0_SHEEP]	0	0	1	0	0	0	LCHHQKIKNFQIL	LCHHQKIKNFQIL	1	13	0	0	0	11	8.333333333	-0.28	Non-CPP	-0.14	0.56	0.56	-0.22	0.98	-0.39	0.92	3	9.36	1622.18	0.583	Normal	3.413	1.188931699	-0.585	6.154	27.59	122.19	2054.3	49.746	5.32	215.67	897	10.774
645	Q3LRQ1	CAPHI	187	202	0.228	11	5	Vitronectin (Fragment) OS=Capra hircus PE=2 SV=1 - [Q3LRQ1_CAPHI]	1	0	1	0	0	0	FNCQGKTYLFKGSQYW	FNCQGKTYLFKGSQYWRF	1	16	0	2	2	18	5.263157895	4.58	CPP	-0.18	0.65	0.65	-0.77	0.68	-0.49	1.06	3	9.65	2273.86	0.929	Normal	3.192	0.746121831	0.472	5.278	38.91	167.41	2742.7	49.939	7.72	173.07	1095	19.058
969	G5E6A5	BOVIN	425	442	0.227	10	4	Uncharacterized protein (Fragment) OS=Bos taurus PE=4 SV=1 - [G5E6A5_BOVIN]	1	0	0	0	0	0	NFCKKSSIYGTTFIKFQL	NFCKKSSIYGTTFIKFQLSH	1	18	0	2	2	18	5.263157895	4.59	CPP	-0.11	0.61	0.61	-0.19	0.69	-0.36	0.85	3.5	9.65	2350.03	0.919	Normal	3.096	0.754240675	0.725	2.445	42.43	185.32	2893.6	47.47	8.61	220.23	1480	13.906
773	E1B7E3	BOVIN	1439	1450	0.217	5	2	Uncharacterized protein OS=Bos taurus GN=GOLGA4 PE=4 SV=2 - [E1B7E3_BOVIN]	0	1	0	0	0	0	KFSEWKKKAQSR	KFSEWKKKAQSRF	1	12	0	1	1	13	7.142857143	4.94	CPP	-0.47	0.63	0.63	-1.71	1.51	0.76	1.38	4	10.47	1670.12	0.645	Normal	2.988	1.074646792	2.115	15.354	28.5	119.28	2043.5	64.7	5.7	309.58	924	3.775
1091	L8HSP8	9CETA	146	159	0.233	15	3	Uncharacterized protein OS=Bos mutus GN=M91_16939 PE=4 SV=1 - [L8HSP8_9CETA]	1	0	0	0	0	0	PLKVTGPKRIKNIT	PLKVTGPKRIKNITLSSF	1	14	0	4	4	12	7.692307692	4.79	CPP	-0.16	0.6	0.6	-0.15	0.75	0.04	0.89	4	11.27	1999.7	0.643	Normal	3.044	1.077989394	0.794	4.922	39.24	169.14	2555.7	50.85	8.2	215.38	1349	-1.9
1581	P79360	SHEEP	103	120	0.223	8	1	Myeloid antimicrobial peptide OS=Ovis aries GN=Map-34 PE=4 SV=1 - [P79360_SHEEP]	0	0	0	0	0	1	GLVKQCVGTVTRYWIRGD	GLVKQCVGTVTRYWIRGDF	1	18	0	1	1	11	8.333333333	4.77	CPP	-0.1	0.65	0.65	0.08	0.52	-0.31	0.89	2	9.36	2198.86	0.567	Normal	3.057	1.2224818	0.505	4.558	42.27	179.27	2696.5	44.084	8.4	207.58	1204	14.32
3181	W5PWJ0	SHEEP	553	565	0.226	10	8	Uncharacterized protein (Fragment) OS=Ovis aries GN=GRB10 PE=4 SV=1 - [W5PWJ0_SHEEP]	0	0	1	0	0	0	LCHHQKIKNFQIL	TLCHHQKIKNFQIL	2	14	1	0	1	12	7.692307692	-0.17	Non-CPP	-0.15	0.56	0.56	-0.25	0.91	-0.39	0.93	3	9.36	1723.3	0.62	Normal	3.344	1.117979323	-0.171	5.357	29.68	131.29	2172.5	49.407	5.76	217.33	994	10.774
364	W5PJP9	SHEEP	128	144	0.22	6	2	Uncharacterized protein OS=Ovis aries GN=SYNGAP1 PE=4 SV=1 - [W5PJP9_SHEEP]	1	1	1	0	1	0	SRRLKSSIKRTKSQPKL	SRRLKSSIKRTKSQPKL	1	17	0	0	0	10	9.090909091	5.33	CPP	-0.58	0.6	0.6	-1.53	1.37	0.98	1.59	7	12.32	2013.66	0.51	Normal	2.834	1.359112119	2.841	15.782	37.4	157.69	2495.4	65.135	8.13	368.5	1321	-3.764
559	W5Q8S6	SHEEP	528	539	0.219	6	5	Uncharacterized protein OS=Ovis aries GN=CTCFL PE=4 SV=1 - [W5Q8S6_SHEEP]	0	1	1	1	1	0	CLTCNKCFRQQQ	PFVCLTCNKCFRQQQL	4	15	3	1	4	12	7.692307692	4.6	CPP	-0.18	0.63	0.63	0.01	0.62	-0.42	0.94	2	8.8	1928.55	0.598	Normal	3.124	1.159108998	0.369	4.081	33.54	153.42	2362	46.05	6.66	124.88	983	17.174
1607	W5Q1R4	SHEEP	2	14	0.231	13	1	NIMA related kinase 1 OS=Ovis aries GN=NEK1 PE=4 SV=1 - [W5Q1R4_SHEEP]	0	0	0	0	0	1	RTMEKYIRVQKIG	KRTMEKYIRVQKIGEGS	2	14	1	3	4	9	10	4.67	CPP	-0.39	0.67	0.67	-1.16	1.16	0.73	1.24	3	10	2023.64	0.485	Normal	2.835	1.429169444	2.612	13.829	37.93	157.45	2479.4	58.676	8.01	362.65	1311	8.186
2060	P82017	CAPHI	106	120	0.228	11	1	MAP34-A protein OS=Capra hircus GN=map34-A PE=2 SV=1 - [P82017_CAPHI]	0	0	0	0	0	1	KQCVGTVTRYWIRGD	GLVKQCVGTVTRYWIRGDF	4	18	3	1	4	11	8.333333333	4.77	CPP	-0.1	0.65	0.65	0.08	0.52	-0.31	0.89	2	9.36	2198.86	0.567	Normal	3.057	1.2224818	0.505	4.558	42.27	179.27	2696.5	44.084	8.4	207.58	1204	14.32
174	W5P0U4	SHEEP	517	529	0.232	14	1	Uncharacterized protein OS=Ovis aries GN=MUC1 PE=4 SV=1 - [W5P0U4_SHEEP]	1	0	1	1	1	1	VVCQCGRKKCEQL	LIALVVCQCGRKKCEQL	5	17	4	0	4	11	8.333333333	4.59	CPP	-0.12	0.64	0.64	0.61	0.8	-0.08	0.76	2	8.77	1904.64	0.575	Normal	2.982	1.205473357	0.259	5.165	37.7	163.18	2412.6	44.594	7.22	214.17	1038	19.702
2592	W5P787	SHEEP	1911	1922	0.21	3	5	Uncharacterized protein (Fragment) OS=Ovis aries GN=NBEAL2 PE=4 SV=1 - [W5P787_SHEEP]	0	0	0	1	0	0	HLRRFNLRRSAL	HLRRFNLRRSALE	1	12	0	1	1	13	7.142857143	0.13	CPP	-0.5	0.58	0.58	-1	0.96	0.51	1.62	3.5	12.01	1668.12	0.606	Normal	3.371	1.143807229	0.423	16.4	28.17	120.03	2014.5	56.608	5.66	316.26	943	1.028
1091	L8HSP8	9CETA	146	159	0.233	15	3	Uncharacterized protein OS=Bos mutus GN=M91_16939 PE=4 SV=1 - [L8HSP8_9CETA]	1	0	0	0	0	0	PLKVTGPKRIKNIT	ILVPLKVTGPKRIKNIT	4	17	3	0	3	8	11.11111111	4.72	CPP	-0.1	0.62	0.62	0.28	0.79	-0.04	0.82	4	11.27	1890.66	0.432	Normal	3.211	1.604507362	-0.071	5.012	37.67	160.93	2499.2	50.135	7.72	211.97	1238	-0.72
412	W5PSZ8	SHEEP	146	164	0.22	6	2	Uncharacterized protein (Fragment) OS=Ovis aries GN=DAK PE=4 SV=1 - [W5PSZ8_SHEEP]	0	1	0	0	0	0	LKKAGRRGLCGTVLIHKVA	LKKAGRRGLCGTVLIHKVAGAL	1	19	0	3	3	15	6.25	4.72	CPP	-0.09	0.59	0.59	0.45	0.79	-0.02	0.73	5.5	11.11	2262.15	0.717	Normal	2.755	0.966732469	0.505	4.277	49.57	208.19	2902.6	44.164	9.5	309.45	1381	5.139
1108	L8HUM0	9CETA	1520	1532	0.226	9	9	RING finger protein 160 OS=Bos mutus GN=M91_08990 PE=4 SV=1 - [L8HUM0_9CETA]	0	1	0	0	0	0	LGYLLTWKLILTF	LGYLLTWKLILTFF	1	13	0	1	1	23	4.166666667	4.75	CPP	0.26	0.6	0.6	1.51	0.26	-1.38	0.43	1	8.94	1728.38	1.102	High	4.005	0.628990182	-4.464	-6.064	31.55	131.11	2281	37.086	5.49	59.63	736	14.246
1012	Q28078	BOVIN	121	133	0.236	18	2	Epithelial mucin (Fragment) OS=Bos taurus GN=MUC1 PE=4 SV=1 - [Q28078_BOVIN]	0	1	0	0	0	0	VVCQCGRKKCEQL	LIALVVCQCGRKKCEQL	5	17	4	0	4	11	8.333333333	4.59	CPP	-0.12	0.64	0.64	0.61	0.8	-0.08	0.76	2	8.77	1904.64	0.575	Normal	2.982	1.205473357	0.259	5.165	37.7	163.18	2412.6	44.594	7.22	214.17	1038	19.702
813	E1BJB5	BOVIN	69	80	0.237	19	3	Uncharacterized protein OS=Bos taurus GN=NPHP4 PE=4 SV=2 - [E1BJB5_BOVIN]	1	0	0	0	0	0	HFFGRTWRSSPR	HFFGRTWRSSPRPAEP	1	12	0	4	4	9	10	5.01	CPP	-0.33	0.53	0.53	-1.33	0.63	0.17	1.12	2.5	11.7	1928.35	0.476	Normal	2.902	1.456191556	1.65	9	34.17	151.56	2252.2	51.531	7.22	270.05	1117	-6.261
459	W5PXP4	SHEEP	885	896	0.228	11	8	Uncharacterized protein OS=Ovis aries GN=ABCA10 PE=3 SV=1 - [W5PXP4_SHEEP]	1	0	0	0	0	0	VACNTKRMNCFP	FSVACNTKRMNCFPVL	3	14	2	2	4	8	11.11111111	4.77	CPP	-0.08	0.64	0.64	0.5	0.38	-0.46	0.75	2	9.03	1830.43	0.411	Normal	3.123	1.68648949	0.213	1.225	33.88	151	2240.7	42.169	6.49	118.97	1166	9.546
1108	L8HUM0	9CETA	1520	1532	0.226	9	9	RING finger protein 160 OS=Bos mutus GN=M91_08990 PE=4 SV=1 - [L8HUM0_9CETA]	0	1	0	0	0	0	LGYLLTWKLILTF	VLGYLLTWKLILTF	2	14	1	0	1	22	4.347826087	4.66	CPP	0.26	0.6	0.6	1.61	0.26	-1.31	0.43	1	8.94	1680.34	1.041	High	3.921	0.665847436	-4.071	-5.736	32.04	131.6	2233.4	36.957	5.57	59.41	769	13.587
368	W5PJZ9	SHEEP	278	289	0.213	3	3	Uncharacterized protein OS=Ovis aries GN=STC1 PE=4 SV=1 - [W5PJZ9_SHEEP]	1	0	0	0	0	0	NRYYNRLVRSLL	FSNRYYNRLVRSLL	3	14	2	0	2	14	6.666666667	4.81	CPP	-0.31	0.64	0.64	-0.45	0.53	-0.29	1.43	3	10.91	1801.28	0.638	Normal	3.606	1.086437587	-0.336	9.571	30.6	128.79	2193.1	52.193	6.15	171.15	1020	10.353
256	W5P8E9	SHEEP	1008	1021	0.216	4	5	Uncharacterized protein (Fragment) OS=Ovis aries GN=CD109 PE=4 SV=1 - [W5P8E9_SHEEP]	1	1	0	0	0	0	HRTYTWLKGHQKSN	LHRTYTWLKGHQKSNGEF	2	15	1	3	4	16	5.882352941	4.73	CPP	-0.27	0.56	0.56	-1.33	0.84	-0.05	1.11	3	9.72	2202.74	0.731	Normal	3.03	0.948217757	1.633	8.728	39.2	166.26	2643	52.817	7.78	320.97	1230	9.607
4196	SAR1B	BOVIN	21	32	0.233	16	1	GTP-binding protein SAR1b OS=Bos taurus GN=SAR1B PE=2 SV=1 - [SAR1B_BOVIN]	0	0	1	0	0	0	LYKKTGKLVFLG	QFLGLYKKTGKLVFLG	5	16	4	0	4	20	4.761904762	4.53	CPP	0.01	0.64	0.64	0.41	0.77	-0.45	0.62	3	10.01	1812.49	0.971	Normal	3.194	0.713848796	-0.962	1.512	35.44	149.81	2360.1	46.031	6.83	157.93	862	10.867
3899	E1B800	BOVIN	45	60	0.217	5	2	Uncharacterized protein OS=Bos taurus GN=RASAL2 PE=4 SV=2 - [E1B800_BOVIN]	0	0	1	0	0	0	KRLKGSIKRTKSQSKL	FSKRLKGSIKRTKSQSKL	3	18	2	0	2	13	7.142857143	4.92	CPP	-0.46	0.62	0.62	-1.19	1.36	0.78	1.39	7	12.04	2092.78	0.597	Normal	2.809	1.161050554	2.456	12.95	39.59	165.73	2616.6	61.894	8.41	364.77	1346	0.041
309	W5PCT4	SHEEP	385	398	0.223	8	5	Uncharacterized protein OS=Ovis aries GN=SLC34A2 PE=4 SV=1 - [W5PCT4_SHEEP]	1	1	1	1	1	0	CTCLILIVKLLGSV	ILCTCLILIVKLLGSV	3	16	2	0	2	14	6.666666667	4.57	CPP	0.29	0.61	0.61	2.51	0.23	-1.03	0.25	1	8.38	1701.51	0.655	Normal	3.539	1.05823997	-3.219	-6.938	36.26	153.4	2298.1	31.206	6.62	58.75	998	16.536
1307	L8J0R5	9CETA	255	266	0.227	10	5	Relaxin-3 receptor 1 (Fragment) OS=Bos mutus GN=M91_05508 PE=4 SV=1 - [L8J0R5_9CETA]	1	0	0	0	0	0	LGLYHLQKVLLG	QFWLGLYHLQKVLLG	4	15	3	0	3	21	4.545454545	4.5	CPP	0.11	0.58	0.58	0.59	0.51	-1.05	0.6	1.5	8.94	1815.45	0.974	Normal	3.594	0.711650083	-2.64	-0.967	34	141.91	2338.5	41.147	6.07	114.6	780	13.733
980	O97802	BOVIN	1007	1031	0.233	15	5	Latrophilin 2 splice variant baaae OS=Bos taurus PE=2 SV=1 - [O97802_BOVIN]	1	0	1	0	0	0	IFHCALQKKVRKEYGKCFRHSYCCG	IFIFHCALQKKVRKEYGKCFRHSYCCGGL	3	27	2	2	4	23	4.166666667	4.55	CPP	-0.15	0.61	0.61	-0.06	0.86	-0.17	0.83	6	9.4	3436.57	1.089	High	3.025	0.636498788	0.379	5.879	62.12	273.41	4234.2	46.772	12.26	471.83	1679	33.217
3160	W5PVY3	SHEEP	1069	1093	0.233	15	4	Uncharacterized protein OS=Ovis aries GN=ADGRL2 PE=4 SV=1 - [W5PVY3_SHEEP]	0	0	0	1	0	0	IFHCALQKKVRKEYGKCFRHSYCCG	IFIFHCALQKKVRKEYGKCFRHSYCCGGL	3	27	2	2	4	23	4.166666667	4.55	CPP	-0.15	0.61	0.61	-0.06	0.86	-0.17	0.83	6	9.4	3436.57	1.089	High	3.025	0.636498788	0.379	5.879	62.12	273.41	4234.2	46.772	12.26	471.83	1679	33.217
564	W5QA68	SHEEP	543	555	0.221	7	8	Uncharacterized protein OS=Ovis aries GN=SORL1 PE=4 SV=1 - [W5QA68_SHEEP]	1	1	0	0	0	0	HKTVFKRRTPHAT	LLGHKTVFKRRTPHATC	4	16	3	1	4	12	7.692307692	4.98	CPP	-0.26	0.53	0.53	-0.49	0.89	0.04	1	5	11.02	1965.6	0.555	Normal	2.94	1.248913839	1.153	6.971	36.11	159.74	2423.7	50.324	7.14	315.62	1085	2.938
1203	L8IGI5	9CETA	123	138	0.226	9	3	C-X-C chemokine receptor type 5 OS=Bos mutus GN=M91_09726 PE=3 SV=1 - [L8IGI5_9CETA]	0	1	0	0	0	0	LCKTVISLHKINFYCS	LCKTVISLHKINFYCSS	1	16	0	1	1	12	7.692307692	4.61	CPP	-0.03	0.59	0.59	0.57	0.52	-0.55	0.71	2.5	8.94	1956.6	0.565	Normal	3.225	1.226809169	-0.071	0.241	36.63	159.24	2435.4	42.588	7.15	166.9	1237	17.581
798	E1BF27	BOVIN	359	373	0.218	5	1	Uncharacterized protein OS=Bos taurus GN=SLC38A10 PE=1 SV=2 - [E1BF27_BOVIN]	0	1	1	0	0	0	FVCPTLIYKKIHKNS	CFVCPTLIYKKIHKNSL	2	16	1	1	2	14	6.666666667	4.82	CPP	-0.06	0.59	0.59	0.34	0.73	-0.41	0.71	3.5	9.34	2007.74	0.624	Normal	3.302	1.110812789	-0.376	2.747	36.38	160.49	2555.8	46.735	7.11	214.64	1109	16.389
1038	Q58CW7	BOVIN	203	217	0.228	11	1	KIAA1068 protein OS=Bos taurus GN=KIAA1068 PE=2 SV=1 - [Q58CW7_BOVIN]	1	0	1	0	0	0	VPKHVVKGKQVSVTL	LKVPVPKHVVKGKQVSVTL	5	19	4	0	4	10	9.090909091	4.38	CPP	-0.08	0.59	0.59	0.28	0.91	-0.05	0.68	4.5	10.49	2056.87	0.475	Normal	2.987	1.459257222	0.626	4.111	41.97	180.61	2700.4	49.647	8.26	261.3	1285	-0.252
3323	W5Q1R7	SHEEP	203	217	0.228	11	1	Uncharacterized protein OS=Ovis aries GN=NUDCD3 PE=4 SV=1 - [W5Q1R7_SHEEP]	0	0	0	1	1	0	VPKHVVKGKQVSVTL	LKVPVPKHVVKGKQVSVTL	5	19	4	0	4	10	9.090909091	4.38	CPP	-0.08	0.59	0.59	0.28	0.91	-0.05	0.68	4.5	10.49	2056.87	0.475	Normal	2.987	1.459257222	0.626	4.111	41.97	180.61	2700.4	49.647	8.26	261.3	1285	-0.252
146	W5NW93	SHEEP	723	738	0.222	7	3	Uncharacterized protein OS=Ovis aries GN=KMT2E PE=4 SV=1 - [W5NW93_SHEEP]	0	1	0	0	0	0	NKCPTKYPKTKKHLVN	NKCPTKYPKTKKHLVNEW	1	16	0	2	2	11	8.333333333	4.8	CPP	-0.38	0.58	0.58	-1.64	1.17	0.39	1.11	4.5	9.76	2214.88	0.501	Normal	3.014	1.383527307	2.422	12.594	38.78	168.05	2744.4	61.322	7.81	368.02	1215	9.801
1072	H6UCL0	OUROU	25	42	0.224	8	2	NADH-ubiquinone oxidoreductase chain 5 OS=Ourebia ourebi GN=ND5 PE=3 SV=1 - [H6UCL0_OUROU]	0	1	0	0	0	0	THKTYKYPLYVKTTISCA	LNTHKTYKYPLYVKTTISCA	3	20	2	0	2	11	8.333333333	4.58	CPP	-0.14	0.58	0.58	-0.35	0.62	-0.4	0.85	3.5	9.45	2345.05	0.503	Normal	3.128	1.378026204	1.165	3.385	43.24	186.69	2914.8	50.195	8.51	220.86	1425	19.46
1072	H6UCL0	OUROU	25	42	0.224	8	2	NADH-ubiquinone oxidoreductase chain 5 OS=Ourebia ourebi GN=ND5 PE=3 SV=1 - [H6UCL0_OUROU]	0	1	0	0	0	0	THKTYKYPLYVKTTISCA	SLNTHKTYKYPLYVKTTISCA	4	21	3	0	3	12	7.692307692	4.6	CPP	-0.14	0.57	0.57	-0.37	0.59	-0.36	0.86	3.5	9.45	2432.14	0.543	Normal	3.065	1.276514145	1.419	3.105	45.45	195.84	3003.5	49.805	9.02	222.53	1545	18.936
1231	L8IKS7	9CETA	71	85	0.223	7	1	Tetranectin OS=Bos mutus GN=M91_08233 PE=4 SV=1 - [L8IKS7_9CETA]	1	1	1	0	0	0	CLKGTKVHMKCFLAF	LQTVCLKGTKVHMKCFLAF	5	19	4	0	4	16	5.882352941	4.71	CPP	-0.01	0.6	0.6	0.73	0.72	-0.49	0.58	3.5	9.42	2168.01	0.706	Normal	3.15	0.981794873	-0.6	0.021	40.97	179.25	2766.1	42.968	7.47	213.65	1154	15.686
2978	W5PN97	SHEEP	74	88	0.223	7	1	Uncharacterized protein OS=Ovis aries GN=CLEC3B PE=4 SV=1 - [W5PN97_SHEEP]	0	0	0	1	1	0	CLKGTKVHMKCFLAF	LQTVCLKGTKVHMKCFLAF	5	19	4	0	4	16	5.882352941	4.71	CPP	-0.01	0.6	0.6	0.73	0.72	-0.49	0.58	3.5	9.42	2168.01	0.706	Normal	3.15	0.981794873	-0.6	0.021	40.97	179.25	2766.1	42.968	7.47	213.65	1154	15.686
1407	W5PM16	SHEEP	321	336	0.208	2	4	Calcium-transporting ATPase OS=Ovis aries GN=ATP2C2 PE=3 SV=1 - [W5PM16_SHEEP]	0	0	0	0	0	1	VLRMARKRVIVKKLPI	VLRMARKRVIVKKLPIVET	1	16	0	3	3	10	9.090909091	4.87	CPP	-0.22	0.64	0.64	0.32	1.03	0.29	1.05	5	11.74	2250.17	0.426	Normal	3.343	1.627106058	-0.342	9.532	42.66	178.58	2941.4	53.405	8.3	360.8	1380	2.054
1974	L8IQ68	9CETA	179	194	0.208	2	4	Calcium-transporting ATPase type 2C member 2 (Fragment) OS=Bos mutus GN=M91_18158 PE=4 SV=1 - [L8IQ68_9CETA]	0	0	0	0	0	1	VLRMARKRVIVKKLPI	VLRMARKRVIVKKLPIVET	1	16	0	3	3	10	9.090909091	4.87	CPP	-0.22	0.64	0.64	0.32	1.03	0.29	1.05	5	11.74	2250.17	0.426	Normal	3.343	1.627106058	-0.342	9.532	42.66	178.58	2941.4	53.405	8.3	360.8	1380	2.054
215	W5P5G3	SHEEP	832	844	0.236	18	1	Uncharacterized protein (Fragment) OS=Ovis aries GN=PXDN PE=4 SV=1 - [W5P5G3_SHEEP]	0	1	0	0	0	0	LLRQGIVQRSGKP	GLLRQGIVQRSGKPLL	2	14	1	2	3	11	8.333333333	4.81	CPP	-0.15	0.62	0.62	0.03	0.69	-0.05	0.94	3	12.01	1735.37	0.526	Normal	2.947	1.317770305	0.206	5.575	36.2	152.54	2210.2	47.106	7.44	165.89	1025	0.535
91	W5NPW2	SHEEP	703	721	0.214	4	7	Uncharacterized protein OS=Ovis aries PE=4 SV=1 - [W5NPW2_SHEEP]	1	0	0	0	0	0	GRHQKIHTEKKHYKLNLCG	LGRHQKIHTEKKHYKLNLCGSA	2	20	1	2	3	15	6.25	4.54	CPP	-0.31	0.55	0.55	-1.07	1.09	0.26	1.05	5.5	9.88	2562.34	0.631	Normal	2.863	1.098489985	1.964	10.541	47.65	204.88	3150.3	54.359	9.52	469.54	1508	12.97
564	W5QA68	SHEEP	543	555	0.221	7	8	Uncharacterized protein OS=Ovis aries GN=SORL1 PE=4 SV=1 - [W5QA68_SHEEP]	1	1	0	0	0	0	HKTVFKRRTPHAT	LGHKTVFKRRTPHATCF	3	15	2	2	4	13	7.142857143	4.98	CPP	-0.26	0.54	0.54	-0.55	0.89	0	1	5	11.02	1999.61	0.569	Normal	2.947	1.218184852	1.153	6.747	35.58	159.27	2444.2	50.2	7.09	315.52	1086	2.928
3330	W5Q1X3	SHEEP	728	741	0.221	7	6	Uncharacterized protein OS=Ovis aries GN=LRRC8C PE=4 SV=1 - [W5Q1X3_SHEEP]	0	0	0	0	1	0	CKKLKTLKIGKNSL	YFCKKLKTLKIGKNSL	3	16	2	0	2	15	6.25	5.02	CPP	-0.21	0.64	0.64	-0.31	1.15	0.13	0.94	5	10.03	1884.6	0.65	Normal	3.161	1.066380278	0.475	7.706	34.99	148.32	2438.4	55.525	6.92	259.15	998	13.452
3414	W5Q4G8	SHEEP	981	994	0.224	8	7	Uncharacterized protein OS=Ovis aries GN=KDM3B PE=4 SV=1 - [W5Q4G8_SHEEP]	0	0	0	1	0	0	IHWVCRKCGFGVCL	LFNIHWVCRKCGFGVCL	4	17	3	0	3	13	7.142857143	4.61	CPP	0.06	0.61	0.61	0.99	0.45	-0.83	0.59	2.5	8.8	1995.71	0.575	Normal	3.314	1.205473357	-1.624	-0.571	36.96	161.69	2485	36.182	6.79	165.03	903	18.963
405	W5PSA3	SHEEP	60	71	0.238	21	3	Uncharacterized protein OS=Ovis aries GN=TCN1 PE=4 SV=1 - [W5PSA3_SHEEP]	0	1	1	1	1	1	TFRLVGIKSQRL	TFRLVGIKSQRLEQQ	1	12	0	3	3	10	9.090909091	4.65	CPP	-0.31	0.64	0.64	-0.65	0.91	0.21	1.27	2	10.84	1803.33	0.479	Normal	3.069	1.447071358	1.2	10.08	33.09	140.57	2227.4	53.693	6.87	218.86	1124	5.246
2610	W5P812	SHEEP	134	146	0.225	9	1	Uncharacterized protein OS=Ovis aries GN=AMBP PE=4 SV=1 - [W5P812_SHEEP]	0	0	0	1	1	0	LTKKLSRRHGPTI	FLTKKLSRRHGPTITAK	2	14	1	3	4	11	8.333333333	0.17	CPP	-0.31	0.56	0.56	-0.71	1.02	0.31	1.12	5.5	12.03	1954.6	0.494	Normal	2.938	1.403131944	1.412	8.618	36.76	158.37	2450.1	54.906	7.52	313.73	1197	-1.726
368	W5PJZ9	SHEEP	278	289	0.213	3	3	Uncharacterized protein OS=Ovis aries GN=STC1 PE=4 SV=1 - [W5PJZ9_SHEEP]	1	0	0	0	0	0	NRYYNRLVRSLL	HFSNRYYNRLVRSLL	4	15	3	0	3	16	5.882352941	4.79	CPP	-0.31	0.6	0.6	-0.63	0.59	-0.3	1.4	3.5	10.91	1938.44	0.658	Normal	3.57	1.053415168	-0.173	9.773	32.42	137.96	2345.7	52.093	6.47	222.75	1086	10.353
3330	W5Q1X3	SHEEP	728	741	0.221	7	6	Uncharacterized protein OS=Ovis aries GN=LRRC8C PE=4 SV=1 - [W5Q1X3_SHEEP]	0	0	0	0	1	0	CKKLKTLKIGKNSL	YFCKKLKTLKIGKNSLSV	3	16	2	2	4	15	6.25	4.8	CPP	-0.18	0.64	0.64	-0.09	1.02	0.05	0.89	5	10.03	2070.84	0.642	Normal	3.114	1.079668506	0.578	6.106	39.52	167.09	2668.5	53.006	7.82	260.95	1192	13.329
1603	W5QBQ9	SHEEP	1448	1460	0.228	11	6	Myosin heavy chain 9 OS=Ovis aries GN=MYH9 PE=4 SV=1 - [W5QBQ9_SHEEP]	0	0	0	0	0	1	LKVQWRYSHLVTQ	LKVQWRYSHLVTQWQ	1	13	0	2	2	15	6.25	4.87	CPP	-0.19	0.57	0.57	-0.71	0.75	-0.65	1.2	2.5	10.01	1972.52	0.661	Normal	3.511	1.048634161	-0.4	5.793	34.2	140.75	2429.2	51.247	6.26	173.99	988	11.691
969	G5E6A5	BOVIN	425	442	0.227	10	4	Uncharacterized protein (Fragment) OS=Bos taurus PE=4 SV=1 - [G5E6A5_BOVIN]	1	0	0	0	0	0	NFCKKSSIYGTTFIKFQL	NFCKKSSIYGTTFIKFQLSHL	1	18	0	3	3	21	4.545454545	4.6	CPP	-0.08	0.6	0.6	0	0.65	-0.43	0.81	3.5	9.65	2463.21	0.902	Normal	3.173	0.768455854	0.252	1.771	44.79	194.92	3062.1	46.524	8.97	220.68	1520	14.976
2848	W5PHT8	SHEEP	1093	1106	0.232	15	5	Uncharacterized protein (Fragment) OS=Ovis aries GN=DOCK7 PE=4 SV=1 - [W5PHT8_SHEEP]	0	0	0	1	0	0	LIKTCYKQVSSKLY	LIKTCYKQVSSKLYSL	1	14	0	2	2	14	6.666666667	4.84	CPP	-0.13	0.62	0.62	0.11	0.77	-0.29	0.88	3	9.54	1874.51	0.626	Normal	3.209	1.107263867	0.381	3.344	35.55	149.59	2373.6	50.244	6.99	165.03	1110	17.911
311	W5PCT4	SHEEP	574	587	0.223	8	5	Uncharacterized protein OS=Ovis aries GN=SLC34A2 PE=4 SV=1 - [W5PCT4_SHEEP]	1	1	1	1	1	0	ILLVVVLKILQSCC	ILLVVVLKILQSCCPGSL	1	14	0	4	4	14	6.666666667	4.37	CPP	0.2	0.6	0.6	1.92	0.27	-0.85	0.33	1	8.38	1898.73	0.601	Normal	3.327	1.153323096	-2.1	-4.911	40.5	173.74	2512.4	34.3	7.62	63.85	1148	14.113
1776	W5PMJ1	SHEEP	104	118	0.221	6	3	Uncharacterized protein (Fragment) OS=Ovis aries PE=3 SV=1 - [W5PMJ1_SHEEP]	0	0	0	0	0	1	QYKTCPFCSKVRAFL	TLYQYKTCPFCSKVRAFLD	4	18	3	1	4	17	5.555555556	4.61	CPP	-0.15	0.62	0.62	-0.08	0.58	-0.29	0.84	2	8.9	2283.95	0.71	Normal	3.158	0.976263635	0.589	4.532	40.32	179.71	2794.7	48.032	8	209.71	1204	22.17
3190	W5PWS5	SHEEP	3614	3626	0.229	12	7	Uncharacterized protein OS=Ovis aries GN=DNAH3 PE=4 SV=1 - [W5PWS5_SHEEP]	0	0	0	1	0	1	CTKAVMWQKLLFG	FQSCTKAVMWQKLLFGL	4	16	3	1	4	17	5.555555556	4.59	CPP	0.02	0.62	0.62	0.58	0.58	-0.69	0.65	2	9.36	2000.71	0.73	Normal	3.281	0.949516686	-1.153	-1.053	37.81	160.34	2530.3	42.582	6.8	116.58	1072	12.562
2974	W5PN55	SHEEP	616	627	0.221	7	5	Uncharacterized protein (Fragment) OS=Ovis aries GN=GABBR2 PE=4 SV=1 - [W5PN55_SHEEP]	0	0	0	0	1	0	CIVALVIIFCST	QFCIVALVIIFCSTIT	3	14	2	2	4	9	10	4.21	CPP	0.3	0.63	0.63	2.31	0.08	-1.24	0.31	0	5.82	1771.45	0.391	Normal	3.464	1.772754937	-2.45	-8.456	34.92	152.77	2290.2	29.794	6.54	13.49	1201	16.055
1189	L8IFF4	9CETA	312	328	0.215	4	8	Nik-related protein kinase (Fragment) OS=Bos mutus GN=M91_07043 PE=4 SV=1 - [L8IFF4_9CETA]	1	0	0	0	0	0	HLTGIIKKRQKKGIPLI	LKKHLTGIIKKRQKKGIPLIF	4	20	3	1	4	16	5.882352941	4.8	CPP	-0.2	0.61	0.61	-0.26	1.29	0.25	0.95	7.5	11.44	2460.49	0.63	Normal	3.204	1.10023362	-0.171	8.9	46.35	196.81	3265	56.052	9.42	409.67	1356	3.845
2848	W5PHT8	SHEEP	1093	1106	0.232	15	5	Uncharacterized protein (Fragment) OS=Ovis aries GN=DOCK7 PE=4 SV=1 - [W5PHT8_SHEEP]	0	0	0	1	0	0	LIKTCYKQVSSKLY	SLIKTCYKQVSSKLYSL	2	15	1	2	3	15	6.25	4.99	CPP	-0.13	0.61	0.61	0.05	0.72	-0.25	0.88	3	9.54	1961.6	0.633	Normal	3.127	1.095019243	0.741	3	37.76	158.74	2462.3	49.759	7.5	166.7	1230	17.387
338	W5PFV6	SHEEP	655	671	0.211	3	5	Uncharacterized protein (Fragment) OS=Ovis aries GN=ZNF341 PE=4 SV=1 - [W5PFV6_SHEEP]	0	1	0	0	0	0	KLHKCALCSKSFSRRAH	KLHKCALCSKSFSRRAHL	1	17	0	1	1	16	5.882352941	5.17	CPP	-0.31	0.53	0.53	-0.37	1.04	0.22	1.06	6	10.34	2085.77	0.61	Normal	2.917	1.136306853	1.078	8.35	38.66	168.59	2556.4	51.15	7.45	365.37	1191	8.962
764	C4IXV8	BOVIN	56	67	0.233	15	1	Two pore channel 3 OS=Bos taurus GN=TPC3 PE=2 SV=1 - [C4IXV8_BOVIN]	1	0	0	0	0	0	LYHFYNHWTMRA	LYHFYNHWTMRAATY	1	12	0	3	3	17	5.555555556	4.61	CPP	-0.08	0.54	0.54	-0.57	0.36	-1.03	0.93	2	8.84	1974.44	0.711	Normal	3.541	0.974890549	-0.553	2.187	32.59	138.42	2350.2	45.913	5.75	171.06	1041	17.35
1108	L8HUM0	9CETA	1520	1532	0.226	9	9	RING finger protein 160 OS=Bos mutus GN=M91_08990 PE=4 SV=1 - [L8HUM0_9CETA]	0	1	0	0	0	0	LGYLLTWKLILTF	VLGYLLTWKLILTFF	2	14	1	1	2	24	4	4.82	CPP	0.28	0.6	0.6	1.69	0.24	-1.39	0.4	1	8.94	1827.53	0.951	Normal	3.983	0.728861389	-4.413	-6.387	33.87	140.73	2422.4	36.193	5.88	59.76	810	14.647
3623	W5QD11	SHEEP	844	864	0.232	14	3	Uncharacterized protein OS=Ovis aries GN=SORT1 PE=4 SV=1 - [W5QD11_SHEEP]	0	0	0	1	0	0	NFLSPEKQNSKSNSVPIILAT	NFLSPEKQNSKSNSVPIILATVG	1	21	0	2	2	9	10	4.37	CPP	-0.09	0.61	0.61	-0.14	0.43	-0.11	0.78	1	8.94	2444.13	0.389	Normal	2.883	1.781869359	1.67	3.235	50.28	216.06	3027.2	46.313	10.44	175.89	2008	0.616
543	W5Q695	SHEEP	255	267	0.23	13	7	Transporter OS=Ovis aries GN=SLC6A14 PE=3 SV=1 - [W5Q695_SHEEP]	0	1	1	1	1	0	GIKSSGKVVYFTA	LFKGIKSSGKVVYFTA	4	16	3	0	3	11	8.333333333	4.3	CPP	0.01	0.64	0.64	0.5	0.69	-0.32	0.62	3	10.01	1745.33	0.461	Normal	2.973	1.50357306	0.244	0.669	35.29	148.95	2221.5	44.925	6.95	156.67	1110	7.227
1059	HPT	CAPIB	123	137	0.23	12	3	Haptoglobin OS=Capra ibex GN=HP PE=2 SV=1 - [HPT_CAPIB]	1	0	1	0	0	1	NSKKQWINKNVGQQL	TFNSKKQWINKNVGQQL	3	17	2	0	2	10	9.090909091	-0.5	Non-CPP	-0.28	0.66	0.66	-1.19	0.87	-0.05	1.24	3	10.31	2033.59	0.422	Normal	3.031	1.642528864	1.965	8.918	37.45	157.45	2509.5	55.365	7.57	175.74	1384	6.066
1762	W5P0Q4	SHEEP	123	137	0.23	12	3	Uncharacterized protein (Fragment) OS=Ovis aries GN=HP PE=3 SV=1 - [W5P0Q4_SHEEP]	0	0	0	0	1	1	NSKKQWINKNVGQQL	TFNSKKQWINKNVGQQL	3	17	2	0	2	10	9.090909091	-0.5	Non-CPP	-0.28	0.66	0.66	-1.19	0.87	-0.05	1.24	3	10.31	2033.59	0.422	Normal	3.031	1.642528864	1.965	8.918	37.45	157.45	2509.5	55.365	7.57	175.74	1384	6.066
1776	W5PMJ1	SHEEP	104	118	0.221	6	3	Uncharacterized protein (Fragment) OS=Ovis aries PE=3 SV=1 - [W5PMJ1_SHEEP]	0	0	0	0	0	1	QYKTCPFCSKVRAFL	TLYQYKTCPFCSKVRAFL	4	18	3	0	3	17	5.555555556	4.67	CPP	-0.12	0.61	0.61	0.11	0.61	-0.47	0.83	3	9.33	2168.85	0.663	Normal	3.204	1.045470861	0.067	2.644	38.44	170.11	2683.9	47.333	7.49	169.01	1098	20.11
2684	W5PB92	SHEEP	28	41	0.238	21	2	Uncharacterized protein OS=Ovis aries GN=UBQLNL PE=4 SV=1 - [W5PB92_SHEEP]	0	0	0	1	0	0	LGVTRVIVKTPGKQ	LGVTRVIVKTPGKQEDF	1	14	0	3	3	8	11.11111111	4.56	CPP	-0.15	0.65	0.65	-0.17	0.72	0.22	0.82	1	8.93	1887.47	0.356	Normal	2.902	1.947042642	1.518	7.329	37.13	160.53	2361.2	49.159	7.74	251.38	1225	4.365
497	W5Q051	SHEEP	606	621	0.234	16	9	Uncharacterized protein OS=Ovis aries GN=ZNF432 PE=4 SV=1 - [W5Q051_SHEEP]	0	1	0	0	0	0	FTVKSRLVVHQRTHTG	GFTVKSRLVVHQRTHTGEKP	2	17	1	3	4	10	9.090909091	4.95	CPP	-0.28	0.56	0.56	-0.82	0.88	0.23	1.05	4	11.01	2277.92	0.426	Normal	2.8	1.627106058	2.195	8.415	43	186.96	2775.2	51.77	8.89	369.06	1437	-0.04
348	W5PGL5	SHEEP	511	522	0.225	9	4	Sodium/nucleoside cotransporter (Fragment) OS=Ovis aries GN=SLC28A3 PE=3 SV=1 - [W5PGL5_SHEEP]	1	1	1	1	1	0	SKLIHLRQVGGP	QLSKLIHLRQVGGPKF	3	14	2	2	4	15	6.25	4.93	CPP	-0.14	0.58	0.58	-0.18	0.86	-0.12	0.88	3.5	11.17	1821.46	0.595	Normal	3.058	1.164953245	0.075	5.469	35.16	151.55	2317.7	49.131	7.11	214.89	1034	2.08
1705	W5PGL3	SHEEP	533	544	0.225	9	4	Sodium/nucleoside cotransporter OS=Ovis aries GN=SLC28A3 PE=3 SV=1 - [W5PGL3_SHEEP]	0	0	0	0	0	1	SKLIHLRQVGGP	QLSKLIHLRQVGGPKF	3	14	2	2	4	15	6.25	4.93	CPP	-0.14	0.58	0.58	-0.18	0.86	-0.12	0.88	3.5	11.17	1821.46	0.595	Normal	3.058	1.164953245	0.075	5.469	35.16	151.55	2317.7	49.131	7.11	214.89	1034	2.08
309	W5PCT4	SHEEP	385	398	0.223	8	5	Uncharacterized protein OS=Ovis aries GN=SLC34A2 PE=4 SV=1 - [W5PCT4_SHEEP]	1	1	1	1	1	0	CTCLILIVKLLGSV	LCTCLILIVKLLGSVL	2	15	1	1	2	16	5.882352941	4.72	CPP	0.28	0.6	0.6	2.46	0.23	-1.03	0.25	1	8.38	1701.51	0.626	Normal	3.547	1.107263867	-3.294	-6.856	36.26	153.4	2298.1	31.506	6.52	59.05	942	16.815
2941	W5PLN2	SHEEP	394	407	0.225	9	2	Uncharacterized protein (Fragment) OS=Ovis aries GN=RNF169 PE=4 SV=1 - [W5PLN2_SHEEP]	0	0	0	1	0	0	VLKTKKQLKTVNHF	LGGVLKTKKQLKTVNHF	4	17	3	0	3	14	6.666666667	4.7	CPP	-0.17	0.6	0.6	-0.32	1.02	0.01	0.88	4.5	10.49	1911.6	0.557	Normal	2.994	1.244429409	0.912	6.253	37.14	158.01	2462.5	52.129	7.28	261.79	1118	4.753
2368	W5NYT5	SHEEP	96	109	0.223	8	2	Uncharacterized protein (Fragment) OS=Ovis aries GN=LOC101104263 PE=4 SV=1 - [W5NYT5_SHEEP]	0	0	1	0	0	0	KFVYYIQRVARSTA	KFVYYIQRVARSTA	1	14	0	0	0	10	9.090909091	4.75	CPP	-0.2	0.64	0.64	-0.09	0.7	-0.27	1.14	3	10.29	1702.18	0.404	Normal	3.201	1.715710843	0.543	6.543	30.9	130.52	2096.5	50.7	6.08	164.34	1063	9.884
1320	GDF8	AEPME	42	53	0.233	16	3	Growth/differentiation factor 8 OS=Aepyceros melampus GN=MSTN PE=2 SV=1 - [GDF8_AEPME]	0	1	0	0	0	0	CLWRQNNKSSRL	LCNACLWRQNNKSSRL	5	16	4	0	4	12	7.692307692	4.85	CPP	-0.34	0.62	0.62	-0.7	0.61	-0.06	1.31	3	9.72	1906.44	0.497	Normal	3.089	1.394662335	1.337	9.113	35.34	149.84	2285	50.106	6.86	176.92	1199	11.125
3190	W5PWS5	SHEEP	3614	3626	0.229	12	7	Uncharacterized protein OS=Ovis aries GN=DNAH3 PE=4 SV=1 - [W5PWS5_SHEEP]	0	0	0	1	0	1	CTKAVMWQKLLFG	FFQSCTKAVMWQKLLFG	5	17	4	0	4	16	5.882352941	4.59	CPP	0.03	0.63	0.63	0.52	0.58	-0.74	0.65	2	9.36	2034.72	0.633	Normal	3.288	1.095019243	-1.153	-1.276	37.28	159.87	2550.8	42.459	6.75	116.48	1073	12.552
309	W5PCT4	SHEEP	385	398	0.223	8	5	Uncharacterized protein OS=Ovis aries GN=SLC34A2 PE=4 SV=1 - [W5PCT4_SHEEP]	1	1	1	1	1	0	CTCLILIVKLLGSV	LILCTCLILIVKLLGSV	4	17	3	0	3	16	5.882352941	4.62	CPP	0.3	0.61	0.61	2.58	0.22	-1.08	0.24	1	8.38	1814.69	0.615	Normal	3.608	1.127068586	-3.571	-7.218	38.62	163	2466.6	30.994	6.98	59.2	1038	17.606
831	E1BND6	BOVIN	119	130	0.23	13	7	Uncharacterized protein (Fragment) OS=Bos taurus GN=LRBA PE=4 SV=2 - [E1BND6_BOVIN]	0	1	0	0	0	0	LKKSIRNLQICT	LKKSIRNLQICTEVGL	1	12	0	4	4	10	9.090909091	4.5	CPP	-0.16	0.64	0.64	0.15	0.77	0.05	0.94	2	9.36	1815.46	0.409	Normal	3.133	1.694736383	0.494	6.537	35.63	150.29	2309.9	48.55	7.15	214.41	1178	10.145
2595	W5P795	SHEEP	73	84	0.23	13	7	Uncharacterized protein OS=Ovis aries GN=LRBA PE=4 SV=1 - [W5P795_SHEEP]	0	0	0	0	1	0	LKKSIRNLQICT	LKKSIRNLQICTEVGL	1	12	0	4	4	10	9.090909091	4.5	CPP	-0.16	0.64	0.64	0.15	0.77	0.05	0.94	2	9.36	1815.46	0.409	Normal	3.133	1.694736383	0.494	6.537	35.63	150.29	2309.9	48.55	7.15	214.41	1178	10.145
174	W5P0U4	SHEEP	517	529	0.232	14	1	Uncharacterized protein OS=Ovis aries GN=MUC1 PE=4 SV=1 - [W5P0U4_SHEEP]	1	0	1	1	1	1	VVCQCGRKKCEQL	LVVCQCGRKKCEQLDVF	2	14	1	3	4	11	8.333333333	4.67	CPP	-0.18	0.66	0.66	0.22	0.8	0.11	0.82	1	8.24	1968.63	0.45	Normal	2.967	1.540327068	0.976	7.724	36.67	162.64	2428.5	46.453	7.25	254.75	1023	21.73
1723	W5PES2	SHEEP	168	179	0.244	28	8	TBC1 domain family member 32 OS=Ovis aries GN=TBC1D32 PE=4 SV=1 - [W5PES2_SHEEP]	0	0	0	0	0	1	YKFCQGKLQLIL	FNQSYKFCQGKLQLIL	5	16	4	0	4	18	5.263157895	4.47	CPP	-0.09	0.65	0.65	-0.02	0.69	-0.52	0.88	2	9.25	1930.55	0.748	Normal	3.286	0.926667354	-0.369	3.375	34.7	150.51	2428.5	47.875	6.85	119.93	1053	16.705
1902	A4IF84	BOVIN	167	178	0.244	28	4	LOC518886 protein (Fragment) OS=Bos taurus GN=LOC518886 PE=2 SV=1 - [A4IF84_BOVIN]	0	0	0	0	0	1	YKFCQGKLQLIL	FNQSYKFCQGKLQLIL	5	16	4	0	4	18	5.263157895	4.47	CPP	-0.09	0.65	0.65	-0.02	0.69	-0.52	0.88	2	9.25	1930.55	0.748	Normal	3.286	0.926667354	-0.369	3.375	34.7	150.51	2428.5	47.875	6.85	119.93	1053	16.705
1776	W5PMJ1	SHEEP	104	118	0.221	6	3	Uncharacterized protein (Fragment) OS=Ovis aries PE=3 SV=1 - [W5PMJ1_SHEEP]	0	0	0	0	0	1	QYKTCPFCSKVRAFL	LYQYKTCPFCSKVRAFLD	3	17	2	1	3	16	5.882352941	4.63	CPP	-0.15	0.62	0.62	-0.04	0.61	-0.28	0.83	2	8.9	2182.83	0.606	Normal	3.198	1.143807229	0.333	5.061	38.23	170.61	2676.5	48.2	7.56	208.05	1107	22.17
1203	L8IGI5	9CETA	123	138	0.226	9	3	C-X-C chemokine receptor type 5 OS=Bos mutus GN=M91_09726 PE=3 SV=1 - [L8IGI5_9CETA]	0	1	0	0	0	0	LCKTVISLHKINFYCS	LCKTVISLHKINFYCSSL	1	16	0	2	2	15	6.25	4.76	CPP	0.01	0.59	0.59	0.75	0.49	-0.62	0.67	2.5	8.94	2069.78	0.583	Normal	3.308	1.188931699	-0.578	-0.422	38.99	168.84	2603.9	41.756	7.51	167.35	1277	18.651
364	W5PJP9	SHEEP	128	144	0.22	6	2	Uncharacterized protein OS=Ovis aries GN=SYNGAP1 PE=4 SV=1 - [W5PJP9_SHEEP]	1	1	1	0	1	0	SRRLKSSIKRTKSQPKL	LSRRLKSSIKRTKSQPKL	2	18	1	0	1	12	7.692307692	5.15	CPP	-0.52	0.6	0.6	-1.23	1.29	0.82	1.5	7	12.32	2126.84	0.461	Normal	2.939	1.50357306	2.172	14.256	39.76	167.29	2663.9	63.05	8.49	368.95	1361	-2.694
1203	L8IGI5	9CETA	123	138	0.226	9	3	C-X-C chemokine receptor type 5 OS=Bos mutus GN=M91_09726 PE=3 SV=1 - [L8IGI5_9CETA]	0	1	0	0	0	0	LCKTVISLHKINFYCS	TFLCKTVISLHKINFYCSS	3	18	2	1	3	15	6.25	4.51	CPP	0	0.59	0.59	0.62	0.46	-0.64	0.68	2.5	8.94	2204.91	0.582	Normal	3.269	1.190974537	-0.274	-0.863	40.55	177.47	2742.6	41.816	7.9	168.91	1375	18.641
1012	Q28078	BOVIN	121	133	0.236	18	2	Epithelial mucin (Fragment) OS=Bos taurus GN=MUC1 PE=4 SV=1 - [Q28078_BOVIN]	0	1	0	0	0	0	VVCQCGRKKCEQL	LVVCQCGRKKCEQLDVF	2	14	1	3	4	11	8.333333333	4.67	CPP	-0.18	0.66	0.66	0.22	0.8	0.11	0.82	1	8.24	1968.63	0.45	Normal	2.967	1.540327068	0.976	7.724	36.67	162.64	2428.5	46.453	7.25	254.75	1023	21.73
1284	L8IX03	9CETA	323	334	0.209	2	5	Pituitary adenylate cyclase-activating polypeptide type I receptor OS=Bos mutus GN=M91_19648 PE=4 SV=1 - [L8IX03_9CETA]	1	0	0	0	0	0	LFIGIIVILVQK	VLFIGIIVILVQK	2	13	1	0	1	9	10	4.49	CPP	0.35	0.67	0.67	2.55	0.38	-1.12	0.31	1	9.11	1455.13	0.331	Normal	3.786	2.094100243	-4.1	-5.677	29.64	123.81	2008.5	33.785	5.54	55.27	925	7.773
2710	W5PCE2	SHEEP	83	97	0.2	1	3	Uncharacterized protein (Fragment) OS=Ovis aries GN=NUFIP1 PE=4 SV=1 - [W5PCE2_SHEEP]	0	0	0	0	1	0	PRRKQKKKKRKEPVF	SVSPRRKQKKKKRKEPVF	4	18	3	0	3	11	8.333333333	5.26	CPP	-0.68	0.63	0.63	-2.08	1.77	1.41	1.61	8	11.77	2226.95	0.38	Normal	2.789	1.824071528	3.4	21.45	38.82	167.49	2780	72.161	8.53	513.55	1267	-4.255
3061	W5PRL0	SHEEP	197	210	0.231	14	3	Receptor protein-tyrosine kinase OS=Ovis aries GN=EPHA7 PE=4 SV=1 - [W5PRL0_SHEEP]	0	0	0	1	0	0	SVKVYYKKCWSIIE	VSVKVYYKKCWSIIEN	2	15	1	1	2	8	11.11111111	4.64	CPP	-0.1	0.66	0.66	0.02	0.77	-0.27	0.88	2	9.1	1959.57	0.329	Normal	3.341	2.106830336	0.337	5.662	36.04	149.03	2456.4	49.913	6.97	212.62	1178	19.457
527	W5Q4H0	SHEEP	142	155	0.211	3	7	Uncharacterized protein (Fragment) OS=Ovis aries GN=TERT PE=4 SV=1 - [W5Q4H0_SHEEP]	1	0	0	0	0	0	HFRRHHPRGARCGP	HFRRHHPRGARCGPAGL	1	14	0	3	3	11	8.333333333	4.98	CPP	-0.37	0.49	0.49	-1.14	0.83	0.25	1.12	5.5	12.01	1925.45	0.4	Normal	2.608	1.732867951	1.859	10.812	35.97	162.06	2253.5	48.918	7.46	368.24	1018	-4.251
3403	W5Q4A1	SHEEP	285	298	0.217	5	2	Uncharacterized protein OS=Ovis aries PE=4 SV=1 - [W5Q4A1_SHEEP]	0	0	1	1	0	0	VLRVAKSWFRIGSL	VLRVAKSWFRIGSL	1	14	0	0	0	13	7.142857143	4.94	CPP	-0.06	0.62	0.62	0.66	0.61	-0.37	0.93	3	12.01	1632.19	0.478	Normal	3.349	1.450098704	-1.293	3.021	32	131.18	2068	43.879	6.02	160.6	958	2.392
201	W5P3H8	SHEEP	1964	1977	0.231	14	7	Uncharacterized protein OS=Ovis aries GN=IGF2R PE=4 SV=1 - [W5P3H8_SHEEP]	0	1	0	1	1	0	KTKVVCPPKKMECK	FEWKTKVVCPPKKMECKF	4	17	3	1	4	14	6.666666667	4.77	CPP	-0.22	0.63	0.63	-0.58	1.16	0.33	0.78	3	9.27	2229.01	0.542	Normal	3.106	1.278869337	0.906	8.75	38.68	169.97	2796.4	55.389	7.5	359.59	1075	13.298
1105	L8HUM0	9CETA	306	318	0.226	9	9	RING finger protein 160 OS=Bos mutus GN=M91_08990 PE=4 SV=1 - [L8HUM0_9CETA]	0	1	0	0	0	0	KFWKYGKHSIPQI	KFWKYGKHSIPQIRSAY	1	13	0	4	4	14	6.666666667	-0.1	Non-CPP	-0.23	0.59	0.59	-0.96	0.95	-0.14	1.06	4.5	10.18	2109.71	0.526	Normal	3.135	1.317770305	0.782	7.824	37.57	158.86	2596.2	54.535	7.55	266.52	1170	9.582
149	W5NXZ5	SHEEP	217	228	0.229	12	6	Uncharacterized protein (Fragment) OS=Ovis aries GN=FHOD1 PE=4 SV=1 - [W5NXZ5_SHEEP]	1	0	0	0	0	0	LVVKTALKLLLV	SLSRLVVKTALKLLLV	5	16	4	0	4	16	5.882352941	4.87	CPP	0.02	0.59	0.59	1.41	0.61	-0.41	0.69	3	11.17	1753.5	0.603	Normal	3.463	1.149497812	-1.9	0.344	36.5	150.49	2351.5	43.388	6.62	159.09	1076	5.177
256	W5P8E9	SHEEP	1008	1021	0.216	4	5	Uncharacterized protein (Fragment) OS=Ovis aries GN=CD109 PE=4 SV=1 - [W5P8E9_SHEEP]	1	1	0	0	0	0	HRTYTWLKGHQKSN	VLHRTYTWLKGHQKSNGE	3	16	2	2	4	14	6.666666667	4.65	CPP	-0.28	0.56	0.56	-1.26	0.84	0.01	1.11	3	9.72	2154.7	0.498	Normal	2.965	1.391861808	1.939	8.983	39.69	166.75	2595.4	52.717	7.86	320.75	1263	8.948
309	W5PCT4	SHEEP	385	398	0.223	8	5	Uncharacterized protein OS=Ovis aries GN=SLC34A2 PE=4 SV=1 - [W5PCT4_SHEEP]	1	1	1	1	1	0	CTCLILIVKLLGSV	ILCTCLILIVKLLGSVL	3	16	2	1	3	17	5.555555556	4.61	CPP	0.3	0.61	0.61	2.58	0.22	-1.08	0.24	1	8.38	1814.69	0.615	Normal	3.608	1.127068586	-3.571	-7.218	38.62	163	2466.6	30.994	6.98	59.2	1038	17.606
785	E1BAZ1	BOVIN	225	236	0.163	0	1	Uncharacterized protein OS=Bos taurus GN=CLEC4A PE=4 SV=1 - [E1BAZ1_BOVIN]	1	0	0	0	0	0	FHKFICKMMKIY	FHKFICKMMKIYL	1	12	0	1	1	14	6.666666667	4.81	CPP	0.01	0.63	0.63	0.65	0.96	-0.6	0.62	3.5	9.65	1702.41	0.371	Normal	3.742	1.868321241	-2.562	1.569	27.82	120.89	2192.7	47.815	4.98	207.5	797	15.524
450	W5PW21	SHEEP	801	816	0.238	20	5	Uncharacterized protein OS=Ovis aries GN=ITIH2 PE=4 SV=1 - [W5PW21_SHEEP]	1	1	1	1	1	0	SQRVLVSVKKEKTVTI	VLSQRVLVSVKKEKTVTIS	3	18	2	1	3	9	10	4.56	CPP	-0.16	0.63	0.63	0.32	0.84	0.13	0.95	3	10.3	2114.85	0.361	Normal	3.07	1.920075292	1.058	5.526	42.56	177.24	2712.2	50.163	8.47	263.97	1528	4.835
1306	L8J0R5	9CETA	96	110	0.227	10	5	Relaxin-3 receptor 1 (Fragment) OS=Bos mutus GN=M91_05508 PE=4 SV=1 - [L8J0R5_9CETA]	1	0	0	0	0	0	LMKSKQGWRKSSINL	YLMKSKQGWRKSSINL	2	16	1	0	1	14	6.666666667	4.94	CPP	-0.29	0.64	0.64	-0.89	0.92	0.06	1.19	4	10.47	1939.55	0.516	Normal	3.131	1.343308489	1.062	8.244	36.26	147.92	2395.6	55.275	7.15	218.61	1198	7.701
3204	W5PX17	SHEEP	64	75	0.239	21	2	Uncharacterized protein (Fragment) OS=Ovis aries GN=TMEM249 PE=4 SV=1 - [W5PX17_SHEEP]	0	0	0	1	0	0	GTLLFIVCILLI	LWKGTLLFIVCILLIS	4	15	3	1	4	16	5.882352941	4.5	CPP	0.31	0.61	0.61	2.21	0.23	-1.24	0.31	1	8.57	1832.63	0.612	Normal	3.826	1.132593432	-4.275	-7.194	36.64	152.02	2460.3	32.519	6.49	59.59	963	14.265
1090	L8HSP8	9CETA	82	94	0.233	15	3	Uncharacterized protein OS=Bos mutus GN=M91_16939 PE=4 SV=1 - [L8HSP8_9CETA]	1	0	0	0	0	0	FLFYIHRVAREVC	KFLFYIHRVAREVC	2	14	1	0	1	12	7.692307692	4.77	CPP	-0.13	0.61	0.61	0.41	0.81	-0.28	0.93	2.5	9.36	1781.35	0.455	Normal	3.52	1.523400397	-1.243	6.929	30.05	131.11	2222.6	47.043	5.7	259.66	881	13.565
2610	W5P812	SHEEP	134	146	0.225	9	1	Uncharacterized protein OS=Ovis aries GN=AMBP PE=4 SV=1 - [W5P812_SHEEP]	0	0	0	1	1	0	LTKKLSRRHGPTI	LTKKLSRRHGPTITAKL	1	13	0	4	4	12	7.692307692	4.87	CPP	-0.32	0.55	0.55	-0.65	1.02	0.35	1.12	5.5	12.03	1920.59	0.439	Normal	2.931	1.578922963	1.412	8.841	37.29	158.84	2429.6	55.029	7.57	313.83	1196	-1.716
412	W5PSZ8	SHEEP	146	164	0.22	6	2	Uncharacterized protein (Fragment) OS=Ovis aries GN=DAK PE=4 SV=1 - [W5PSZ8_SHEEP]	0	1	0	0	0	0	LKKAGRRGLCGTVLIHKVA	VLKKAGRRGLCGTVLIHKVAGAL	2	20	1	3	4	16	5.882352941	4.63	CPP	-0.07	0.6	0.6	0.61	0.75	-0.08	0.7	5.5	11.11	2361.3	0.561	Normal	2.795	1.235556472	0.322	3.617	51.89	217.81	3044	43.274	9.89	309.58	1455	5.54
1284	L8IX03	9CETA	323	334	0.209	2	5	Pituitary adenylate cyclase-activating polypeptide type I receptor OS=Bos mutus GN=M91_19648 PE=4 SV=1 - [L8IX03_9CETA]	1	0	0	0	0	0	LFIGIIVILVQK	FVLFIGIIVILVQK	3	14	2	0	2	11	8.333333333	4.52	CPP	0.37	0.67	0.67	2.57	0.35	-1.22	0.29	1	9.11	1602.32	0.376	Normal	3.861	1.843476544	-4.464	-6.379	31.47	132.94	2197.5	33.193	5.85	55.62	966	8.833
1776	W5PMJ1	SHEEP	104	118	0.221	6	3	Uncharacterized protein (Fragment) OS=Ovis aries PE=3 SV=1 - [W5PMJ1_SHEEP]	0	0	0	0	0	1	QYKTCPFCSKVRAFL	LYQYKTCPFCSKVRAFL	3	17	2	0	2	16	5.882352941	4.69	CPP	-0.12	0.62	0.62	0.16	0.65	-0.48	0.82	3	9.33	2067.73	0.561	Normal	3.249	1.235556472	-0.235	3.094	36.35	161.01	2565.7	47.471	7.05	167.35	1001	20.11
1090	L8HSP8	9CETA	82	94	0.233	15	3	Uncharacterized protein OS=Bos mutus GN=M91_16939 PE=4 SV=1 - [L8HSP8_9CETA]	1	0	0	0	0	0	FLFYIHRVAREVC	FLFYIHRVAREVC	1	13	0	0	0	11	8.333333333	4.88	CPP	-0.05	0.61	0.61	0.74	0.59	-0.53	0.85	1.5	8.57	1653.16	0.417	Normal	3.598	1.662223455	-1.777	4.631	27.87	122.16	2047	42.738	5.23	210.16	825	13.565
83	CERU	SHEEP	893	906	0.238	20	3	Ceruloplasmin OS=Ovis aries GN=CP PE=2 SV=1 - [CERU_SHEEP]	0	1	0	0	1	0	VCRKHYLKVSNPIK	PLIVCRKHYLKVSNPIKK	4	17	3	1	4	9	10	5	CPP	-0.22	0.59	0.59	-0.26	1.03	0.08	0.94	5.5	10.2	2136.95	0.351	Normal	3.247	1.974778292	0.25	8.544	39.16	170.19	2756.6	54.522	7.91	314.36	1202	7.93
207	W5P4S5	SHEEP	895	908	0.238	20	3	Ceruloplasmin OS=Ovis aries GN=CP PE=4 SV=1 - [W5P4S5_SHEEP]	1	0	1	1	0	0	VCRKHYLKVSNPIK	PLIVCRKHYLKVSNPIKK	4	17	3	1	4	9	10	5	CPP	-0.22	0.59	0.59	-0.26	1.03	0.08	0.94	5.5	10.2	2136.95	0.351	Normal	3.247	1.974778292	0.25	8.544	39.16	170.19	2756.6	54.522	7.91	314.36	1202	7.93
1509	W5NTN0	SHEEP	111	122	0.237	19	4	Glutamine-fructose-6-phosphate transaminase 2 OS=Ovis aries GN=GFPT2 PE=4 SV=1 - [W5NTN0_SHEEP]	0	0	0	0	0	1	NYRVPRTRKEIF	AYMNYRVPRTRKEIF	4	15	3	0	3	13	7.142857143	4.86	CPP	-0.36	0.66	0.66	-0.94	0.82	0.17	1.33	3	10.28	1944.49	0.488	Normal	3.338	1.420383567	0.907	12.467	32.51	139.17	2360.6	57.04	6.62	267.31	1127	8.8
91	W5NPW2	SHEEP	703	721	0.214	4	7	Uncharacterized protein OS=Ovis aries PE=4 SV=1 - [W5NPW2_SHEEP]	1	0	0	0	0	0	GRHQKIHTEKKHYKLNLCG	LGRHQKIHTEKKHYKLNLCGSAF	2	20	1	3	4	18	5.263157895	4.52	CPP	-0.27	0.56	0.56	-0.9	1.04	0.14	1	5.5	9.88	2709.53	0.598	Normal	2.949	1.159108998	1.478	9.409	49.48	214.01	3339.3	53.104	9.83	469.89	1549	14.03
3240	W5PYB9	SHEEP	966	978	0.217	5	9	Uncharacterized protein OS=Ovis aries GN=ABCA6 PE=4 SV=1 - [W5PYB9_SHEEP]	0	0	1	0	0	0	VVCNTKRLHCFPV	FSVVCNTKRLHCFPVL	3	15	2	1	3	8	11.11111111	4.79	CPP	-0.03	0.58	0.58	0.79	0.47	-0.59	0.69	2.5	9.03	1863.5	0.287	Normal	3.305	2.415146971	-0.769	0.65	33.74	151.69	2327.6	40.956	6.45	166.34	1018	10.729
83	CERU	SHEEP	893	906	0.238	20	3	Ceruloplasmin OS=Ovis aries GN=CP PE=2 SV=1 - [CERU_SHEEP]	0	1	0	0	1	0	VCRKHYLKVSNPIK	LIVCRKHYLKVSNPIKK	3	16	2	1	3	9	10	5.09	CPP	-0.23	0.6	0.6	-0.18	1.09	0.09	1	5.5	10.2	2039.82	0.346	Normal	3.294	2.003315551	0.141	9	37.17	159.59	2634.4	54.7	7.4	312.78	1146	10.17
207	W5P4S5	SHEEP	895	908	0.238	20	3	Ceruloplasmin OS=Ovis aries GN=CP PE=4 SV=1 - [W5P4S5_SHEEP]	1	0	1	1	0	0	VCRKHYLKVSNPIK	LIVCRKHYLKVSNPIKK	3	16	2	1	3	9	10	5.09	CPP	-0.23	0.6	0.6	-0.18	1.09	0.09	1	5.5	10.2	2039.82	0.346	Normal	3.294	2.003315551	0.141	9	37.17	159.59	2634.4	54.7	7.4	312.78	1146	10.17
2848	W5PHT8	SHEEP	1093	1106	0.232	15	5	Uncharacterized protein (Fragment) OS=Ovis aries GN=DOCK7 PE=4 SV=1 - [W5PHT8_SHEEP]	0	0	0	1	0	0	LIKTCYKQVSSKLY	FSLIKTCYKQVSSKLYSL	3	16	2	2	4	17	5.555555556	4.78	CPP	-0.09	0.62	0.62	0.21	0.68	-0.38	0.83	3	9.54	2108.79	0.607	Normal	3.222	1.141922867	0.189	1.972	39.59	167.87	2651.3	48.411	7.81	167.05	1271	18.447
1072	H6UCL0	OUROU	25	42	0.224	8	2	NADH-ubiquinone oxidoreductase chain 5 OS=Ourebia ourebi GN=ND5 PE=3 SV=1 - [H6UCL0_OUROU]	0	1	0	0	0	0	THKTYKYPLYVKTTISCA	SLNTHKTYKYPLYVKTTISCAF	4	21	3	1	4	15	6.25	4.65	CPP	-0.11	0.58	0.58	-0.22	0.57	-0.46	0.82	3.5	9.45	2579.33	0.52	Normal	3.146	1.332975347	0.936	2.259	47.28	204.97	3192.5	48.7	9.33	222.88	1586	19.996
159	W5NZ31	SHEEP	1948	1959	0.226	9	7	Uncharacterized protein (Fragment) OS=Ovis aries GN=AHCTF1 PE=4 SV=1 - [W5NZ31_SHEEP]	1	0	0	0	0	0	RSKRVKKKEVSA	LPIQRSKRVKKKEVSA	5	16	4	0	4	7	12.5	5.21	CPP	-0.45	0.63	0.63	-1.02	1.38	0.92	1.31	5	11.17	1867.5	0.262	Normal	2.864	2.645599926	2.35	15.269	35.53	149.71	2361.7	62.463	7.42	361.22	1229	-0.552
364	W5PJP9	SHEEP	128	144	0.22	6	2	Uncharacterized protein OS=Ovis aries GN=SYNGAP1 PE=4 SV=1 - [W5PJP9_SHEEP]	1	1	1	0	1	0	SRRLKSSIKRTKSQPKL	GFLSRRLKSSIKRTKSQPKL	4	20	3	0	3	15	6.25	5.23	CPP	-0.43	0.61	0.61	-0.99	1.16	0.61	1.35	7	12.32	2331.1	0.509	Normal	2.922	1.36178228	1.78	11.845	43.93	186.02	2912.9	59.245	9.34	369.3	1451	-2.159
1059	HPT	CAPIB	123	137	0.23	12	3	Haptoglobin OS=Capra ibex GN=HP PE=2 SV=1 - [HPT_CAPIB]	1	0	1	0	0	1	NSKKQWINKNVGQQL	FNSKKQWINKNVGQQL	2	16	1	0	1	9	10	4.77	CPP	-0.29	0.67	0.67	-1.22	0.92	-0.03	1.25	3	10.31	1932.47	0.331	Normal	3.067	2.094100243	1.762	9.787	35.36	148.35	2391.3	56.013	7.13	174.08	1287	6.066
1762	W5P0Q4	SHEEP	123	137	0.23	12	3	Uncharacterized protein (Fragment) OS=Ovis aries GN=HP PE=3 SV=1 - [W5P0Q4_SHEEP]	0	0	0	0	1	1	NSKKQWINKNVGQQL	FNSKKQWINKNVGQQL	2	16	1	0	1	9	10	4.77	CPP	-0.29	0.67	0.67	-1.22	0.92	-0.03	1.25	3	10.31	1932.47	0.331	Normal	3.067	2.094100243	1.762	9.787	35.36	148.35	2391.3	56.013	7.13	174.08	1287	6.066
1203	L8IGI5	9CETA	123	138	0.226	9	3	C-X-C chemokine receptor type 5 OS=Bos mutus GN=M91_09726 PE=3 SV=1 - [L8IGI5_9CETA]	0	1	0	0	0	0	LCKTVISLHKINFYCS	LCKTVISLHKINFYCSSLL	1	16	0	3	3	17	5.555555556	4.72	CPP	0.03	0.58	0.58	0.91	0.46	-0.68	0.63	2.5	8.94	2182.96	0.584	Normal	3.383	1.186895857	-1.032	-1.016	41.35	178.44	2772.4	41.011	7.87	167.8	1317	19.721
3330	W5Q1X3	SHEEP	728	741	0.221	7	6	Uncharacterized protein OS=Ovis aries GN=LRRC8C PE=4 SV=1 - [W5Q1X3_SHEEP]	0	0	0	0	1	0	CKKLKTLKIGKNSL	LYFCKKLKTLKIGKNSL	4	17	3	0	3	17	5.555555556	-0.15	Non-CPP	-0.17	0.63	0.63	-0.07	1.08	0.02	0.88	5	10.03	1997.78	0.564	Normal	3.252	1.228984363	-0.094	6.565	37.35	157.92	2606.9	53.882	7.28	259.6	1038	14.522
2974	W5PN55	SHEEP	616	627	0.221	7	5	Uncharacterized protein (Fragment) OS=Ovis aries GN=GABBR2 PE=4 SV=1 - [W5PN55_SHEEP]	0	0	0	0	1	0	CIVALVIIFCST	FCIVALVIIFCSTITL	2	13	1	3	4	11	8.333333333	4.64	CPP	0.37	0.63	0.63	2.76	0	-1.36	0.19	0	5.82	1756.48	0.375	Normal	3.611	1.848392481	-3.4	-10.262	35.11	152.7	2310	27.225	6.41	10.41	1148	16.394
1072	H6UCL0	OUROU	25	42	0.224	8	2	NADH-ubiquinone oxidoreductase chain 5 OS=Ourebia ourebi GN=ND5 PE=3 SV=1 - [H6UCL0_OUROU]	0	1	0	0	0	0	THKTYKYPLYVKTTISCA	LNTHKTYKYPLYVKTTISCAF	3	20	2	1	3	14	6.666666667	4.65	CPP	-0.1	0.58	0.58	-0.2	0.59	-0.5	0.81	3.5	9.45	2492.24	0.475	Normal	3.209	1.459257222	0.671	2.486	45.07	195.82	3103.8	49.019	8.82	221.21	1466	20.52
210	W5P550	SHEEP	2774	2789	0.221	7	7	Uncharacterized protein OS=Ovis aries GN=DNAH1 PE=4 SV=1 - [W5P550_SHEEP]	1	0	0	0	0	0	VCVYIHQSVAKKCVEY	IQVCVYIHQSVAKKCVEY	3	18	2	0	2	9	10	4.48	CPP	-0.05	0.63	0.63	0.43	0.7	-0.42	0.72	1.5	8.33	2110.79	0.312	Normal	3.119	2.221625579	0.561	3.617	39.58	170.84	2632.1	45.217	7.63	216.24	1296	24.406
309	W5PCT4	SHEEP	385	398	0.223	8	5	Uncharacterized protein OS=Ovis aries GN=SLC34A2 PE=4 SV=1 - [W5PCT4_SHEEP]	1	1	1	1	1	0	CTCLILIVKLLGSV	LLILCTCLILIVKLLGSV	5	18	4	0	4	18	5.263157895	4.67	CPP	0.32	0.6	0.6	2.65	0.2	-1.12	0.22	1	8.38	1927.87	0.598	Normal	3.67	1.159108998	-3.883	-7.467	40.98	172.6	2635.1	30.806	7.34	59.65	1078	18.676
91	W5NPW2	SHEEP	703	721	0.214	4	7	Uncharacterized protein OS=Ovis aries PE=4 SV=1 - [W5NPW2_SHEEP]	1	0	0	0	0	0	GRHQKIHTEKKHYKLNLCG	NLGRHQKIHTEKKHYKLNLCGSA	3	21	2	2	4	16	5.882352941	4.71	CPP	-0.32	0.56	0.56	-1.18	1.04	0.26	1.09	5.5	9.88	2676.46	0.512	Normal	2.862	1.353803087	2.183	10.957	49.67	213.68	3275.4	54.609	9.98	472.92	1642	12.97
4196	SAR1B	BOVIN	21	32	0.233	16	1	GTP-binding protein SAR1b OS=Bos taurus GN=SAR1B PE=2 SV=1 - [SAR1B_BOVIN]	0	0	1	0	0	0	LYKKTGKLVFLG	FLGLYKKTGKLVFLGL	4	15	3	1	4	22	4.347826087	4.84	CPP	0.09	0.63	0.63	0.87	0.69	-0.57	0.5	3	10.01	1797.52	0.754	Normal	3.341	0.919293343	-1.912	-0.294	35.63	149.74	2379.9	43.463	6.7	154.85	809	11.206
1203	L8IGI5	9CETA	123	138	0.226	9	3	C-X-C chemokine receptor type 5 OS=Bos mutus GN=M91_09726 PE=3 SV=1 - [L8IGI5_9CETA]	0	1	0	0	0	0	LCKTVISLHKINFYCS	TFLCKTVISLHKINFYCSSL	3	18	2	2	4	18	5.263157895	4.61	CPP	0.03	0.59	0.59	0.78	0.44	-0.7	0.65	2.5	8.94	2318.09	0.603	Normal	3.342	1.149497812	-0.72	-1.405	42.91	187.07	2911.1	41.105	8.26	169.36	1415	19.711
26	B2LSM5	SHEEP	240	253	0.238	20	4	Lipase OS=Ovis aries PE=2 SV=1 - [B2LSM5_SHEEP]	1	0	1	0	0	0	LKWLSTHICTHVIL	LKWLSTHICTHVILKE	1	14	0	2	2	12	7.692307692	4.75	CPP	-0.02	0.53	0.53	0.39	0.72	-0.46	0.69	2	8.54	1921.59	0.433	Normal	3.452	1.600801803	-0.975	2.019	35.49	150.01	2445.3	44.369	6.51	262.46	1084	12.569
340	W5PFV6	SHEEP	694	711	0.211	3	5	Uncharacterized protein (Fragment) OS=Ovis aries GN=ZNF341 PE=4 SV=1 - [W5PFV6_SHEEP]	0	1	0	0	0	0	FSRHKYLKDHRCRLGPQK	FSRHKYLKDHRCRLGPQKDKD	1	18	0	3	3	13	7.142857143	5.03	CPP	-0.56	0.59	0.59	-1.94	1.25	0.96	1.38	5	9.87	2628.31	0.413	Normal	2.905	1.678322471	2.943	19.49	43.93	196.8	3134.6	62.733	9.49	590.42	1369	13.172
1306	L8J0R5	9CETA	96	110	0.227	10	5	Relaxin-3 receptor 1 (Fragment) OS=Bos mutus GN=M91_05508 PE=4 SV=1 - [L8J0R5_9CETA]	1	0	0	0	0	0	LMKSKQGWRKSSINL	LMKSKQGWRKSSINLF	1	15	0	1	1	14	6.666666667	-0.26	Non-CPP	-0.25	0.64	0.64	-0.63	0.92	0.04	1.12	4	11.27	1923.55	0.476	Normal	3.155	1.456191556	0.606	7.094	35.89	147.94	2391.6	53.419	7.04	217.35	1198	3.851
1073	H6UCL0	OUROU	64	75	0.224	8	2	NADH-ubiquinone oxidoreductase chain 5 OS=Ourebia ourebi GN=ND5 PE=3 SV=1 - [H6UCL0_OUROU]	0	1	0	0	0	0	NWHWLTIQTLKL	LIISNWHWLTIQTLKL	5	16	4	0	4	16	5.882352941	5.02	CPP	0.1	0.56	0.56	0.66	0.4	-1.06	0.75	1.5	9.11	1979.67	0.525	Normal	3.838	1.320280344	-2.694	-1.713	36.76	149.92	2560.6	41.419	6.55	119.45	1147	10.06
405	W5PSA3	SHEEP	60	71	0.238	21	3	Uncharacterized protein OS=Ovis aries GN=TCN1 PE=4 SV=1 - [W5PSA3_SHEEP]	0	1	1	1	1	1	TFRLVGIKSQRL	LLTFRLVGIKSQRL	3	14	2	0	2	14	6.666666667	4.99	CPP	-0.11	0.62	0.62	0.6	0.7	-0.28	1	3	12.01	1644.26	0.488	Normal	3.444	1.420383567	-1.443	4.221	31.28	131.3	2126.5	46.786	6.11	162.79	916	4.154
149	W5NXZ5	SHEEP	217	228	0.229	12	6	Uncharacterized protein (Fragment) OS=Ovis aries GN=FHOD1 PE=4 SV=1 - [W5NXZ5_SHEEP]	1	0	0	0	0	0	LVVKTALKLLLV	LSRLVVKTALKLLLVF	4	15	3	1	4	18	5.263157895	4.71	CPP	0.08	0.6	0.6	1.64	0.61	-0.59	0.62	3	11.17	1813.6	0.594	Normal	3.652	1.166914445	-2.881	-0.469	36.12	150.47	2451.8	42.356	6.42	157.77	997	6.761
705	A5D7Q9	BOVIN	284	297	0.223	8	2	OLFM3 protein OS=Bos taurus GN=OLFM3 PE=2 SV=1 - [A5D7Q9_BOVIN]	1	1	0	0	0	0	FNKYQSNIIIKYSF	FNKYQSNIIIKYSF	1	14	0	0	0	12	7.692307692	4.43	CPP	-0.09	0.68	0.68	-0.24	0.61	-0.56	1	2	9.55	1765.25	0.395	Normal	3.503	1.754802989	-0.129	4.414	30.13	128.75	2197	50.621	6.21	117	1165	13.996
2368	W5NYT5	SHEEP	96	109	0.223	8	2	Uncharacterized protein (Fragment) OS=Ovis aries GN=LOC101104263 PE=4 SV=1 - [W5NYT5_SHEEP]	0	0	1	0	0	0	KFVYYIQRVARSTA	KFVYYIQRVARSTAL	1	14	0	1	1	13	7.142857143	4.7	CPP	-0.15	0.64	0.64	0.17	0.65	-0.37	1.07	3	10.29	1815.36	0.425	Normal	3.302	1.630934542	-0.107	5.327	33.26	140.12	2265	49.16	6.44	164.79	1103	10.954
798	E1BF27	BOVIN	359	373	0.218	5	1	Uncharacterized protein OS=Bos taurus GN=SLC38A10 PE=1 SV=2 - [E1BF27_BOVIN]	0	1	1	0	0	0	FVCPTLIYKKIHKNS	LICFVCPTLIYKKIHKNSL	4	18	3	1	4	16	5.882352941	4.76	CPP	0.01	0.59	0.59	0.74	0.66	-0.55	0.63	3.5	9.34	2234.1	0.499	Normal	3.445	1.389072506	-1.242	1.158	41.1	179.69	2892.8	44.468	7.93	215.24	1245	18.25
309	W5PCT4	SHEEP	385	398	0.223	8	5	Uncharacterized protein OS=Ovis aries GN=SLC34A2 PE=4 SV=1 - [W5PCT4_SHEEP]	1	1	1	1	1	0	CTCLILIVKLLGSV	LILCTCLILIVKLLGSVL	4	17	3	1	4	19	5	4.69	CPP	0.32	0.6	0.6	2.65	0.2	-1.12	0.22	1	8.38	1927.87	0.598	Normal	3.67	1.159108998	-3.883	-7.467	40.98	172.6	2635.1	30.806	7.34	59.65	1078	18.676
184	W5P2R0	SHEEP	13	25	0.232	15	2	Uncharacterized protein (Fragment) OS=Ovis aries PE=4 SV=1 - [W5P2R0_SHEEP]	1	0	0	0	0	0	VQKRAIRTLWTVL	CFTSVQKRAIRTLWTVL	5	17	4	0	4	13	7.142857143	4.83	CPP	-0.12	0.61	0.61	0.44	0.58	-0.44	1	3	10.87	2022.69	0.435	Normal	3.312	1.593441794	-0.429	2.518	37.85	159.68	2535	45.118	7.13	168.92	1193	8.702
250	W5P708	SHEEP	142	154	0.223	8	2	Uncharacterized protein OS=Ovis aries GN=ACTN4 PE=4 SV=1 - [W5P708_SHEEP]	1	1	1	1	1	1	CQRKTAPYKNVNV	WCQRKTAPYKNVNVQN	2	14	1	2	3	7	12.5	4.57	CPP	-0.36	0.64	0.64	-1.35	0.77	-0.04	1.31	3	9.8	1949.45	0.238	Normal	2.986	2.912383112	2.506	10.856	34.98	150.09	2349	55.969	6.99	176.89	1245	9.666
667	A0A0D5CBR5	BUBBU	1345	1362	0.214	4	4	Complement component 3 OS=Bubalus bubalis GN=C3 PE=2 SV=1 - [A0A0D5CBR5_BUBBU]	1	1	1	0	0	1	TVYHAKLKGKVSCKKFDL	LSVVTVYHAKLKGKVSCKKFDL	5	22	4	0	4	17	5.555555556	4.66	CPP	-0.11	0.61	0.61	0.23	0.9	0	0.73	4.5	9.76	2464.34	0.509	Normal	3.038	1.36178228	0.659	5.205	48.14	206.01	3150.8	49.155	9.26	350.11	1456	15.433
1090	L8HSP8	9CETA	82	94	0.233	15	3	Uncharacterized protein OS=Bos mutus GN=M91_16939 PE=4 SV=1 - [L8HSP8_9CETA]	1	0	0	0	0	0	FLFYIHRVAREVC	KFLFYIHRVAREVCL	2	14	1	1	2	15	6.25	4.61	CPP	-0.08	0.61	0.61	0.63	0.75	-0.38	0.87	2.5	9.36	1894.53	0.492	Normal	3.6	1.408835733	-1.773	5.687	32.41	140.71	2391.1	45.747	6.06	260.11	921	14.635
1317	L8J6A1	9CETA	303	340	0.201	1	2	Endothelial lipase OS=Bos mutus GN=M91_10240 PE=3 SV=1 - [L8J6A1_9CETA]	0	1	0	0	0	0	FKKGICLSCRKNRCNSIGYNAKKTRNKRNSKMYLKTRA	FKKGICLSCRKNRCNSIGYNAKKTRNKRNSKMYLKTRAGMP	1	38	0	3	3	24	4	4.75	CPP	-0.42	0.65	0.65	-1.12	1.01	0.47	1.29	13	10.84	4767.31	0.662	Normal	2.764	1.047050122	3.07	14.14	64.59	277.18	4221.2	58.183	13.71	535.72	2295	15.102
2376	W5NZ62	SHEEP	101	114	0.246	31	3	Uncharacterized protein OS=Ovis aries GN=GNS PE=4 SV=1 - [W5NZ62_SHEEP]	0	0	0	1	1	0	GKYPHNHHVVNNTL	LTGKYPHNHHVVNNTL	3	16	2	0	2	10	9.090909091	4.5	CPP	-0.15	0.51	0.51	-0.79	0.5	-0.47	0.88	2.5	8.94	1844.32	0.356	Normal	3.091	1.947042642	1.469	4.95	33.77	148.81	2240.1	47.45	6.66	222.11	1224	5.087
1203	L8IGI5	9CETA	123	138	0.226	9	3	C-X-C chemokine receptor type 5 OS=Bos mutus GN=M91_09726 PE=3 SV=1 - [L8IGI5_9CETA]	0	1	0	0	0	0	LCKTVISLHKINFYCS	FLCKTVISLHKINFYCSS	2	17	1	1	2	14	6.666666667	4.64	CPP	0.01	0.6	0.6	0.69	0.49	-0.66	0.67	2.5	8.94	2103.79	0.443	Normal	3.315	1.564666322	-0.578	-0.633	38.46	168.37	2624.4	41.639	7.46	167.25	1278	18.641
1090	L8HSP8	9CETA	82	94	0.233	15	3	Uncharacterized protein OS=Bos mutus GN=M91_16939 PE=4 SV=1 - [L8HSP8_9CETA]	1	0	0	0	0	0	FLFYIHRVAREVC	FLFYIHRVAREVCL	1	13	0	1	1	14	6.666666667	4.74	CPP	-0.01	0.6	0.6	0.96	0.54	-0.62	0.79	1.5	8.57	1766.34	0.455	Normal	3.679	1.523400397	-2.307	3.464	30.23	131.76	2215.5	41.657	5.59	210.61	865	14.635
1776	W5PMJ1	SHEEP	104	118	0.221	6	3	Uncharacterized protein (Fragment) OS=Ovis aries PE=3 SV=1 - [W5PMJ1_SHEEP]	0	0	0	0	0	1	QYKTCPFCSKVRAFL	LTLYQYKTCPFCSKVRAFL	5	19	4	0	4	19	5	4.66	CPP	-0.09	0.61	0.61	0.31	0.58	-0.54	0.79	3	9.33	2282.03	0.574	Normal	3.284	1.207573485	-0.421	1.889	40.8	179.71	2852.4	46.295	7.85	169.46	1138	21.18
3426	W5Q501	SHEEP	550	567	0.217	5	4	Uncharacterized protein OS=Ovis aries GN=GNAS PE=4 SV=1 - [W5Q501_SHEEP]	0	0	0	1	0	0	CRGWFSSKRRKPRSNLLH	TFGCRGWFSSKRRKPRSNLLHN	4	21	3	1	4	17	5.555555556	4.85	CPP	-0.41	0.59	0.59	-1.21	0.84	0.25	1.36	6.5	12.01	2648.36	0.507	Normal	2.966	1.367154202	1.686	10.982	47.46	204.31	3159.7	53.8	9.85	378.79	1517	1.408
681	I3Y1C6	BUBBU	100	112	0.227	10	1	Glutathione peroxidase (Fragment) OS=Bubalus bubalis PE=2 SV=1 - [I3Y1C6_BUBBU]	0	1	0	0	0	0	LWKWMKVQPKGRG	PLWKWMKVQPKGRGML	2	14	1	2	3	15	6.25	4.85	CPP	-0.17	0.61	0.61	-0.62	0.92	-0.14	0.88	4	11.27	1955.71	0.47	Normal	3.224	1.474781235	-0.475	5.862	36.8	151.98	2477.9	52.481	6.82	215.28	914	1.224
1	A0A068J685	BOSMU	65	76	0.239	22	2	NADH-ubiquinone oxidoreductase chain 5 OS=Bos mutus grunniens GN=ND5 PE=3 SV=1 - [A0A068J685_BOSMU]	1	0	0	0	0	0	NWHWLTIQTLKL	LIISNWHWLTIQTLKL	5	16	4	0	4	16	5.882352941	5.02	CPP	0.1	0.56	0.56	0.66	0.4	-1.06	0.75	1.5	9.11	1979.67	0.525	Normal	3.838	1.320280344	-2.694	-1.713	36.76	149.92	2560.6	41.419	6.55	119.45	1147	10.06
2941	W5PLN2	SHEEP	394	407	0.225	9	2	Uncharacterized protein (Fragment) OS=Ovis aries GN=RNF169 PE=4 SV=1 - [W5PLN2_SHEEP]	0	0	0	1	0	0	VLKTKKQLKTVNHF	VLGGVLKTKKQLKTVNHF	5	18	4	0	4	15	6.25	4.86	CPP	-0.13	0.61	0.61	-0.07	0.97	-0.07	0.83	4.5	10.49	2010.75	0.462	Normal	3.032	1.500318573	0.656	5.3	39.46	167.63	2603.9	50.55	7.67	261.92	1192	5.154
72	IDHC	SHEEP	211	223	0.237	20	3	Isocitrate dehydrogenase [NADP] cytoplasmic OS=Ovis aries GN=IDH1 PE=2 SV=1 - [IDHC_SHEEP]	1	0	1	0	1	0	TKNTILKKYDGRF	LSTKNTILKKYDGRF	3	15	2	0	2	13	7.142857143	4.93	CPP	-0.3	0.64	0.64	-0.81	0.9	0.3	1.13	3	10.01	1784.31	0.425	Normal	3.107	1.630934542	1.56	10.32	32.45	138.28	2216.5	55.973	6.75	252.58	1094	8.882
1053	IDHC	BOVIN	211	223	0.237	20	3	Isocitrate dehydrogenase [NADP] cytoplasmic OS=Bos taurus GN=IDH1 PE=2 SV=1 - [IDHC_BOVIN]	0	1	0	0	0	0	TKNTILKKYDGRF	LSTKNTILKKYDGRF	3	15	2	0	2	13	7.142857143	4.93	CPP	-0.3	0.64	0.64	-0.81	0.9	0.3	1.13	3	10.01	1784.31	0.425	Normal	3.107	1.630934542	1.56	10.32	32.45	138.28	2216.5	55.973	6.75	252.58	1094	8.882
1540	W5QCD6	SHEEP	211	223	0.237	20	3	Isocitrate dehydrogenase [NADP] OS=Ovis aries GN=IDH1 PE=3 SV=1 - [W5QCD6_SHEEP]	0	0	0	1	0	1	TKNTILKKYDGRF	LSTKNTILKKYDGRF	3	15	2	0	2	13	7.142857143	4.93	CPP	-0.3	0.64	0.64	-0.81	0.9	0.3	1.13	3	10.01	1784.31	0.425	Normal	3.107	1.630934542	1.56	10.32	32.45	138.28	2216.5	55.973	6.75	252.58	1094	8.882
1897	Q0QEQ4	BOVIN	181	193	0.237	20	3	Isocitrate dehydrogenase 1 (Fragment) OS=Bos taurus GN=IDH1 PE=2 SV=1 - [Q0QEQ4_BOVIN]	0	0	0	0	0	1	TKNTILKKYDGRF	LSTKNTILKKYDGRF	3	15	2	0	2	13	7.142857143	4.93	CPP	-0.3	0.64	0.64	-0.81	0.9	0.3	1.13	3	10.01	1784.31	0.425	Normal	3.107	1.630934542	1.56	10.32	32.45	138.28	2216.5	55.973	6.75	252.58	1094	8.882
1203	L8IGI5	9CETA	123	138	0.226	9	3	C-X-C chemokine receptor type 5 OS=Bos mutus GN=M91_09726 PE=3 SV=1 - [L8IGI5_9CETA]	0	1	0	0	0	0	LCKTVISLHKINFYCS	LCKTVISLHKINFYCSSLLL	1	16	0	4	4	19	5	4.65	CPP	0.06	0.58	0.58	1.05	0.44	-0.73	0.6	2.5	8.94	2296.14	0.577	Normal	3.45	1.20129494	-1.44	-1.55	43.71	188.04	2940.9	40.34	8.23	168.25	1357	20.791
798	E1BF27	BOVIN	359	373	0.218	5	1	Uncharacterized protein OS=Bos taurus GN=SLC38A10 PE=1 SV=2 - [E1BF27_BOVIN]	0	1	1	0	0	0	FVCPTLIYKKIHKNS	FVCPTLIYKKIHKNSL	1	15	0	1	1	13	7.142857143	4.77	CPP	-0.07	0.59	0.59	0.21	0.78	-0.37	0.75	3.5	9.65	1904.59	0.385	Normal	3.37	1.800382287	-0.487	3.444	34.42	150.21	2443.4	48.688	6.76	213.16	1089	11.859
941	F1N614	BOVIN	216	230	0.234	16	2	Uncharacterized protein OS=Bos taurus PE=3 SV=2 - [F1N614_BOVIN]	0	1	0	0	0	1	CGKVKLSKVCFFFLI	FAKCGKVKLSKVCFFFLIP	4	18	3	1	4	15	6.25	4.7	CPP	0.06	0.63	0.63	1.06	0.77	-0.45	0.47	4	9.72	2176.04	0.472	Normal	3.259	1.468532162	-1.505	-0.126	40.56	179.96	2830.7	42.958	7.7	206.92	1077	13.376
1063	C7EDP2	CEREL	436	451	0.234	16	3	Heat shock 70kDa protein 5 isoform 2 OS=Cervus elaphus GN=HSPA5 PE=2 SV=1 - [C7EDP2_CEREL]	1	0	0	0	0	0	KLIPRNTVVPTKKSQI	KLIPRNTVVPTKKSQIF	1	16	0	1	1	10	9.090909091	4.89	CPP	-0.2	0.62	0.62	-0.27	0.87	0.06	1	4	11.27	1969.66	0.32	Normal	3.153	2.166084939	0.8	6.665	36.82	160.08	2528.6	53.741	7.67	216.92	1307	-0.789
146	W5NW93	SHEEP	723	738	0.222	7	3	Uncharacterized protein OS=Ovis aries GN=KMT2E PE=4 SV=1 - [W5NW93_SHEEP]	0	1	0	0	0	0	NKCPTKYPKTKKHLVN	LNKCPTKYPKTKKHLVNEW	2	17	1	2	3	13	7.142857143	4.84	CPP	-0.33	0.58	0.58	-1.35	1.11	0.28	1.05	4.5	9.76	2328.06	0.384	Normal	3.104	1.805070783	1.811	11.316	41.14	177.65	2912.9	59.547	8.17	368.47	1255	10.871
1407	W5PM16	SHEEP	321	336	0.208	2	4	Calcium-transporting ATPase OS=Ovis aries GN=ATP2C2 PE=3 SV=1 - [W5PM16_SHEEP]	0	0	0	0	0	1	VLRMARKRVIVKKLPI	VLRMARKRVIVKKLPIVETL	1	16	0	4	4	13	7.142857143	4.8	CPP	-0.19	0.64	0.64	0.49	0.98	0.19	1	5	11.74	2363.35	0.358	Normal	3.412	1.936165309	-0.785	8.47	45.02	188.18	3109.9	52.115	8.66	361.25	1420	3.124
1974	L8IQ68	9CETA	179	194	0.208	2	4	Calcium-transporting ATPase type 2C member 2 (Fragment) OS=Bos mutus GN=M91_18158 PE=4 SV=1 - [L8IQ68_9CETA]	0	0	0	0	0	1	VLRMARKRVIVKKLPI	VLRMARKRVIVKKLPIVETL	1	16	0	4	4	13	7.142857143	4.8	CPP	-0.19	0.64	0.64	0.49	0.98	0.19	1	5	11.74	2363.35	0.358	Normal	3.412	1.936165309	-0.785	8.47	45.02	188.18	3109.9	52.115	8.66	361.25	1420	3.124
1713	W5Q0W7	SHEEP	203	215	0.235	17	5	Synaptonemal complex protein 2 like OS=Ovis aries GN=SYCP2L PE=4 SV=1 - [W5Q0W7_SHEEP]	0	0	0	0	0	1	ISRRSSQGKIQLL	LIISRRSSQGKIQLLNS	3	15	2	2	4	9	10	4.8	CPP	-0.22	0.63	0.63	-0.12	0.65	0	1.18	3	12.01	1913.52	0.288	Normal	3.081	2.406761044	0.776	6.235	38.22	158.97	2386.3	49.035	8.01	172.42	1443	2.364
3181	W5PWJ0	SHEEP	553	565	0.226	10	8	Uncharacterized protein (Fragment) OS=Ovis aries GN=GRB10 PE=4 SV=1 - [W5PWJ0_SHEEP]	0	0	1	0	0	0	LCHHQKIKNFQIL	LTLCHHQKIKNFQIL	3	15	2	0	2	14	6.666666667	-0.29	Non-CPP	-0.1	0.55	0.55	0.02	0.85	-0.49	0.87	3	9.36	1836.48	0.415	Normal	3.436	1.67023417	-0.773	4.22	32.04	140.89	2341	47.953	6.12	217.78	1034	11.844
1513	W5NUQ8	SHEEP	439	452	0.234	16	2	GRIP and coiled-coil domain containing 1 OS=Ovis aries GN=GCC1 PE=4 SV=1 - [W5NUQ8_SHEEP]	0	0	0	0	0	1	LKRLLQVAARKSQV	KLKRLLQVAARKSQVT	2	15	1	1	2	10	9.090909091	4.77	CPP	-0.34	0.62	0.62	-0.36	1.15	0.37	1.25	5	12.03	1839.5	0.314	Normal	2.999	2.207475097	1.15	10.625	35.92	149.94	2358.4	56.788	6.98	264.5	1169	2.154
1203	L8IGI5	9CETA	123	138	0.226	9	3	C-X-C chemokine receptor type 5 OS=Bos mutus GN=M91_09726 PE=3 SV=1 - [L8IGI5_9CETA]	0	1	0	0	0	0	LCKTVISLHKINFYCS	FLCKTVISLHKINFYCSSL	2	17	1	2	3	17	5.555555556	4.78	CPP	0.04	0.59	0.59	0.86	0.46	-0.72	0.63	2.5	8.94	2216.97	0.495	Normal	3.389	1.400297334	-1.032	-1.216	40.82	177.97	2792.9	40.9	7.82	167.7	1318	19.711
336	W5PFS5	SHEEP	127	139	0.218	5	1	Uncharacterized protein (Fragment) OS=Ovis aries PE=4 SV=1 - [W5PFS5_SHEEP]	0	1	0	0	0	0	IVVNKRVCIQMVL	LYTIVVNKRVCIQMVL	4	16	3	0	3	10	9.090909091	4.49	CPP	0.04	0.67	0.67	1.28	0.46	-0.74	0.75	2	9.36	1892.65	0.289	Normal	3.578	2.398433151	-1.612	0.494	35.79	151.04	2456	41.956	6.65	116.31	1168	15.123
705	A5D7Q9	BOVIN	284	297	0.223	8	2	OLFM3 protein OS=Bos taurus GN=OLFM3 PE=2 SV=1 - [A5D7Q9_BOVIN]	1	1	0	0	0	0	FNKYQSNIIIKYSF	YFNKYQSNIIIKYSF	2	15	1	0	1	14	6.666666667	4.45	CPP	-0.08	0.68	0.68	-0.31	0.57	-0.67	1	2	9.43	1928.44	0.4	Normal	3.567	1.732867951	-0.247	4.313	32.33	137.86	2390	50.927	6.63	118.61	1206	18.906
26	B2LSM5	SHEEP	240	253	0.238	20	4	Lipase OS=Ovis aries PE=2 SV=1 - [B2LSM5_SHEEP]	1	0	1	0	0	0	LKWLSTHICTHVIL	AFLKWLSTHICTHVIL	3	16	2	0	2	14	6.666666667	4.5	CPP	0.15	0.52	0.52	1.14	0.41	-1.03	0.5	2	8.57	1882.55	0.426	Normal	3.553	1.627106058	-2.263	-3.813	35.29	150.75	2406.5	37	6.21	163.4	1067	11.491
1247	L8IQ75	9CETA	157	172	0.231	14	3	Hypoxia-inducible factor 3-alpha (Fragment) OS=Bos mutus GN=M91_08187 PE=4 SV=1 - [L8IQ75_9CETA]	0	1	0	0	0	0	LRMKSTLSSRGRTLNL	CFSLRMKSTLSSRGRTLNL	4	19	3	0	3	18	5.263157895	4.85	CPP	-0.28	0.61	0.61	-0.18	0.58	0.03	1.16	4	11.72	2170.85	0.521	Normal	3.035	1.330416853	0.979	5.384	41.58	176.29	2633.1	48.137	8.37	223.94	1423	4.815
450	W5PW21	SHEEP	801	816	0.238	20	5	Uncharacterized protein OS=Ovis aries GN=ITIH2 PE=4 SV=1 - [W5PW21_SHEEP]	1	1	1	1	1	0	SQRVLVSVKKEKTVTI	VLSQRVLVSVKKEKTVTISL	3	18	2	2	4	12	7.692307692	4.67	CPP	-0.12	0.63	0.63	0.49	0.8	0.03	0.9	3	10.3	2228.03	0.367	Normal	3.153	1.888684416	0.545	4.665	44.92	186.84	2880.7	49.035	8.83	264.42	1568	5.905
785	E1BAZ1	BOVIN	225	236	0.163	0	1	Uncharacterized protein OS=Bos taurus GN=CLEC4A PE=4 SV=1 - [E1BAZ1_BOVIN]	1	0	0	0	0	0	FHKFICKMMKIY	EFHKFICKMMKIYL	2	13	1	1	2	15	6.25	4.68	CPP	-0.04	0.64	0.64	0.36	0.98	-0.34	0.64	2.5	9.17	1831.54	0.309	Normal	3.654	2.243194759	-1.821	3.907	30.01	130.02	2333.2	49.271	5.48	257.41	899	17.294
3058	W5PRI4	SHEEP	886	897	0.222	7	7	Receptor protein-tyrosine kinase OS=Ovis aries GN=FLT1 PE=3 SV=1 - [W5PRI4_SHEEP]	0	0	0	1	0	0	THIGHHLNVVNL	LKILTHIGHHLNVVNL	5	16	4	0	4	13	7.142857143	4.65	CPP	0.07	0.52	0.52	0.69	0.5	-0.77	0.62	2.5	9.11	1821.48	0.368	Normal	3.493	1.883552121	-1.456	0.687	34.91	149.6	2355.6	40.513	6.47	215.08	1168	6.139
836	E1BND6	BOVIN	1441	1454	0.23	13	7	Uncharacterized protein (Fragment) OS=Bos taurus GN=LRBA PE=4 SV=2 - [E1BND6_BOVIN]	0	1	0	0	0	0	SLRLVCAVAVRNCL	LRQSLRLVCAVAVRNCL	4	17	3	0	3	11	8.333333333	4.57	CPP	-0.15	0.62	0.62	0.89	0.51	-0.29	1	3	10.43	1914.61	0.325	Normal	3.208	2.132760556	-0.518	4.682	37.91	161.94	2405.7	42.529	7.08	169.73	1164	10.924
1232	L8IL03	9CETA	137	151	0.208	2	2	MICAL-like protein 1 (Fragment) OS=Bos mutus GN=M91_14186 PE=4 SV=1 - [L8IL03_9CETA]	1	0	0	0	0	0	HRHCFRCRRCSSTLL	KLYHRHCFRCRRCSSTLL	4	18	3	0	3	17	5.555555556	5.17	CPP	-0.41	0.55	0.55	-0.57	0.91	0.06	1.33	6	10.14	2279.98	0.438	Normal	3.202	1.582527809	0.578	10.283	38	168.73	2725.9	51.233	7.55	373.45	1047	17.602
489	W5Q021	SHEEP	416	428	0.187	0	2	Uncharacterized protein (Fragment) OS=Ovis aries GN=FAM20A PE=4 SV=1 - [W5Q021_SHEEP]	1	1	1	1	1	0	QCCRIKRKTLLHL	PLVQCCRIKRKTLLHL	4	16	3	0	3	13	7.142857143	5.22	CPP	-0.22	0.57	0.57	0.19	0.93	-0.07	1	4.5	10.12	1921.69	0.304	Normal	3.332	2.28008941	-0.656	7.169	34.81	152.7	2464	49.95	6.75	266.41	924	10.963
460	W5PXP4	SHEEP	1200	1224	0.228	11	8	Uncharacterized protein OS=Ovis aries GN=ABCA10 PE=3 SV=1 - [W5PXP4_SHEEP]	1	0	0	0	0	0	CLRKEYTQKRKRCFSARRTKTAVRN	CLRKEYTQKRKRCFSARRTKTAVRNVS	1	25	0	2	2	15	6.25	5.03	CPP	-0.56	0.64	0.64	-1.28	1.18	0.75	1.59	9	11.4	3287.24	0.423	Normal	2.863	1.638645817	2.841	15.981	58.44	250.26	3970.6	60.685	12.14	580.77	1984	11.439
1203	L8IGI5	9CETA	123	138	0.226	9	3	C-X-C chemokine receptor type 5 OS=Bos mutus GN=M91_09726 PE=3 SV=1 - [L8IGI5_9CETA]	0	1	0	0	0	0	LCKTVISLHKINFYCS	FLCKTVISLHKINFYCSSLL	2	17	1	3	4	19	5	4.76	CPP	0.06	0.59	0.59	1	0.44	-0.77	0.6	2.5	8.94	2330.15	0.524	Normal	3.455	1.322799963	-1.44	-1.74	43.18	187.57	2961.4	40.235	8.18	168.15	1358	20.781
489	W5Q021	SHEEP	416	428	0.187	0	2	Uncharacterized protein (Fragment) OS=Ovis aries GN=FAM20A PE=4 SV=1 - [W5Q021_SHEEP]	1	1	1	1	1	0	QCCRIKRKTLLHL	PLFQCCRIKRKTLLHL	4	16	3	0	3	15	6.25	5.26	CPP	-0.22	0.57	0.57	0.11	0.93	-0.14	1	4.5	10.12	1969.73	0.344	Normal	3.405	2.014962734	-1	6.881	34.32	152.21	2511.6	50.063	6.67	266.63	891	11.622
1232	L8IL03	9CETA	137	151	0.208	2	2	MICAL-like protein 1 (Fragment) OS=Bos mutus GN=M91_14186 PE=4 SV=1 - [L8IL03_9CETA]	1	0	0	0	0	0	HRHCFRCRRCSSTLL	LYHRHCFRCRRCSSTLL	3	17	2	0	2	16	5.882352941	5.08	CPP	-0.36	0.54	0.54	-0.37	0.75	-0.12	1.29	5	9.82	2151.79	0.406	Normal	3.243	1.707259065	0.276	8.724	35.82	159.78	2550.3	48.188	7.08	323.95	991	17.602
405	W5PSA3	SHEEP	60	71	0.238	21	3	Uncharacterized protein OS=Ovis aries GN=TCN1 PE=4 SV=1 - [W5PSA3_SHEEP]	0	1	1	1	1	1	TFRLVGIKSQRL	LTFRLVGIKSQRL	2	13	1	0	1	12	7.692307692	4.68	CPP	-0.16	0.63	0.63	0.35	0.76	-0.16	1.08	3	12.01	1531.08	0.355	Normal	3.346	1.952527269	-0.846	5.446	28.92	121.7	1958	48.262	5.75	162.34	876	3.084
1091	L8HSP8	9CETA	146	159	0.233	15	3	Uncharacterized protein OS=Bos mutus GN=M91_16939 PE=4 SV=1 - [L8HSP8_9CETA]	1	0	0	0	0	0	PLKVTGPKRIKNIT	ILVPLKVTGPKRIKNITL	4	17	3	1	4	11	8.333333333	4.66	CPP	-0.07	0.61	0.61	0.48	0.75	-0.13	0.78	4	11.27	2003.84	0.32	Normal	3.294	2.166084939	-0.578	4.083	40.03	170.53	2667.7	48.883	8.08	212.42	1278	0.35
21	B0LRM8	SHEEP	84	102	0.229	12	3	Putative guanine nucleotide binding protein beta polypeptide 2-like 1 protein (Fragment) OS=Ovis aries PE=2 SV=1 - [B0LRM8_SHEEP]	0	1	0	0	0	0	VKVWNLANCKLKTNHIGHT	LVKVWNLANCKLKTNHIGHTGY	2	20	1	2	3	17	5.555555556	4.5	CPP	-0.09	0.58	0.58	-0.2	0.63	-0.44	0.82	4	9.65	2510.31	0.469	Normal	3.119	1.477925758	0.577	3.977	48.51	205.1	3141.2	46.177	9.14	272.11	1537	14.425
3061	W5PRL0	SHEEP	197	210	0.231	14	3	Receptor protein-tyrosine kinase OS=Ovis aries GN=EPHA7 PE=4 SV=1 - [W5PRL0_SHEEP]	0	0	0	1	0	0	SVKVYYKKCWSIIE	LVSVKVYYKKCWSIIEN	3	16	2	1	3	10	9.090909091	4.48	CPP	-0.06	0.65	0.65	0.24	0.72	-0.36	0.82	2	9.1	2072.75	0.288	Normal	3.422	2.406761044	-0.224	4.641	38.4	158.63	2624.9	48.6	7.33	213.07	1218	20.527
489	W5Q021	SHEEP	416	428	0.187	0	2	Uncharacterized protein (Fragment) OS=Ovis aries GN=FAM20A PE=4 SV=1 - [W5Q021_SHEEP]	1	1	1	1	1	0	QCCRIKRKTLLHL	FQCCRIKRKTLLHLQL	2	14	1	2	3	15	6.25	5.14	CPP	-0.26	0.59	0.59	-0.01	1.01	-0.12	1.12	4.5	10.12	2000.75	0.338	Normal	3.4	2.050731303	-0.756	7.906	34.5	151.28	2538.1	51.138	6.65	268.58	928	14.593
874	F1MJW4	BOVIN	437	449	0.187	0	2	Uncharacterized protein OS=Bos taurus GN=FAM20A PE=4 SV=2 - [F1MJW4_BOVIN]	0	1	0	0	0	0	CCRIKRKTLLHLQ	FQCCRIKRKTLLHLQL	3	15	2	1	3	15	6.25	5.14	CPP	-0.26	0.59	0.59	-0.01	1.01	-0.12	1.12	4.5	10.12	2000.75	0.338	Normal	3.4	2.050731303	-0.756	7.906	34.5	151.28	2538.1	51.138	6.65	268.58	928	14.593
364	W5PJP9	SHEEP	128	144	0.22	6	2	Uncharacterized protein OS=Ovis aries GN=SYNGAP1 PE=4 SV=1 - [W5PJP9_SHEEP]	1	1	1	0	1	0	SRRLKSSIKRTKSQPKL	FLSRRLKSSIKRTKSQPKL	3	19	2	0	2	14	6.666666667	5.33	CPP	-0.46	0.6	0.6	-1.02	1.23	0.65	1.42	7	12.32	2274.03	0.371	Normal	3.039	1.868321241	1.574	12.689	41.59	176.42	2852.9	61.074	8.8	369.3	1402	-1.634
554	W5Q6Q0	SHEEP	239	251	0.238	21	2	Uncharacterized protein (Fragment) OS=Ovis aries GN=SCAMP1 PE=4 SV=1 - [W5Q6Q0_SHEEP]	1	0	0	0	0	0	MFKKVHGLYRTTG	MFKKVHGLYRTTGASF	1	13	0	3	3	15	6.25	4.65	CPP	-0.12	0.6	0.6	-0.16	0.7	-0.27	0.81	3.5	10.3	1843.41	0.426	Normal	2.976	1.627106058	0.669	2.825	34.58	148.15	2261.5	46.95	6.7	211.91	1086	6.185
2060	P82017	CAPHI	106	120	0.228	11	1	MAP34-A protein OS=Capra hircus GN=map34-A PE=2 SV=1 - [P82017_CAPHI]	0	0	0	0	0	1	KQCVGTVTRYWIRGD	VKQCVGTVTRYWIRGDF	2	16	1	1	2	8	11.11111111	4.6	CPP	-0.16	0.66	0.66	-0.11	0.58	-0.24	1	2	9.36	2028.61	0.229	Normal	3.098	3.026843583	0.771	6.029	37.57	160.07	2468	46.206	7.5	207.13	1115	13.775
2837	W5PHA9	SHEEP	523	534	0.234	16	5	Uncharacterized protein (Fragment) OS=Ovis aries GN=NEK5 PE=3 SV=1 - [W5PHA9_SHEEP]	0	0	0	0	1	0	KTVLLLKLTLNI	NFLKTVLLLKLTLNIL	4	15	3	1	4	21	4.545454545	4.79	CPP	0.11	0.61	0.61	1.37	0.46	-0.8	0.62	2	10.02	1856.64	0.574	Normal	3.856	1.207573485	-3.094	-1.094	35.61	149.25	2516.2	42.588	6.42	112.86	1065	9.742
3061	W5PRL0	SHEEP	197	210	0.231	14	3	Receptor protein-tyrosine kinase OS=Ovis aries GN=EPHA7 PE=4 SV=1 - [W5PRL0_SHEEP]	0	0	0	1	0	0	SVKVYYKKCWSIIE	ALVSVKVYYKKCWSIIEN	4	17	3	1	4	11	8.333333333	-0.45	Non-CPP	-0.04	0.64	0.64	0.33	0.68	-0.37	0.78	2	9.1	2143.84	0.309	Normal	3.332	2.243194759	-0.094	4.011	40.74	168.32	2713.2	47.444	7.69	213.07	1318	20.159
1387	Q009B1	SHEEP	379	392	0.212	3	4	ATP-binding cassette sub-family G member 2 OS=Ovis aries GN=ABCG2 PE=2 SV=1 - [Q009B1_SHEEP]	0	0	0	1	1	1	QLKWISKRSFKNLL	SFCHQLKWISKRSFKNLL	5	18	4	0	4	18	5.263157895	4.76	CPP	-0.2	0.59	0.59	-0.32	0.9	-0.21	1.06	4.5	10.33	2235.95	0.449	Normal	3.373	1.54375764	-0.372	6.05	39.24	167.31	2791.9	50.889	7.55	269.8	1222	10.38
26	B2LSM5	SHEEP	240	253	0.238	20	4	Lipase OS=Ovis aries PE=2 SV=1 - [B2LSM5_SHEEP]	1	0	1	0	0	0	LKWLSTHICTHVIL	FLKWLSTHICTHVILKE	2	15	1	2	3	14	6.666666667	4.68	CPP	0.02	0.54	0.54	0.54	0.68	-0.58	0.65	2	8.54	2068.78	0.396	Normal	3.534	1.750371668	-1.459	0.988	37.32	159.14	2634.3	43.259	6.82	262.81	1125	13.629
1424	W5NTD9	SHEEP	153	166	0.213	3	4	Chitinase-3-like protein 1 OS=Ovis aries GN=CHI3L1 PE=3 SV=1 - [W5NTD9_SHEEP]	0	0	0	0	0	1	LKNRNPKLKTLLSV	LKNRNPKLKTLLSVGGWN	1	14	0	4	4	15	6.25	4.63	CPP	-0.23	0.62	0.62	-0.67	0.75	0.02	1.06	4	11.27	2038.71	0.378	Normal	3.083	1.8337227	0.944	7.861	40.33	167.75	2574.8	52.239	7.99	219.58	1258	1.437
1107	L8HUM0	9CETA	1236	1247	0.226	9	9	RING finger protein 160 OS=Bos mutus GN=M91_08990 PE=4 SV=1 - [L8HUM0_9CETA]	0	1	0	0	0	0	LLKVLITWKKDH	GLLKVLITWKKDHEDI	2	13	1	3	4	14	6.666666667	4.79	CPP	-0.11	0.6	0.6	-0.17	0.86	0.2	0.75	0.5	7.1	1908.53	0.376	Normal	3.346	1.843476544	0.037	9.075	35.69	150.06	2430.6	50.338	6.92	336.95	1098	12.158
1306	L8J0R5	9CETA	96	110	0.227	10	5	Relaxin-3 receptor 1 (Fragment) OS=Bos mutus GN=M91_05508 PE=4 SV=1 - [L8J0R5_9CETA]	1	0	0	0	0	0	LMKSKQGWRKSSINL	LYLMKSKQGWRKSSINL	3	17	2	0	2	16	5.882352941	4.72	CPP	-0.24	0.63	0.63	-0.61	0.87	-0.05	1.12	4	10.47	2052.73	0.426	Normal	3.225	1.627106058	0.459	7.071	38.62	157.52	2564.1	53.647	7.51	219.06	1238	8.771
21	B0LRM8	SHEEP	84	102	0.229	12	3	Putative guanine nucleotide binding protein beta polypeptide 2-like 1 protein (Fragment) OS=Ovis aries PE=2 SV=1 - [B0LRM8_SHEEP]	0	1	0	0	0	0	VKVWNLANCKLKTNHIGHT	KLVKVWNLANCKLKTNHIGHTGY	3	21	2	2	4	19	5	4.7	CPP	-0.13	0.58	0.58	-0.36	0.76	-0.29	0.87	5	9.88	2638.5	0.5	Normal	3.092	1.386294361	0.8	5.404	50.69	214.05	3316.8	48.648	9.61	321.61	1593	14.425
96	W5NQM4	SHEEP	211	236	0.223	8	2	Uncharacterized protein (Fragment) OS=Ovis aries GN=IL20RA PE=4 SV=1 - [W5NQM4_SHEEP]	1	0	0	0	0	0	NLKYNVSIYNTKSNRTWSQCVTNHTL	NLKYNVSIYNTKSNRTWSQCVTNHTLV	1	26	0	1	1	17	5.555555556	4.45	CPP	-0.22	0.62	0.62	-0.67	0.46	-0.37	1.15	3.5	9.65	3184.99	0.437	Normal	3.143	1.586149155	1.819	5.493	58.84	249.18	3853.2	49.493	11.71	242.92	2272	18.213
3484	W5Q6F7	SHEEP	461	473	0.211	3	8	Uncharacterized protein (Fragment) OS=Ovis aries GN=ZNF423 PE=4 SV=1 - [W5Q6F7_SHEEP]	0	0	0	0	1	0	ILKLTKHIKENHK	ILKLTKHIKENHKNIP	1	13	0	3	3	12	7.692307692	4.75	CPP	-0.26	0.56	0.56	-0.86	1.18	0.31	1	4	10.01	1926.6	0.298	Normal	3.276	2.32599725	0.856	11.269	34.47	148.57	2481.2	57.619	6.99	362.46	1247	4.043
245	W5P6V4	SHEEP	629	644	0.215	4	6	Uncharacterized protein OS=Ovis aries GN=GLG1 PE=4 SV=1 - [W5P6V4_SHEEP]	0	1	1	1	1	0	NKKQLSPRCHQKVFKL	CLKENKKQLSPRCHQKVFKL	5	20	4	0	4	16	5.882352941	4.95	CPP	-0.39	0.6	0.6	-1.01	1.3	0.5	1.15	5.5	9.91	2428.26	0.397	Normal	3.012	1.745962671	1.625	12.845	42.79	188.09	3046.4	59.13	8.64	419.49	1284	13.169
1072	H6UCL0	OUROU	25	42	0.224	8	2	NADH-ubiquinone oxidoreductase chain 5 OS=Ourebia ourebi GN=ND5 PE=3 SV=1 - [H6UCL0_OUROU]	0	1	0	0	0	0	THKTYKYPLYVKTTISCA	LNTHKTYKYPLYVKTTISCAFL	3	20	2	2	4	16	5.882352941	4.62	CPP	-0.07	0.58	0.58	-0.01	0.57	-0.55	0.77	3.5	9.45	2605.42	0.412	Normal	3.278	1.682396069	0.223	1.841	47.43	205.42	3272.3	48.045	9.18	221.66	1506	21.59
2376	W5NZ62	SHEEP	101	114	0.246	31	3	Uncharacterized protein OS=Ovis aries GN=GNS PE=4 SV=1 - [W5NZ62_SHEEP]	0	0	0	1	1	0	GKYPHNHHVVNNTL	ILTGKYPHNHHVVNNTL	4	17	3	0	3	11	8.333333333	4.5	CPP	-0.09	0.52	0.52	-0.48	0.47	-0.55	0.82	2.5	8.94	1957.5	0.318	Normal	3.179	2.179708115	0.912	3.894	36.13	158.41	2408.6	46	7.12	222.26	1320	5.878
3393	W5Q3G4	SHEEP	86	99	0.221	7	1	Uncharacterized protein OS=Ovis aries GN=MYO7B PE=4 SV=1 - [W5Q3G4_SHEEP]	0	0	0	0	1	0	LIRYQQHKIYTYTG	LIRYQQHKIYTYTGSI	1	14	0	2	2	11	8.333333333	4.77	CPP	-0.14	0.61	0.61	-0.49	0.63	-0.54	1.06	2.5	9.55	1984.54	0.285	Normal	3.299	2.43209537	0.481	4.788	35.28	149.18	2444.9	50.244	7.23	170.88	1187	17.556
705	A5D7Q9	BOVIN	284	297	0.223	8	2	OLFM3 protein OS=Bos taurus GN=OLFM3 PE=2 SV=1 - [A5D7Q9_BOVIN]	1	1	0	0	0	0	FNKYQSNIIIKYSF	FNKYQSNIIIKYSFD	1	14	0	1	1	12	7.692307692	4.54	CPP	-0.13	0.69	0.69	-0.46	0.57	-0.32	1	1	8.76	1880.35	0.311	Normal	3.425	2.228769069	0.547	6.687	32.01	138.35	2307.8	51.287	6.72	157.7	1271	16.056
1513	W5NUQ8	SHEEP	439	452	0.234	16	2	GRIP and coiled-coil domain containing 1 OS=Ovis aries GN=GCC1 PE=4 SV=1 - [W5NUQ8_SHEEP]	0	0	0	0	0	1	LKRLLQVAARKSQV	LKRLLQVAARKSQVTL	1	14	0	2	2	11	8.333333333	4.82	CPP	-0.24	0.61	0.61	0.12	0.92	0.07	1.12	4	12.02	1824.49	0.301	Normal	3.138	2.302814553	0.219	7.594	36.1	150.59	2351.3	52.075	6.87	215.45	1153	3.224
1713	W5Q0W7	SHEEP	203	215	0.235	17	5	Synaptonemal complex protein 2 like OS=Ovis aries GN=SYCP2L PE=4 SV=1 - [W5Q0W7_SHEEP]	0	0	0	0	0	1	ISRRSSQGKIQLL	ALIISRRSSQGKIQLL	4	16	3	0	3	10	9.090909091	5.08	CPP	-0.16	0.62	0.62	0.25	0.69	-0.06	1.06	3	12.01	1783.4	0.275	Normal	3.095	2.520535202	0.112	5.106	36.33	150.71	2260.8	47.456	7.4	167.37	1289	2.52
489	W5Q021	SHEEP	416	428	0.187	0	2	Uncharacterized protein (Fragment) OS=Ovis aries GN=FAM20A PE=4 SV=1 - [W5Q021_SHEEP]	1	1	1	1	1	0	QCCRIKRKTLLHL	FQCCRIKRKTLLHLQLL	2	14	1	3	4	17	5.555555556	5.12	CPP	-0.21	0.58	0.58	0.21	0.95	-0.22	1.06	4.5	10.12	2113.93	0.358	Normal	3.478	1.936165309	-1.253	6.753	36.86	160.88	2706.6	49.753	7.01	269.03	968	15.663
874	F1MJW4	BOVIN	437	449	0.187	0	2	Uncharacterized protein OS=Bos taurus GN=FAM20A PE=4 SV=2 - [F1MJW4_BOVIN]	0	1	0	0	0	0	CCRIKRKTLLHLQ	FQCCRIKRKTLLHLQLL	3	15	2	2	4	17	5.555555556	5.12	CPP	-0.21	0.58	0.58	0.21	0.95	-0.22	1.06	4.5	10.12	2113.93	0.358	Normal	3.478	1.936165309	-1.253	6.753	36.86	160.88	2706.6	49.753	7.01	269.03	968	15.663
2791	W5PGD0	SHEEP	87	99	0.225	9	4	Uncharacterized protein OS=Ovis aries GN=FAT2 PE=4 SV=1 - [W5PGD0_SHEEP]	0	0	1	1	1	0	NFCFLRIRTKSSN	NFCFLRIRTKSSNTAL	1	13	0	3	3	14	6.666666667	4.7	CPP	-0.22	0.62	0.62	-0.06	0.54	-0.17	1.12	3	10.87	1871.41	0.358	Normal	3.176	1.936165309	0.638	5.156	34.2	148.16	2286.2	47.431	6.86	170.15	1266	6.105
3153	W5PVU2	SHEEP	372	386	0.211	3	4	Uncharacterized protein OS=Ovis aries GN=STYXL1 PE=4 SV=1 - [W5PVU2_SHEEP]	0	0	0	0	1	0	LTHLTRHPVLILRGG	TLTHLTRHPVLILRGGF	2	16	1	1	2	16	5.882352941	4.58	CPP	-0.04	0.52	0.52	0.4	0.46	-0.54	0.76	3	12.01	1931.59	0.38	Normal	3.276	1.824071528	-0.941	1.141	36.87	160.27	2437.3	41.688	7.21	216.19	1078	1.182
297	W5PBF4	SHEEP	354	369	0.227	10	6	Uncharacterized protein OS=Ovis aries GN=ZNF521 PE=4 SV=1 - [W5PBF4_SHEEP]	0	1	1	0	0	0	VLKLNKHIKENHKNIP	VLKLNKHIKENHKNIP	1	16	0	0	0	12	7.692307692	4.76	CPP	-0.3	0.57	0.57	-1.05	1.18	0.37	1.06	4	10.01	1925.57	0.312	Normal	3.242	2.221625579	1.238	12.969	34.36	148.29	2461	58.619	6.94	364.16	1262	3.653
1691	W5Q4Q3	SHEEP	290	301	0.221	6	3	Uncharacterized protein OS=Ovis aries GN=SERPIND1 PE=3 SV=1 - [W5Q4Q3_SHEEP]	0	0	1	1	0	1	CLYFKGSWVSKF	LLLNCLYFKGSWVSKF	5	16	4	0	4	20	4.761904762	4.58	CPP	0.07	0.62	0.62	0.75	0.46	-0.85	0.62	2	9.25	1918.57	0.49	Normal	3.545	1.414586083	-2.019	-1.1	35.55	149.66	2439.5	41.569	6.48	113.54	930	16.268
517	W5Q329	SHEEP	793	804	0.223	8	8	Uncharacterized protein OS=Ovis aries GN=UGGT1 PE=4 SV=1 - [W5Q329_SHEEP]	1	1	1	1	1	0	NLRVFMNCQSKL	NLRVFMNCQSKLSDMP	1	12	0	4	4	11	8.333333333	4.62	CPP	-0.21	0.65	0.65	-0.29	0.46	-0.06	0.94	1	8.57	1883.46	0.28	Normal	3.134	2.475525645	1.044	5.837	34.24	150.41	2270.3	48.1	6.8	163.13	1287	7.916
3623	W5QD11	SHEEP	844	864	0.232	14	3	Uncharacterized protein OS=Ovis aries GN=SORT1 PE=4 SV=1 - [W5QD11_SHEEP]	0	0	0	1	0	0	NFLSPEKQNSKSNSVPIILAT	NFLSPEKQNSKSNSVPIILATVGL	1	21	0	3	3	12	7.692307692	4.48	CPP	-0.07	0.61	0.61	0.02	0.41	-0.18	0.75	1	8.94	2557.31	0.314	Normal	2.959	2.207475097	1.217	2.612	52.64	225.66	3195.7	45.533	10.8	176.34	2048	1.686
345	W5PGL5	SHEEP	81	92	0.225	9	4	Sodium/nucleoside cotransporter (Fragment) OS=Ovis aries GN=SLC28A3 PE=3 SV=1 - [W5PGL5_SHEEP]	1	1	1	1	1	0	HKTTLRYIIWGI	FCREHKTTLRYIIWGI	5	16	4	0	4	13	7.142857143	4.78	CPP	-0.13	0.6	0.6	-0.06	0.71	-0.36	1	2.5	9.36	2036.67	0.324	Normal	3.483	2.13934315	-0.8	5.806	35.31	149.44	2522.9	47.044	6.89	264.77	1045	14.728
1702	W5PGL3	SHEEP	103	114	0.225	9	4	Sodium/nucleoside cotransporter OS=Ovis aries GN=SLC28A3 PE=3 SV=1 - [W5PGL3_SHEEP]	0	0	0	0	0	1	HKTTLRYIIWGI	FCREHKTTLRYIIWGI	5	16	4	0	4	13	7.142857143	4.78	CPP	-0.13	0.6	0.6	-0.06	0.71	-0.36	1	2.5	9.36	2036.67	0.324	Normal	3.483	2.13934315	-0.8	5.806	35.31	149.44	2522.9	47.044	6.89	264.77	1045	14.728
69	CH3L1	SHEEP	62	75	0.23	13	2	Chitinase-3-like protein 1 OS=Ovis aries GN=CHI3L1 PE=1 SV=1 - [CH3L1_SHEEP]	1	0	1	1	1	0	LKNRNPKLKTLLSV	LKNRNPKLKTLLSVGGWN	1	14	0	4	4	15	6.25	4.63	CPP	-0.23	0.62	0.62	-0.67	0.75	0.02	1.06	4	11.27	2038.71	0.378	Normal	3.083	1.8337227	0.944	7.861	40.33	167.75	2574.8	52.239	7.99	219.58	1258	1.437
653	CH3L1	CAPHI	83	96	0.23	13	3	Chitinase-3-like protein 1 OS=Capra hircus GN=CHI3L1 PE=1 SV=1 - [CH3L1_CAPHI]	0	1	0	0	0	1	LKNRNPKLKTLLSV	LKNRNPKLKTLLSVGGWN	1	14	0	4	4	15	6.25	4.63	CPP	-0.23	0.62	0.62	-0.67	0.75	0.02	1.06	4	11.27	2038.71	0.378	Normal	3.083	1.8337227	0.944	7.861	40.33	167.75	2574.8	52.239	7.99	219.58	1258	1.437
210	W5P550	SHEEP	2774	2789	0.221	7	7	Uncharacterized protein OS=Ovis aries GN=DNAH1 PE=4 SV=1 - [W5P550_SHEEP]	1	0	0	0	0	0	VCVYIHQSVAKKCVEY	LIQVCVYIHQSVAKKCVEY	4	19	3	0	3	11	8.333333333	4.55	CPP	-0.02	0.62	0.62	0.61	0.66	-0.49	0.68	1.5	8.33	2223.97	0.272	Normal	3.204	2.548335223	0.047	2.811	41.94	180.44	2800.6	44.289	7.99	216.69	1336	25.476
1186	L8IFD1	9CETA	318	330	0.206	2	1	Protein FAM20A (Fragment) OS=Bos mutus GN=M91_10351 PE=4 SV=1 - [L8IFD1_9CETA]	1	0	0	0	0	0	CCRIKRKTLLHLQ	FQCCRIKRKTLLHLQL	3	15	2	1	3	15	6.25	5.14	CPP	-0.26	0.59	0.59	-0.01	1.01	-0.12	1.12	4.5	10.12	2000.75	0.338	Normal	3.4	2.050731303	-0.756	7.906	34.5	151.28	2538.1	51.138	6.65	268.58	928	14.593
1238	L8INH5	9CETA	195	207	0.228	11	2	Annexin (Fragment) OS=Bos mutus GN=M91_09602 PE=3 SV=1 - [L8INH5_9CETA]	1	0	1	0	0	0	TVLCSRNRNHLLH	FLTVLCSRNRNHLLHV	3	15	2	1	3	14	6.666666667	4.9	CPP	-0.14	0.55	0.55	0.31	0.49	-0.52	1	3	10.38	1922.53	0.35	Normal	3.483	1.980420516	-0.856	4.275	34.19	149.32	2382.9	43.55	6.45	221.18	1116	8.088
3655	W5QEU6	SHEEP	196	208	0.228	11	2	Annexin (Fragment) OS=Ovis aries GN=ANXA4 PE=3 SV=1 - [W5QEU6_SHEEP]	0	0	0	0	1	0	TVLCSRNRNHLLH	FLTVLCSRNRNHLLHV	3	15	2	1	3	14	6.666666667	4.9	CPP	-0.14	0.55	0.55	0.31	0.49	-0.52	1	3	10.38	1922.53	0.35	Normal	3.483	1.980420516	-0.856	4.275	34.19	149.32	2382.9	43.55	6.45	221.18	1116	8.088
736	A6QPQ0	BOVIN	376	388	0.226	10	1	MORC4 protein OS=Bos taurus GN=MORC4 PE=2 SV=1 - [A6QPQ0_BOVIN]	1	0	0	0	0	0	KLTRLRIHVSYLL	KLTRLRIHVSYLLTSVL	1	13	0	4	4	18	5.263157895	4.87	CPP	-0.08	0.57	0.57	0.68	0.59	-0.46	0.94	3.5	11.01	2012.74	0.439	Normal	3.558	1.578922963	-1.394	2.765	37.94	158.65	2591.2	45.912	7.21	216.03	1171	8.745
2780	W5PFM3	SHEEP	1650	1666	0.227	10	8	Uncharacterized protein (Fragment) OS=Ovis aries GN=CACNA1A PE=3 SV=1 - [W5PFM3_SHEEP]	0	0	0	0	1	0	GKKCPHRVACKRLLRMD	GKKCPHRVACKRLLRMDL	1	17	0	1	1	12	7.692307692	5.1	CPP	-0.38	0.59	0.59	-0.53	1.1	0.54	1.11	5.5	10.33	2124.92	0.301	Normal	2.978	2.302814553	1.056	12.717	39.02	170.82	2638.2	54.4	7.7	404.25	1068	9.164
1247	L8IQ75	9CETA	157	172	0.231	14	3	Hypoxia-inducible factor 3-alpha (Fragment) OS=Bos mutus GN=M91_08187 PE=4 SV=1 - [L8IQ75_9CETA]	0	1	0	0	0	0	LRMKSTLSSRGRTLNL	LRMKSTLSSRGRTLNL	1	16	0	0	0	14	6.666666667	5.04	CPP	-0.35	0.61	0.61	-0.5	0.69	0.24	1.31	4	12.31	1833.42	0.353	Normal	3.049	1.963589747	1.244	8.044	35.58	147.73	2243	51.975	7.2	220.44	1242	-0.251
72	IDHC	SHEEP	211	223	0.237	20	3	Isocitrate dehydrogenase [NADP] cytoplasmic OS=Ovis aries GN=IDH1 PE=2 SV=1 - [IDHC_SHEEP]	1	0	1	0	1	0	TKNTILKKYDGRF	YLSTKNTILKKYDGRF	4	16	3	0	3	15	6.25	4.78	CPP	-0.28	0.65	0.65	-0.84	0.84	0.14	1.12	3	9.83	1947.5	0.386	Normal	3.192	1.795718084	1.344	9.856	34.65	147.39	2409.5	55.925	7.17	254.19	1135	13.792
1053	IDHC	BOVIN	211	223	0.237	20	3	Isocitrate dehydrogenase [NADP] cytoplasmic OS=Bos taurus GN=IDH1 PE=2 SV=1 - [IDHC_BOVIN]	0	1	0	0	0	0	TKNTILKKYDGRF	YLSTKNTILKKYDGRF	4	16	3	0	3	15	6.25	4.78	CPP	-0.28	0.65	0.65	-0.84	0.84	0.14	1.12	3	9.83	1947.5	0.386	Normal	3.192	1.795718084	1.344	9.856	34.65	147.39	2409.5	55.925	7.17	254.19	1135	13.792
1540	W5QCD6	SHEEP	211	223	0.237	20	3	Isocitrate dehydrogenase [NADP] OS=Ovis aries GN=IDH1 PE=3 SV=1 - [W5QCD6_SHEEP]	0	0	0	1	0	1	TKNTILKKYDGRF	YLSTKNTILKKYDGRF	4	16	3	0	3	15	6.25	4.78	CPP	-0.28	0.65	0.65	-0.84	0.84	0.14	1.12	3	9.83	1947.5	0.386	Normal	3.192	1.795718084	1.344	9.856	34.65	147.39	2409.5	55.925	7.17	254.19	1135	13.792
1897	Q0QEQ4	BOVIN	181	193	0.237	20	3	Isocitrate dehydrogenase 1 (Fragment) OS=Bos taurus GN=IDH1 PE=2 SV=1 - [Q0QEQ4_BOVIN]	0	0	0	0	0	1	TKNTILKKYDGRF	YLSTKNTILKKYDGRF	4	16	3	0	3	15	6.25	4.78	CPP	-0.28	0.65	0.65	-0.84	0.84	0.14	1.12	3	9.83	1947.5	0.386	Normal	3.192	1.795718084	1.344	9.856	34.65	147.39	2409.5	55.925	7.17	254.19	1135	13.792
2780	W5PFM3	SHEEP	1650	1666	0.227	10	8	Uncharacterized protein (Fragment) OS=Ovis aries GN=CACNA1A PE=3 SV=1 - [W5PFM3_SHEEP]	0	0	0	0	1	0	GKKCPHRVACKRLLRMD	GLGKKCPHRVACKRLLRMDL	3	19	2	1	3	15	6.25	5.3	CPP	-0.31	0.6	0.6	-0.31	0.99	0.4	1	5.5	10.33	2295.17	0.369	Normal	2.952	1.878447644	0.775	10.65	43.72	190.02	2866.7	51.565	8.6	404.7	1157	9.709
2791	W5PGD0	SHEEP	87	99	0.225	9	4	Uncharacterized protein OS=Ovis aries GN=FAT2 PE=4 SV=1 - [W5PGD0_SHEEP]	0	0	1	1	1	0	NFCFLRIRTKSSN	NFCFLRIRTKSSNTALL	1	13	0	4	4	16	5.882352941	4.74	CPP	-0.17	0.62	0.62	0.17	0.5	-0.26	1.06	3	10.87	1984.59	0.388	Normal	3.267	1.786461806	0.059	4.165	36.56	157.76	2454.7	46.265	7.22	170.6	1306	7.175
1306	L8J0R5	9CETA	96	110	0.227	10	5	Relaxin-3 receptor 1 (Fragment) OS=Bos mutus GN=M91_05508 PE=4 SV=1 - [L8J0R5_9CETA]	1	0	0	0	0	0	LMKSKQGWRKSSINL	YLMKSKQGWRKSSINLF	2	16	1	1	2	16	5.882352941	-0.21	Non-CPP	-0.23	0.64	0.64	-0.67	0.87	-0.09	1.12	4	10.47	2086.74	0.39	Normal	3.232	1.777300463	0.459	6.847	38.09	157.05	2584.6	53.524	7.46	218.96	1239	8.761
1776	W5PMJ1	SHEEP	104	118	0.221	6	3	Uncharacterized protein (Fragment) OS=Ovis aries PE=3 SV=1 - [W5PMJ1_SHEEP]	0	0	0	0	0	1	QYKTCPFCSKVRAFL	LYQYKTCPFCSKVRAFLDF	3	17	2	2	4	19	5	4.65	CPP	-0.11	0.63	0.63	0.11	0.58	-0.4	0.79	2	8.9	2330.02	0.445	Normal	3.284	1.557634114	-0.168	3.979	40.06	179.74	2865.5	47.005	7.87	208.4	1148	23.23
346	W5PGL5	SHEEP	156	173	0.225	9	4	Sodium/nucleoside cotransporter (Fragment) OS=Ovis aries GN=SLC28A3 PE=3 SV=1 - [W5PGL5_SHEEP]	1	1	1	1	1	0	WLKWVIWGCLILGVILWL	WLKWVIWGCLILGVILWL	1	18	0	0	0	24	4	4.53	CPP	0.37	0.6	0.6	1.95	0.2	-1.61	0.33	1	8.57	2212.14	0.563	Normal	4.077	1.231167283	-5.494	-7.272	43.66	172.03	2946.8	31.117	7.06	62.34	882	18.405
210	W5P550	SHEEP	2774	2789	0.221	7	7	Uncharacterized protein OS=Ovis aries GN=DNAH1 PE=4 SV=1 - [W5P550_SHEEP]	1	0	0	0	0	0	VCVYIHQSVAKKCVEY	GLIQVCVYIHQSVAKKCVEY	5	20	4	0	4	12	7.692307692	4.75	CPP	-0.01	0.62	0.62	0.55	0.63	-0.47	0.65	1.5	8.33	2281.04	0.286	Normal	3.079	2.42359154	0.33	2.46	44.28	190.04	2860.6	43.3	8.53	216.69	1385	24.951
222	W5P5R4	SHEEP	91	102	0.221	7	3	Uncharacterized protein (Fragment) OS=Ovis aries PE=4 SV=1 - [W5P5R4_SHEEP]	1	0	0	0	0	0	VMCHCRRRGSQL	LISVMCHCRRRGSQLL	4	15	3	1	4	11	8.333333333	4.87	CPP	-0.22	0.59	0.59	0.3	0.63	-0.17	1.06	3.5	10.43	1872.54	0.264	Normal	3.134	2.625557502	-0.081	5.319	35.22	151.65	2284.7	44.113	6.88	220.49	1067	10.186
678	F4YD01	BUBBU	61	78	0.216	4	1	Aldehyde reductase (Fragment) OS=Bubalus bubalis GN=AKR1A1 PE=2 SV=1 - [F4YD01_BUBBU]	1	0	0	0	0	0	LRWQVQRKVICIPKSVTP	LRWQVQRKVICIPKSVTPSRI	1	18	0	3	3	9	10	4.83	CPP	-0.24	0.62	0.62	-0.11	0.82	-0.02	1.14	5	11.73	2508.39	0.214	Normal	3.223	3.239005517	0.262	7.352	46.89	199.89	3169.8	51.276	9.55	275.09	1530	3.62
554	W5Q6Q0	SHEEP	239	251	0.238	21	2	Uncharacterized protein (Fragment) OS=Ovis aries GN=SCAMP1 PE=4 SV=1 - [W5Q6Q0_SHEEP]	1	0	0	0	0	0	MFKKVHGLYRTTG	LVMFKKVHGLYRTTGAS	3	15	2	2	4	14	6.666666667	4.56	CPP	-0.08	0.6	0.6	0.16	0.66	-0.31	0.76	3.5	10.3	1908.55	0.353	Normal	3.009	1.963589747	0.412	2.241	37.43	158.24	2382.4	45.706	7.14	212.14	1159	6.596
543	W5Q695	SHEEP	255	267	0.23	13	7	Transporter OS=Ovis aries GN=SLC6A14 PE=3 SV=1 - [W5Q695_SHEEP]	0	1	1	1	1	0	GIKSSGKVVYFTA	ALFKGIKSSGKVVYFTA	5	17	4	0	4	12	7.692307692	4.46	CPP	0.02	0.63	0.63	0.58	0.65	-0.34	0.59	3	10.01	1816.42	0.295	Normal	2.904	2.34965146	0.353	0.235	37.63	158.64	2309.8	43.918	7.31	156.67	1210	6.859
1247	L8IQ75	9CETA	157	172	0.231	14	3	Hypoxia-inducible factor 3-alpha (Fragment) OS=Bos mutus GN=M91_08187 PE=4 SV=1 - [L8IQ75_9CETA]	0	1	0	0	0	0	LRMKSTLSSRGRTLNL	SLRMKSTLSSRGRTLNL	2	17	1	0	1	15	6.25	5.02	CPP	-0.35	0.6	0.6	-0.52	0.65	0.24	1.29	4	12.31	1920.51	0.363	Normal	2.976	1.909496365	1.553	7.424	37.79	156.88	2331.7	51.388	7.71	222.11	1362	-0.775
1220	L8IIA4	9CETA	381	394	0.235	17	3	Disheveled-associated activator of morphogenesis 2 OS=Bos mutus GN=M91_02424 PE=4 SV=1 - [L8IIA4_9CETA]	0	1	0	0	0	0	HHCLQMPYKRNGGY	LHHCLQMPYKRNGGYF	2	15	1	1	2	14	6.666666667	4.6	CPP	-0.17	0.57	0.57	-0.75	0.64	-0.47	0.88	3	9.25	1964.54	0.344	Normal	3.138	2.014962734	0.4	5.469	34.04	150.64	2364.6	48.031	6.69	220.57	951	14.617
1513	W5NUQ8	SHEEP	439	452	0.234	16	2	GRIP and coiled-coil domain containing 1 OS=Ovis aries GN=GCC1 PE=4 SV=1 - [W5NUQ8_SHEEP]	0	0	0	0	0	1	LKRLLQVAARKSQV	KLKRLLQVAARKSQVTL	2	15	1	2	3	13	7.142857143	4.71	CPP	-0.29	0.61	0.61	-0.12	1.08	0.24	1.18	5	12.03	1952.68	0.318	Normal	3.101	2.179708115	0.541	9.312	38.28	159.54	2526.9	55.071	7.34	264.95	1209	3.224
1387	Q009B1	SHEEP	379	392	0.212	3	4	ATP-binding cassette sub-family G member 2 OS=Ovis aries GN=ABCG2 PE=2 SV=1 - [Q009B1_SHEEP]	0	0	0	1	1	1	QLKWISKRSFKNLL	FCHQLKWISKRSFKNLL	4	17	3	0	3	17	5.555555556	4.95	CPP	-0.2	0.59	0.59	-0.29	0.95	-0.24	1.06	4.5	10.33	2148.86	0.37	Normal	3.464	1.873370758	-0.776	6.553	37.03	158.16	2703.2	51.412	7.04	268.13	1102	10.904
2592	W5P787	SHEEP	1911	1922	0.21	3	5	Uncharacterized protein (Fragment) OS=Ovis aries GN=NBEAL2 PE=4 SV=1 - [W5P787_SHEEP]	0	0	0	1	0	0	HLRRFNLRRSAL	HLRRFNLRRSALEL	1	12	0	2	2	16	5.882352941	0.12	CPP	-0.43	0.57	0.57	-0.66	0.89	0.34	1.5	3.5	12.01	1781.3	0.345	Normal	3.467	2.009122262	-0.264	14.393	30.53	129.63	2183	54.536	6.02	316.71	983	2.098
1186	L8IFD1	9CETA	318	330	0.206	2	1	Protein FAM20A (Fragment) OS=Bos mutus GN=M91_10351 PE=4 SV=1 - [L8IFD1_9CETA]	1	0	0	0	0	0	CCRIKRKTLLHLQ	FQCCRIKRKTLLHLQLL	3	15	2	2	4	17	5.555555556	5.12	CPP	-0.21	0.58	0.58	0.21	0.95	-0.22	1.06	4.5	10.12	2113.93	0.358	Normal	3.478	1.936165309	-1.253	6.753	36.86	160.88	2706.6	49.753	7.01	269.03	968	15.663
3330	W5Q1X3	SHEEP	728	741	0.221	7	6	Uncharacterized protein OS=Ovis aries GN=LRRC8C PE=4 SV=1 - [W5Q1X3_SHEEP]	0	0	0	0	1	0	CKKLKTLKIGKNSL	ELYFCKKLKTLKIGKNSL	5	18	4	0	4	18	5.263157895	4.91	CPP	-0.2	0.63	0.63	-0.26	1.09	0.18	0.89	4	9.76	2126.91	0.405	Normal	3.212	1.71147452	0.344	8.106	39.54	167.05	2747.4	54.678	7.78	309.51	1140	16.292
2264	W5NS36	SHEEP	76	90	0.214	4	4	Uncharacterized protein OS=Ovis aries GN=ABCC4 PE=3 SV=1 - [W5NS36_SHEEP]	0	0	0	0	1	0	IIKCYWKSYVVLGIF	LTKAIIKCYWKSYVVLGIF	5	19	4	0	4	17	5.555555556	4.52	CPP	0.11	0.64	0.64	1.03	0.58	-0.79	0.58	3	9.54	2246.09	0.367	Normal	3.496	1.888684416	-1.832	-0.958	42.98	178.65	2921.7	42.389	7.94	160.59	1211	20.908
979	O97802	BOVIN	927	947	0.233	15	5	Latrophilin 2 splice variant baaae OS=Bos taurus PE=2 SV=1 - [O97802_BOVIN]	1	0	1	0	0	0	ILLNIIFLVITLCKMVKHSNT	ILLNIIFLVITLCKMVKHSNT	1	21	0	0	0	17	5.555555556	4.5	CPP	0.12	0.61	0.61	1.36	0.42	-0.8	0.57	2.5	9.36	2414.4	0.397	Normal	3.619	1.745962671	-2.086	-2.133	46.2	196.68	3173.5	39.638	8.58	168.27	1607	13.968
1114	L8HVI9	9CETA	424	436	0.206	2	7	Uncharacterized protein (Fragment) OS=Bos mutus GN=M91_08198 PE=4 SV=1 - [L8HVI9_9CETA]	0	1	0	0	0	0	CQRLLYVKTLGGN	KLHICQRLLYVKTLGGN	5	17	4	0	4	14	6.666666667	4.8	CPP	-0.12	0.6	0.6	0.06	0.73	-0.31	0.88	3.5	9.8	1956.66	0.287	Normal	3.184	2.415146971	-0.1	5.024	37.59	159.89	2486.3	47.165	7.32	216.34	1056	13.563
1929	E1BGT6	BOVIN	639	652	0.225	9	4	Uncharacterized protein OS=Bos taurus GN=PUS7L PE=4 SV=2 - [E1BGT6_BOVIN]	0	0	1	0	0	1	PGCYRKILKHPCNL	KLNVPGCYRKILKHPCNL	5	18	4	0	4	14	6.666666667	4.97	CPP	-0.21	0.59	0.59	-0.34	0.83	-0.06	0.89	4.5	9.71	2096.86	0.309	Normal	3.13	2.243194759	0.494	7.733	38.77	171.15	2648.4	50.978	7.79	268.22	1099	12.337
3273	W5PZK4	SHEEP	291	314	0.225	9	3	Uncharacterized protein (Fragment) OS=Ovis aries GN=IFIT5 PE=4 SV=1 - [W5PZK4_SHEEP]	0	0	0	1	0	0	LCYRAQMIQIKKATRNRPKGKDKL	GLCYRAQMIQIKKATRNRPKGKDKL	2	25	1	0	1	16	5.882352941	5.28	CPP	-0.4	0.65	0.65	-1.07	1.13	0.58	1.24	7	10.65	2917.91	0.35	Normal	2.844	1.980420516	2.156	13.456	54.97	234.89	3633.5	58.532	11.34	463.6	1779	10.224
1289	L8IX69	9CETA	756	769	0.227	11	3	Low-density lipoprotein receptor (Fragment) OS=Bos mutus GN=M91_04910 PE=4 SV=1 - [L8IX69_9CETA]	1	0	1	0	0	0	LWKNWRLKSINSIN	TFLLWKNWRLKSINSIN	4	17	3	0	3	16	5.882352941	4.48	CPP	-0.13	0.62	0.62	-0.22	0.58	-0.5	1.12	3	11.17	2133.79	0.353	Normal	3.661	1.963589747	-1.059	4.882	38.39	156.65	2688.8	49.018	7.22	172.34	1305	6.974
1398	W5Q3Y4	SHEEP	263	277	0.225	9	6	Calcium-transporting ATPase OS=Ovis aries GN=ATP2A2 PE=3 SV=1 - [W5Q3Y4_SHEEP]	0	0	0	0	0	1	VISLICIAVWIINIG	LSKVISLICIAVWIINIGH	4	18	3	1	4	10	9.090909091	4.39	CPP	0.25	0.6	0.6	1.78	0.27	-1	0.42	1.5	8.57	2092.93	0.225	Normal	3.511	3.080654136	-2.463	-4.521	43.43	180.22	2749.2	33.668	8.08	113.46	1487	11.877
42	D8X187	SHEEP	187	208	0.22	6	1	Serpin peptidase inhibitor clade B ovalbumin member 1 OS=Ovis aries GN=SERPINB1 PE=2 SV=1 - [D8X187_SHEEP]	1	1	1	0	1	1	NKKETKTVKMMYQKKKFPFGYI	NKKETKTVKMMYQKKKFPFGYIKD	1	22	0	2	2	15	6.25	4.75	CPP	-0.36	0.67	0.67	-1.38	1.33	0.59	1.08	6	10.01	2981.97	0.319	Normal	3.033	2.172875174	2.179	13.067	51.51	221.32	3746.8	63.438	10.54	505.48	1704	16.24
184	W5P2R0	SHEEP	13	25	0.232	15	2	Uncharacterized protein (Fragment) OS=Ovis aries PE=4 SV=1 - [W5P2R0_SHEEP]	1	0	0	0	0	0	VQKRAIRTLWTVL	FTSVQKRAIRTLWTVL	4	16	3	0	3	12	7.692307692	4.85	CPP	-0.13	0.61	0.61	0.31	0.61	-0.41	1.06	3	12.01	1919.54	0.273	Normal	3.38	2.539000661	-0.544	3.2	35.89	149.4	2422.6	46.969	6.78	167.44	1173	4.172
986	LDLR	BOVIN	794	807	0.23	12	2	Low-density lipoprotein receptor (Fragment) OS=Bos taurus GN=LDLR PE=2 SV=1 - [LDLR_BOVIN]	0	1	0	0	0	0	LWKNWRLKSINSIN	TFLLWKNWRLKSINSIN	4	17	3	0	3	16	5.882352941	4.48	CPP	-0.13	0.62	0.62	-0.22	0.58	-0.5	1.12	3	11.17	2133.79	0.353	Normal	3.661	1.963589747	-1.059	4.882	38.39	156.65	2688.8	49.018	7.22	172.34	1305	6.974
3426	W5Q501	SHEEP	550	567	0.217	5	4	Uncharacterized protein OS=Ovis aries GN=GNAS PE=4 SV=1 - [W5Q501_SHEEP]	0	0	0	1	0	0	CRGWFSSKRRKPRSNLLH	FGCRGWFSSKRRKPRSNLLHN	3	20	2	1	3	16	5.882352941	4.91	CPP	-0.42	0.59	0.59	-1.24	0.89	0.28	1.38	6.5	12.01	2547.24	0.333	Normal	2.991	2.081523065	1.519	11.743	45.37	195.21	3041.5	54.219	9.41	377.13	1420	1.408
1238	L8INH5	9CETA	195	207	0.228	11	2	Annexin (Fragment) OS=Bos mutus GN=M91_09602 PE=3 SV=1 - [L8INH5_9CETA]	1	0	1	0	0	0	TVLCSRNRNHLLH	KFLTVLCSRNRNHLLHV	4	16	3	1	4	15	6.25	4.73	CPP	-0.19	0.56	0.56	0.06	0.67	-0.32	1.06	4	10.87	2050.72	0.327	Normal	3.425	2.119716149	-0.471	6.188	36.37	158.27	2558.5	47.047	6.92	270.68	1172	8.088
3655	W5QEU6	SHEEP	196	208	0.228	11	2	Annexin (Fragment) OS=Ovis aries GN=ANXA4 PE=3 SV=1 - [W5QEU6_SHEEP]	0	0	0	0	1	0	TVLCSRNRNHLLH	KFLTVLCSRNRNHLLHV	4	16	3	1	4	15	6.25	4.73	CPP	-0.19	0.56	0.56	0.06	0.67	-0.32	1.06	4	10.87	2050.72	0.327	Normal	3.425	2.119716149	-0.471	6.188	36.37	158.27	2558.5	47.047	6.92	270.68	1172	8.088
171	W5P0P5	SHEEP	212	224	0.226	9	3	Uncharacterized protein (Fragment) OS=Ovis aries GN=CACNA1G PE=4 SV=1 - [W5P0P5_SHEEP]	0	1	0	0	0	0	RLLVHHLCTSHYL	FRLLVHHLCTSHYLDL	2	14	1	2	3	18	5.263157895	4.58	CPP	-0.02	0.49	0.49	0.51	0.43	-0.74	0.69	1.5	7.31	1967.57	0.378	Normal	3.611	1.8337227	-1.7	1.869	33.92	150.54	2435	40.769	6.22	256.65	962	16.757
2012	L8HTC7	9CETA	135	146	0.225	9	3	Phosphorylase b kinase regulatory subunit OS=Bos mutus GN=M91_01360 PE=4 SV=1 - [L8HTC7_9CETA]	0	0	0	0	0	1	GMVGGVKVHVDR	FKKGMVGGVKVHVDRL	4	15	3	1	4	10	9.090909091	4.61	CPP	-0.13	0.65	0.65	0.08	0.93	0.18	0.75	3.5	10.3	1770.42	0.216	Normal	2.896	3.209014725	0.819	7.212	35.18	149.88	2236.7	48.119	6.91	295.55	1023	3.845
2884	W5PJK7	SHEEP	1150	1163	0.209	2	6	Uncharacterized protein OS=Ovis aries GN=CCNB3 PE=3 SV=1 - [W5PJK7_SHEEP]	0	0	0	0	1	0	FLRRYARCVYASMK	FLRRYARCVYASMKTLT	1	14	0	3	3	14	6.666666667	4.88	CPP	-0.23	0.62	0.62	0.02	0.65	-0.24	1.12	4	10.3	2079.74	0.273	Normal	3.259	2.539000661	0.088	5.812	37.27	158.46	2548.9	49.324	7.07	218	1156	14.257
1306	L8J0R5	9CETA	96	110	0.227	10	5	Relaxin-3 receptor 1 (Fragment) OS=Bos mutus GN=M91_05508 PE=4 SV=1 - [L8J0R5_9CETA]	1	0	0	0	0	0	LMKSKQGWRKSSINL	LMKSKQGWRKSSINLFVTN	1	15	0	4	4	14	6.666666667	-0.3	Non-CPP	-0.22	0.64	0.64	-0.53	0.77	-0.05	1.11	4	11.27	2237.94	0.296	Normal	3.128	2.341713448	0.958	6.195	42.32	175.46	2776.3	51.763	8.33	222.52	1503	4.252
1965	L8IDR3	9CETA	1121	1138	0.234	16	5	A-kinase anchor protein 6 OS=Bos mutus GN=M91_17120 PE=4 SV=1 - [L8IDR3_9CETA]	0	0	0	0	0	1	YFKSLCREIKQRRCGVAS	YFKSLCREIKQRRCGVASI	1	18	0	1	1	11	8.333333333	4.72	CPP	-0.3	0.65	0.65	-0.26	0.91	0.24	1.16	4	9.86	2257.97	0.242	Normal	2.996	2.864244548	1.126	9.774	41.68	178.63	2763.4	51.153	8.54	317.58	1319	15.553
346	W5PGL5	SHEEP	156	173	0.225	9	4	Sodium/nucleoside cotransporter (Fragment) OS=Ovis aries GN=SLC28A3 PE=3 SV=1 - [W5PGL5_SHEEP]	1	1	1	1	1	0	WLKWVIWGCLILGVILWL	WFWLKWVIWGCLILGVILWL	3	20	2	0	2	28	3.448275862	4.51	CPP	0.38	0.6	0.6	1.85	0.18	-1.75	0.35	1	8.57	2545.56	0.56	Normal	4.194	1.237762822	-5.905	-7.715	48.32	190.55	3362.8	31.015	7.67	64.79	941	21.065
1901	G1K1L8	BOVIN	187	208	0.234	16	2	Leukocyte elastase inhibitor OS=Bos taurus GN=SERPINB1 PE=3 SV=1 - [G1K1L8_BOVIN]	0	0	0	0	0	1	NKKETKTVKMMYQKKKFPFGYI	NKKETKTVKMMYQKKKFPFGYIKD	1	22	0	2	2	15	6.25	4.75	CPP	-0.36	0.67	0.67	-1.38	1.33	0.59	1.08	6	10.01	2981.97	0.319	Normal	3.033	2.172875174	2.179	13.067	51.51	221.32	3746.8	63.438	10.54	505.48	1704	16.24
21	B0LRM8	SHEEP	84	102	0.229	12	3	Putative guanine nucleotide binding protein beta polypeptide 2-like 1 protein (Fragment) OS=Ovis aries PE=2 SV=1 - [B0LRM8_SHEEP]	0	1	0	0	0	0	VKVWNLANCKLKTNHIGHT	LVKVWNLANCKLKTNHIGHTGYL	2	20	1	3	4	19	5	4.48	CPP	-0.06	0.58	0.58	-0.03	0.6	-0.5	0.78	4	9.65	2623.49	0.389	Normal	3.188	1.781869359	0.152	3.296	50.87	214.7	3309.7	45.37	9.5	272.56	1577	15.495
1035	ABCG2	BOVIN	227	246	0.212	3	4	ATP-binding cassette sub-family G member 2 OS=Bos taurus GN=ABCG2 PE=3 SV=2 - [ABCG2_BOVIN]	1	1	1	0	0	0	LKRMSKQGRTIIFSIHQPRY	LKRMSKQGRTIIFSIHQPRYSI	1	20	0	2	2	14	6.666666667	4.78	CPP	-0.26	0.61	0.61	-0.52	0.85	0.01	1.18	5.5	11.74	2660.52	0.269	Normal	3.17	2.576755318	0.641	7.668	48.19	205.73	3298	52.645	10.07	326.35	1721	4.895
1386	Q009B1	SHEEP	230	249	0.212	3	4	ATP-binding cassette sub-family G member 2 OS=Ovis aries GN=ABCG2 PE=2 SV=1 - [Q009B1_SHEEP]	0	0	0	1	1	1	LKRMSKQGRTIIFSIHQPRY	LKRMSKQGRTIIFSIHQPRYSI	1	20	0	2	2	14	6.666666667	4.78	CPP	-0.26	0.61	0.61	-0.52	0.85	0.01	1.18	5.5	11.74	2660.52	0.269	Normal	3.17	2.576755318	0.641	7.668	48.19	205.73	3298	52.645	10.07	326.35	1721	4.895
2941	W5PLN2	SHEEP	394	407	0.225	9	2	Uncharacterized protein (Fragment) OS=Ovis aries GN=RNF169 PE=4 SV=1 - [W5PLN2_SHEEP]	0	0	0	1	0	0	VLKTKKQLKTVNHF	VLKTKKQLKTVNHFDL	1	14	0	2	2	14	6.666666667	4.61	CPP	-0.25	0.6	0.6	-0.51	1.09	0.2	1	3.5	10.01	1912.56	0.284	Normal	3.239	2.440659086	0.881	9.575	34.34	148.41	2453.3	56.113	6.71	302.49	1126	7.863
96	W5NQM4	SHEEP	211	236	0.223	8	2	Uncharacterized protein (Fragment) OS=Ovis aries GN=IL20RA PE=4 SV=1 - [W5NQM4_SHEEP]	1	0	0	0	0	0	NLKYNVSIYNTKSNRTWSQCVTNHTL	NLKYNVSIYNTKSNRTWSQCVTNHTLVF	1	26	0	2	2	20	4.761904762	4.39	CPP	-0.19	0.62	0.62	-0.54	0.45	-0.44	1.11	3.5	9.65	3332.18	0.394	Normal	3.204	1.759256803	1.425	4.743	60.67	258.31	4042.2	48.636	12.02	243.27	2313	19.273
346	W5PGL5	SHEEP	156	173	0.225	9	4	Sodium/nucleoside cotransporter (Fragment) OS=Ovis aries GN=SLC28A3 PE=3 SV=1 - [W5PGL5_SHEEP]	1	1	1	1	1	0	WLKWVIWGCLILGVILWL	WLKWVIWGCLILGVILWLV	1	18	0	1	1	24	4	4.6	CPP	0.38	0.61	0.61	2.07	0.19	-1.61	0.32	1	8.57	2311.29	0.473	Normal	4.056	1.465427443	-5.4	-7.463	45.98	181.65	3088.2	30.726	7.45	62.47	956	18.806
838	E1BNE2	BOVIN	661	672	0.231	14	2	Uncharacterized protein OS=Bos taurus GN=CAND2 PE=4 SV=2 - [E1BNE2_BOVIN]	0	1	1	0	0	0	LRKNQRALRLTT	LRKNQRALRLTTLAAL	1	12	0	4	4	16	5.882352941	4.83	CPP	-0.29	0.59	0.59	-0.09	0.77	0.07	1.25	4	12.31	1838.47	0.33	Normal	3.198	2.100446002	0.125	8.75	35.88	149.81	2336.8	51.706	6.77	217.98	1172	1.887
26	B2LSM5	SHEEP	240	253	0.238	20	4	Lipase OS=Ovis aries PE=2 SV=1 - [B2LSM5_SHEEP]	1	0	1	0	0	0	LKWLSTHICTHVIL	AFLKWLSTHICTHVILKE	3	16	2	2	4	15	6.25	4.64	CPP	0.03	0.54	0.54	0.61	0.64	-0.58	0.61	2	8.54	2139.87	0.319	Normal	3.437	2.172875174	-1.261	0.561	39.66	168.83	2722.6	42.4	7.18	262.81	1225	13.261
2710	W5PCE2	SHEEP	83	97	0.2	1	3	Uncharacterized protein (Fragment) OS=Ovis aries GN=NUFIP1 PE=4 SV=1 - [W5PCE2_SHEEP]	0	0	0	0	1	0	PRRKQKKKKRKEPVF	FSVSPRRKQKKKKRKEPVF	5	19	4	0	4	13	7.142857143	5.23	CPP	-0.61	0.63	0.63	-1.83	1.68	1.2	1.53	8	11.77	2374.14	0.233	Normal	2.897	2.974880603	2.737	19.505	40.65	176.62	2969	69.705	8.84	513.9	1308	-3.195
1208	L8IHY7	9CETA	403	415	0.234	16	6	von Willebrand factor A domain-containing protein 3A (Fragment) OS=Bos mutus GN=M91_00493 PE=4 SV=1 - [L8IHY7_9CETA]	1	0	0	0	0	0	NSLKAKKLSLYQV	LKTNSLKAKKLSLYQV	4	16	3	0	3	15	6.25	4.92	CPP	-0.22	0.61	0.61	-0.31	1	0.07	1	4	10.18	1834.48	0.311	Normal	3.131	2.228769069	0.856	7.062	35.72	148.49	2368.5	55.431	6.9	213.45	1163	8.906
3131	W5PUY2	SHEEP	681	694	0.243	27	3	Uncharacterized protein OS=Ovis aries GN=VLDLR PE=4 SV=1 - [W5PUY2_SHEEP]	0	0	1	1	1	0	MWRNWQHKNMKSMN	YLMWRNWQHKNMKSMN	3	16	2	0	2	16	5.882352941	5.04	CPP	-0.32	0.63	0.63	-1.49	0.78	-0.32	1.31	3.5	10.3	2167.8	0.342	Normal	3.508	2.026746142	0.469	9.094	35.85	146.45	2599.8	55.944	6.42	228.49	1257	10.325
1289	L8IX69	9CETA	756	769	0.227	11	3	Low-density lipoprotein receptor (Fragment) OS=Bos mutus GN=M91_04910 PE=4 SV=1 - [L8IX69_9CETA]	1	0	1	0	0	0	LWKNWRLKSINSIN	FLLWKNWRLKSINSIN	3	16	2	0	2	15	6.25	4.85	CPP	-0.12	0.63	0.63	-0.19	0.61	-0.51	1.12	3	11.17	2032.67	0.3	Normal	3.737	2.310490602	-1.45	5.5	36.3	147.55	2570.6	49.269	6.78	170.68	1208	6.974
448	W5PW21	SHEEP	433	444	0.238	20	5	Uncharacterized protein OS=Ovis aries GN=ITIH2 PE=4 SV=1 - [W5PW21_SHEEP]	1	1	1	1	1	0	KIQKNVRQNIRD	SKIQKNVRQNIRDNIS	2	13	1	3	4	4	20	4.72	CPP	-0.47	0.69	0.69	-1.36	0.92	0.61	1.56	3	11.01	1913.41	0.098	Low	3.002	7.072930414	3.006	15.931	34.8	148.04	2321.4	59.363	7.66	264.82	1538	3.188
259	W5P8F9	SHEEP	97	111	0.218	5	1	Uncharacterized protein OS=Ovis aries PE=4 SV=1 - [W5P8F9_SHEEP]	1	1	1	1	1	1	GCLRLTIRRINIGNI	PFVGCLRLTIRRINIGNIT	4	18	3	1	4	10	9.090909091	4.51	CPP	-0.08	0.64	0.64	0.57	0.39	-0.38	0.95	3	11.71	2156.92	0.196	Normal	3.292	3.536465207	-0.6	3.521	41.67	179.35	2726.2	42.416	8.59	171.12	1410	4.915
3061	W5PRL0	SHEEP	197	210	0.231	14	3	Receptor protein-tyrosine kinase OS=Ovis aries GN=EPHA7 PE=4 SV=1 - [W5PRL0_SHEEP]	0	0	0	1	0	0	SVKVYYKKCWSIIE	LVSVKVYYKKCWSIIENL	3	16	2	2	4	13	7.142857143	-0.47	Non-CPP	-0.03	0.65	0.65	0.44	0.68	-0.44	0.78	2	9.1	2185.93	0.264	Normal	3.494	2.625557502	-0.722	3.733	40.76	168.23	2793.4	47.433	7.69	213.52	1258	21.597
986	LDLR	BOVIN	794	807	0.23	12	2	Low-density lipoprotein receptor (Fragment) OS=Bos taurus GN=LDLR PE=2 SV=1 - [LDLR_BOVIN]	0	1	0	0	0	0	LWKNWRLKSINSIN	FLLWKNWRLKSINSIN	3	16	2	0	2	15	6.25	4.85	CPP	-0.12	0.63	0.63	-0.19	0.61	-0.51	1.12	3	11.17	2032.67	0.3	Normal	3.737	2.310490602	-1.45	5.5	36.3	147.55	2570.6	49.269	6.78	170.68	1208	6.974
669	A0A0F6T485	BUBBU	110	121	0.243	26	7	Complement component 5 OS=Bubalus bubalis GN=C5 PE=2 SV=1 - [A0A0F6T485_BUBBU]	0	1	0	0	0	0	HFSKAKKMPVTY	HFSKAKKMPVTYDNGF	1	12	0	4	4	13	7.142857143	4.61	CPP	-0.2	0.61	0.61	-0.82	0.78	0.06	0.81	2.5	9.55	1870.38	0.277	Normal	2.916	2.502336392	1.85	6.925	33.69	148.76	2267.3	52.163	6.78	252.96	1187	6.49
297	W5PBF4	SHEEP	354	369	0.227	10	6	Uncharacterized protein OS=Ovis aries GN=ZNF521 PE=4 SV=1 - [W5PBF4_SHEEP]	0	1	1	0	0	0	VLKLNKHIKENHKNIP	FNSVLKLNKHIKENHKNIP	4	19	3	0	3	14	6.666666667	4.74	CPP	-0.27	0.59	0.59	-0.96	0.99	0.21	1.05	4	10.01	2273.97	0.277	Normal	3.229	2.502336392	1.268	11.032	40.42	175.37	2863.8	56.079	8.22	369.56	1557	4.189
2935	W5PL60	SHEEP	60	80	0.216	4	3	Uncharacterized protein (Fragment) OS=Ovis aries GN=SLC27A4 PE=4 SV=1 - [W5PL60_SHEEP]	0	0	0	1	0	0	LLRVKAKVRRYLRERRTVPIL	VLLRVKAKVRRYLRERRTVPIL	2	22	1	0	1	17	5.555555556	4.89	CPP	-0.38	0.63	0.63	-0.16	1.06	0.4	1.41	7	12.01	2735.74	0.316	Normal	3.455	2.193503736	-0.35	13.886	49.27	206.25	3508.7	56.814	9.81	468.23	1450	4.567
210	W5P550	SHEEP	2774	2789	0.221	7	7	Uncharacterized protein OS=Ovis aries GN=DNAH1 PE=4 SV=1 - [W5P550_SHEEP]	1	0	0	0	0	0	VCVYIHQSVAKKCVEY	LIQVCVYIHQSVAKKCVEYL	4	19	3	1	4	13	7.142857143	4.41	CPP	0.01	0.62	0.62	0.76	0.63	-0.56	0.65	1.5	8.33	2337.15	0.251	Normal	3.28	2.761542552	-0.415	2.085	44.3	190.04	2969.1	43.455	8.35	217.14	1376	26.546
146	W5NW93	SHEEP	723	738	0.222	7	3	Uncharacterized protein OS=Ovis aries GN=KMT2E PE=4 SV=1 - [W5NW93_SHEEP]	0	1	0	0	0	0	NKCPTKYPKTKKHLVN	LNKCPTKYPKTKKHLVNEWL	2	17	1	3	4	15	6.25	4.65	CPP	-0.29	0.57	0.57	-1.09	1.05	0.18	1	4.5	9.76	2441.24	0.288	Normal	3.185	2.406761044	1.26	10.165	43.5	187.25	3081.4	57.95	8.53	368.92	1295	11.941
1302	L8J0K4	9CETA	560	586	0.225	9	3	Platelet endothelial cell adhesion molecule (Fragment) OS=Bos mutus GN=M91_08946 PE=4 SV=1 - [L8J0K4_9CETA]	0	1	0	0	0	0	TVRVYLAPWKKGLIAVVVIGVIIVTLV	TLTVRVYLAPWKKGLIAVVVIGVIIVTLV	3	29	2	0	2	15	6.25	4.56	CPP	0.21	0.62	0.62	1.77	0.34	-0.87	0.45	3	10.3	3135.45	0.29	Normal	3.437	2.390162692	-2.117	-3.514	66.62	275.68	4205	36.997	12.22	164.71	2017	12.106
488	W5Q021	SHEEP	100	117	0.187	0	2	Uncharacterized protein (Fragment) OS=Ovis aries GN=FAM20A PE=4 SV=1 - [W5Q021_SHEEP]	1	1	1	1	1	0	YYRRKVARWNRRRKMYKE	RYYRRKVARWNRRRKMYKEQL	2	19	1	2	3	17	5.555555556	5.17	CPP	-0.74	0.67	0.67	-2.23	1.46	0.86	2.05	9	11.65	2957.8	0.271	Normal	3.368	2.557738674	1.743	23.8	46.84	192.57	3575.9	70.562	9.53	578.26	1401	13.38
873	F1MJW4	BOVIN	111	128	0.187	0	2	Uncharacterized protein OS=Bos taurus GN=FAM20A PE=4 SV=2 - [F1MJW4_BOVIN]	0	1	0	0	0	0	YRRKVARWNRRRKMYKEQ	RYYRRKVARWNRRRKMYKEQL	3	20	2	1	3	17	5.555555556	0.17	CPP	-0.74	0.67	0.67	-2.23	1.46	0.86	2.05	9	11.65	2957.8	0.271	Normal	3.368	2.557738674	1.743	23.8	46.84	192.57	3575.9	70.562	9.53	578.26	1401	13.38
363	W5PJI1	SHEEP	358	370	0.235	17	3	Uncharacterized protein OS=Ovis aries GN=IGSF5 PE=4 SV=1 - [W5PJI1_SHEEP]	1	0	0	0	0	0	NVASPKKVRNVTL	FNVASPKKVRNVTL	2	14	1	0	1	8	11.11111111	4.69	CPP	-0.2	0.63	0.63	-0.1	0.7	0	1	3	11.17	1573.07	0.17	Normal	3.067	4.077336356	1.143	6.571	30.35	130.67	1981.7	50.814	6.05	163.86	1121	-0.829
2409	W5P094	SHEEP	8	22	0.227	10	2	Uncharacterized protein (Fragment) OS=Ovis aries GN=NID1 PE=4 SV=1 - [W5P094_SHEEP]	0	0	0	1	0	0	TKHRIPHSVLLRLRL	LSITKHRIPHSVLLRLRL	4	18	3	0	3	16	5.882352941	5.25	CPP	-0.18	0.52	0.52	0.25	0.77	-0.16	1.06	5	12.31	2152.95	0.309	Normal	3.512	2.243194759	-1.272	6.217	39.67	169.23	2763.1	48.683	7.78	317.96	1242	0.955
528	W5Q4H0	SHEEP	224	238	0.211	3	7	Uncharacterized protein (Fragment) OS=Ovis aries GN=TERT PE=4 SV=1 - [W5Q4H0_SHEEP]	1	0	0	0	0	0	VHRCCDVRVRGFGHT	LVHRCCDVRVRGFGHTWAC	2	16	1	3	4	11	8.333333333	4.61	CPP	-0.17	0.57	0.57	0.14	0.54	-0.27	0.89	3	8.83	2215.87	0.202	Normal	2.977	3.431421686	0.537	5.532	41	180.87	2632	40.7	7.81	309.29	1109	16.075
788	E1BC61	BOVIN	40	54	0.226	9	1	Uncharacterized protein OS=Bos taurus GN=PKDREJ PE=4 SV=2 - [E1BC61_BOVIN]	1	0	0	0	0	0	FRHTRPARRVTLPRL	CFRHTRPARRVTLPRL	2	16	1	0	1	12	7.692307692	5.46	CPP	-0.45	0.55	0.55	-0.71	0.86	0.29	1.44	5.5	12.18	1979.6	0.234	Normal	3.176	2.962167438	0.619	12.3	34	151.69	2407.5	54.056	7	320.94	1012	-1.867
643	Q06B57	CAPHI	234	247	0.227	10	1	Fatty acid synthase OS=Capra hircus GN=FASN PE=2 SV=2 - [Q06B57_CAPHI]	1	0	1	0	0	1	TKKSLARRVYATIL	VFLTKKSLARRVYATIL	4	17	3	0	3	14	6.666666667	4.66	CPP	-0.11	0.61	0.61	0.61	0.72	-0.26	0.94	4	11.1	1979.69	0.268	Normal	3.358	2.586370077	-0.776	4.012	37.88	158.59	2554.1	48.041	7.16	211.71	1202	7.453
644	Q076H7	CAPHI	234	247	0.227	10	1	Fatty acid synthase OS=Capra hircus GN=FASN PE=2 SV=1 - [Q076H7_CAPHI]	1	1	0	0	0	0	TKKSLARRVYATIL	VFLTKKSLARRVYATIL	4	17	3	0	3	14	6.666666667	4.66	CPP	-0.11	0.61	0.61	0.61	0.72	-0.26	0.94	4	11.1	1979.69	0.268	Normal	3.358	2.586370077	-0.776	4.012	37.88	158.59	2554.1	48.041	7.16	211.71	1202	7.453
1486	W5Q6U0	SHEEP	234	247	0.227	10	3	Uncharacterized protein OS=Ovis aries GN=FASN PE=4 SV=1 - [W5Q6U0_SHEEP]	0	0	1	1	1	1	TKKSLARRVYATIL	VFLTKKSLARRVYATIL	4	17	3	0	3	14	6.666666667	4.66	CPP	-0.11	0.61	0.61	0.61	0.72	-0.26	0.94	4	11.1	1979.69	0.268	Normal	3.358	2.586370077	-0.776	4.012	37.88	158.59	2554.1	48.041	7.16	211.71	1202	7.453
743	A7MB21	BOVIN	524	539	0.222	7	4	FERMT2 protein OS=Bos taurus GN=FERMT2 PE=1 SV=1 - [A7MB21_BOVIN]	0	1	0	0	0	0	PRYLKKYKNKQITARI	CLVSPRYLKKYKNKQITARI	5	20	4	0	4	14	6.666666667	5.01	CPP	-0.32	0.63	0.63	-0.61	1.04	0.18	1.2	6	10.31	2423.26	0.262	Normal	3.177	2.645599926	0.98	10.56	44	187.41	3069.8	57.345	8.93	319.85	1402	14.012
3755	W5QIT7	SHEEP	524	539	0.222	7	4	Uncharacterized protein OS=Ovis aries GN=FERMT2 PE=4 SV=1 - [W5QIT7_SHEEP]	0	0	0	1	0	0	PRYLKKYKNKQITARI	CLVSPRYLKKYKNKQITARI	5	20	4	0	4	14	6.666666667	5.01	CPP	-0.32	0.63	0.63	-0.61	1.04	0.18	1.2	6	10.31	2423.26	0.262	Normal	3.177	2.645599926	0.98	10.56	44	187.41	3069.8	57.345	8.93	319.85	1402	14.012
836	E1BND6	BOVIN	1441	1454	0.23	13	7	Uncharacterized protein (Fragment) OS=Bos taurus GN=LRBA PE=4 SV=2 - [E1BND6_BOVIN]	0	1	0	0	0	0	SLRLVCAVAVRNCL	ILRQSLRLVCAVAVRNCL	5	18	4	0	4	12	7.692307692	4.77	CPP	-0.1	0.62	0.62	1.09	0.48	-0.38	0.94	3	10.43	2027.79	0.235	Normal	3.284	2.94956247	-0.933	3.7	40.27	171.54	2574.2	41.433	7.54	169.88	1260	11.715
2929	W5PKU6	SHEEP	279	292	0.232	14	1	Uncharacterized protein OS=Ovis aries GN=SVOPL PE=4 SV=1 - [W5PKU6_SHEEP]	0	0	0	1	0	0	RTTLQIWVIWLGIS	YLRTTLQIWVIWLGIS	3	16	2	0	2	15	6.25	4.64	CPP	0.14	0.61	0.61	0.96	0.23	-1.17	0.75	1	9.1	1962.63	0.291	Normal	3.771	2.381949074	-2.775	-2.869	37.41	150.77	2514.4	38.712	6.82	68.26	1080	12.746
1306	L8J0R5	9CETA	96	110	0.227	10	5	Relaxin-3 receptor 1 (Fragment) OS=Bos mutus GN=M91_05508 PE=4 SV=1 - [L8J0R5_9CETA]	1	0	0	0	0	0	LMKSKQGWRKSSINL	LYLMKSKQGWRKSSINLF	3	17	2	1	3	18	5.263157895	-0.41	Non-CPP	-0.19	0.63	0.63	-0.42	0.82	-0.19	1.06	4	10.47	2199.92	0.336	Normal	3.314	2.062938037	-0.078	5.817	40.45	166.65	2753.1	52.083	7.82	219.41	1279	9.831
1289	L8IX69	9CETA	756	769	0.227	11	3	Low-density lipoprotein receptor (Fragment) OS=Bos mutus GN=M91_04910 PE=4 SV=1 - [L8IX69_9CETA]	1	0	1	0	0	0	LWKNWRLKSINSIN	LLWKNWRLKSINSINF	2	15	1	1	2	16	5.882352941	5.03	CPP	-0.13	0.63	0.63	-0.19	0.61	-0.51	1.12	3	11.17	2032.67	0.3	Normal	3.737	2.310490602	-1.45	5.5	36.3	147.55	2570.6	49.269	6.78	170.68	1208	6.974
986	LDLR	BOVIN	794	807	0.23	12	2	Low-density lipoprotein receptor (Fragment) OS=Bos taurus GN=LDLR PE=2 SV=1 - [LDLR_BOVIN]	0	1	0	0	0	0	LWKNWRLKSINSIN	LLWKNWRLKSINSINF	2	15	1	1	2	16	5.882352941	5.03	CPP	-0.13	0.63	0.63	-0.19	0.61	-0.51	1.12	3	11.17	2032.67	0.3	Normal	3.737	2.310490602	-1.45	5.5	36.3	147.55	2570.6	49.269	6.78	170.68	1208	6.974
2973	W5PN55	SHEEP	469	490	0.221	7	5	Uncharacterized protein (Fragment) OS=Ovis aries GN=GABBR2 PE=4 SV=1 - [W5PN55_SHEEP]	0	0	0	0	1	0	TWRVHAIFKNVKMKKKIIKDQK	FAKTWRVHAIFKNVKMKKKIIKDQK	4	25	3	0	3	17	5.555555556	5.09	CPP	-0.3	0.64	0.64	-0.72	1.38	0.42	1.12	8.5	10.82	3087.21	0.304	Normal	3.206	2.28008941	0.812	12.08	54.76	231.26	3973.5	59.776	10.6	553.81	1839	8.576
3307	W5Q1K5	SHEEP	91	103	0.237	19	9	Uncharacterized protein OS=Ovis aries GN=SYCP2 PE=4 SV=1 - [W5Q1K5_SHEEP]	0	0	1	0	0	0	MIKQGLVQKMVAW	GLLTMIKQGLVQKMVAW	5	17	4	0	4	14	6.666666667	4.65	CPP	0.06	0.64	0.64	0.75	0.58	-0.63	0.59	2	10.02	1916.7	0.271	Normal	3.231	2.557738674	-1.135	-1.076	39.28	160.68	2483.3	42.347	7	114.44	1163	7.759
134	W5NVE9	SHEEP	97	112	0.222	7	2	Uncharacterized protein OS=Ovis aries GN=NADK PE=3 SV=1 - [W5NVE9_SHEEP]	0	1	0	0	0	0	TWNKSPKSVLVIKKIR	LTWNKSPKSVLVIKKIRDAS	2	17	1	3	4	12	7.692307692	4.77	CPP	-0.22	0.61	0.61	-0.3	0.86	0.23	1	4	10.47	2284.04	0.219	Normal	3.106	3.165055619	1.055	7.99	44.75	187.11	2898.1	53.03	8.94	305.89	1580	2.974
1428	W5QCP9	SHEEP	910	923	0.215	4	6	Collagen type VI alpha 3 chain OS=Ovis aries GN=COL6A3 PE=4 SV=1 - [W5QCP9_SHEEP]	0	0	0	0	0	1	VKRMKLKTGKTLNL	NLVKRMKLKTGKTLNL	3	16	2	0	2	16	5.882352941	5.16	CPP	-0.29	0.64	0.64	-0.47	1.07	0.29	1.12	5	11.34	1857.59	0.274	Normal	3.183	2.529734236	0.775	9.55	35.49	147.47	2407.8	56.813	6.87	263.44	1128	3.782
460	W5PXP4	SHEEP	1200	1224	0.228	11	8	Uncharacterized protein OS=Ovis aries GN=ABCA10 PE=3 SV=1 - [W5PXP4_SHEEP]	1	0	0	0	0	0	CLRKEYTQKRKRCFSARRTKTAVRN	CLRKEYTQKRKRCFSARRTKTAVRNVSF	1	25	0	3	3	18	5.263157895	4.85	CPP	-0.52	0.64	0.64	-1.13	1.14	0.63	1.54	9	11.4	3434.43	0.323	Normal	2.933	2.145966503	2.411	14.857	60.27	259.39	4159.6	59.429	12.45	581.12	2025	12.499
1114	L8HVI9	9CETA	424	436	0.206	2	7	Uncharacterized protein (Fragment) OS=Bos mutus GN=M91_08198 PE=4 SV=1 - [L8HVI9_9CETA]	0	1	0	0	0	0	CQRLLYVKTLGGN	LHICQRLLYVKTLGGN	4	16	3	0	3	12	7.692307692	4.72	CPP	-0.06	0.6	0.6	0.31	0.55	-0.52	0.81	2.5	9.36	1828.47	0.198	Normal	3.227	3.500743336	-0.462	3.037	35.41	150.94	2310.7	43.675	6.85	166.84	1000	13.563
736	A6QPQ0	BOVIN	376	388	0.226	10	1	MORC4 protein OS=Bos taurus GN=MORC4 PE=2 SV=1 - [A6QPQ0_BOVIN]	1	0	0	0	0	0	KLTRLRIHVSYLL	ALAKLTRLRIHVSYLL	4	16	3	0	3	18	5.263157895	4.97	CPP	-0.06	0.56	0.56	0.77	0.63	-0.45	0.88	3.5	11.01	1867.56	0.317	Normal	3.508	2.186584166	-1.719	3.25	36	150.16	2419.5	45.338	6.59	212.57	1080	8.132
683	S26A2	BUBBU	478	492	0.223	8	3	Sulfate transporter OS=Bubalus bubalis GN=SLC26A2 PE=3 SV=1 - [S26A2_BUBBU]	1	0	0	0	0	0	LGVITIVNLRGALCK	LGVITIVNLRGALCKF	1	15	0	1	1	12	7.692307692	4.91	CPP	0.1	0.64	0.64	1.41	0.38	-0.64	0.56	2	9.55	1717.4	0.214	Normal	3.244	3.239005517	-1.45	-1.156	35.71	151.43	2235.1	37.275	6.78	110.28	1071	8.736
1929	E1BGT6	BOVIN	639	652	0.225	9	4	Uncharacterized protein OS=Bos taurus GN=PUS7L PE=4 SV=2 - [E1BGT6_BOVIN]	0	0	1	0	0	1	PGCYRKILKHPCNL	LNVPGCYRKILKHPCNL	4	17	3	0	3	12	7.692307692	4.81	CPP	-0.16	0.58	0.58	-0.14	0.66	-0.24	0.82	3.5	9.42	1968.67	0.215	Normal	3.167	3.223940375	0.188	6.024	36.59	162.2	2472.8	47.918	7.32	218.72	1043	12.337
979	O97802	BOVIN	927	947	0.233	15	5	Latrophilin 2 splice variant baaae OS=Bos taurus PE=2 SV=1 - [O97802_BOVIN]	1	0	1	0	0	0	ILLNIIFLVITLCKMVKHSNT	TFIILLNIIFLVITLCKMVKHSNT	4	24	3	0	3	20	4.761904762	4.48	CPP	0.15	0.62	0.62	1.47	0.37	-0.9	0.54	2.5	9.36	2775.89	0.359	Normal	3.661	1.930772091	-2.325	-3.263	52.48	224.51	3649.2	38.571	9.79	170.43	1841	15.819
3181	W5PWJ0	SHEEP	553	565	0.226	10	8	Uncharacterized protein (Fragment) OS=Ovis aries GN=GRB10 PE=4 SV=1 - [W5PWJ0_SHEEP]	0	0	1	0	0	0	LCHHQKIKNFQIL	VLTLCHHQKIKNFQIL	4	16	3	0	3	15	6.25	4.79	CPP	-0.06	0.56	0.56	0.28	0.8	-0.55	0.81	3	9.36	1935.63	0.265	Normal	3.451	2.615649738	-0.956	3.275	34.36	150.51	2482.4	46.438	6.51	217.91	1108	12.245
1302	L8J0K4	9CETA	560	586	0.225	9	3	Platelet endothelial cell adhesion molecule (Fragment) OS=Bos mutus GN=M91_08946 PE=4 SV=1 - [L8J0K4_9CETA]	0	1	0	0	0	0	TVRVYLAPWKKGLIAVVVIGVIIVTLV	LTVRVYLAPWKKGLIAVVVIGVIIVTLV	2	28	1	0	1	14	6.666666667	4.43	CPP	0.22	0.63	0.63	1.86	0.35	-0.89	0.43	3	10.3	3034.33	0.246	Normal	3.473	2.817671466	-2.379	-3.461	64.53	266.58	4086.8	36.711	11.78	163.05	1920	12.106
3131	W5PUY2	SHEEP	681	694	0.243	27	3	Uncharacterized protein OS=Ovis aries GN=VLDLR PE=4 SV=1 - [W5PUY2_SHEEP]	0	0	1	1	1	0	MWRNWQHKNMKSMN	LMWRNWQHKNMKSMNF	2	15	1	1	2	17	5.555555556	4.78	CPP	-0.29	0.63	0.63	-1.24	0.78	-0.34	1.25	3.5	11.17	2151.8	0.318	Normal	3.532	2.179708115	0.013	7.944	35.48	146.47	2595.8	54.087	6.31	227.23	1257	6.475
517	W5Q329	SHEEP	793	804	0.223	8	8	Uncharacterized protein OS=Ovis aries GN=UGGT1 PE=4 SV=1 - [W5Q329_SHEEP]	1	1	1	1	1	0	NLRVFMNCQSKL	LINMNLRVFMNCQSKL	5	16	4	0	4	14	6.666666667	4.72	CPP	-0.11	0.67	0.67	0.38	0.46	-0.48	0.94	2	9.55	1924.62	0.243	Normal	3.48	2.852457533	-0.756	3.25	34.9	149.06	2410.7	45.375	6.55	123.16	1275	10.481
3031	W5PQE9	SHEEP	593	609	0.228	11	4	Calcium-transporting ATPase OS=Ovis aries GN=ATP2B2 PE=3 SV=1 - [W5PQE9_SHEEP]	0	0	0	1	1	0	KVYTFNSVRKSMSTVIK	KLYKVYTFNSVRKSMSTVIKL	4	20	3	1	4	18	5.263157895	5.02	CPP	-0.17	0.65	0.65	-0.03	0.82	-0.14	1	5	10.3	2506.36	0.313	Normal	3.29	2.214527733	0.438	5.157	46.27	193.51	3178.1	52.443	9.07	268.15	1592	13.068
4072	F1MN60	BOVIN	598	614	0.228	11	4	Calcium-transporting ATPase OS=Bos taurus GN=ATP2B2 PE=3 SV=2 - [F1MN60_BOVIN]	0	0	1	0	0	0	KVYTFNSVRKSMSTVIK	KLYKVYTFNSVRKSMSTVIKL	4	20	3	1	4	18	5.263157895	5.02	CPP	-0.17	0.65	0.65	-0.03	0.82	-0.14	1	5	10.3	2506.36	0.313	Normal	3.29	2.214527733	0.438	5.157	46.27	193.51	3178.1	52.443	9.07	268.15	1592	13.068
2502	W5P433	SHEEP	1660	1671	0.225	9	7	Breast cancer type 1 susceptibility protein OS=Ovis aries GN=BRCA1 PE=4 SV=1 - [W5P433_SHEEP]	0	0	1	0	1	0	QKFARKHHVTLT	LVQKFARKHHVTLTNL	3	14	2	2	4	15	6.25	4.91	CPP	-0.18	0.55	0.55	-0.17	0.87	-0.24	1	4	11.17	1905.53	0.26	Normal	3.284	2.665950694	0.069	6.156	34.43	148.81	2413.4	50.275	6.47	266.39	1139	4.405
243	W5P6V4	SHEEP	232	250	0.215	4	6	Uncharacterized protein OS=Ovis aries GN=GLG1 PE=4 SV=1 - [W5P6V4_SHEEP]	0	1	1	1	1	0	GLHRKGRTLHCLMKVVRGE	GLHRKGRTLHCLMKVVRGEKGNL	1	19	0	4	4	18	5.263157895	5.04	CPP	-0.29	0.6	0.6	-0.56	0.98	0.32	1.04	6	11.01	2603.52	0.295	Normal	2.877	2.34965146	1.291	10.065	50.67	214.87	3230.8	50.983	10.06	467.62	1446	6.848
3623	W5QD11	SHEEP	844	864	0.232	14	3	Uncharacterized protein OS=Ovis aries GN=SORT1 PE=4 SV=1 - [W5QD11_SHEEP]	0	0	0	1	0	0	NFLSPEKQNSKSNSVPIILAT	NFLSPEKQNSKSNSVPIILATVGLM	1	21	0	4	4	13	7.142857143	4.46	CPP	-0.06	0.62	0.62	0.1	0.39	-0.23	0.72	1	8.94	2688.52	0.234	Normal	2.997	2.962167438	1	1.94	54.92	234.87	3357.9	45.052	11.09	177.77	2142	2.342
171	W5P0P5	SHEEP	212	224	0.226	9	3	Uncharacterized protein (Fragment) OS=Ovis aries GN=CACNA1G PE=4 SV=1 - [W5P0P5_SHEEP]	0	1	0	0	0	0	RLLVHHLCTSHYL	FRLLVHHLCTSHYLDLF	2	14	1	3	4	20	4.761904762	4.6	CPP	0.02	0.5	0.5	0.64	0.4	-0.85	0.65	1.5	7.31	2114.76	0.341	Normal	3.683	2.032689679	-2.141	0.847	35.75	159.67	2624	39.871	6.53	257	1003	17.817
346	W5PGL5	SHEEP	156	173	0.225	9	4	Sodium/nucleoside cotransporter (Fragment) OS=Ovis aries GN=SLC28A3 PE=3 SV=1 - [W5PGL5_SHEEP]	1	1	1	1	1	0	WLKWVIWGCLILGVILWL	WFWLKWVIWGCLILGVILWLV	3	20	2	1	3	28	3.448275862	4.59	CPP	0.39	0.61	0.61	1.96	0.17	-1.73	0.33	1	8.57	2644.71	0.468	Normal	4.169	1.481083719	-5.8	-7.867	50.64	200.17	3504.2	30.667	8.06	64.92	1015	21.466
1306	L8J0R5	9CETA	96	110	0.227	10	5	Relaxin-3 receptor 1 (Fragment) OS=Bos mutus GN=M91_05508 PE=4 SV=1 - [L8J0R5_9CETA]	1	0	0	0	0	0	LMKSKQGWRKSSINL	VLYLMKSKQGWRKSSINL	4	18	3	0	3	17	5.555555556	4.65	CPP	-0.19	0.63	0.63	-0.34	0.82	-0.13	1.06	4	10.47	2151.88	0.291	Normal	3.249	2.381949074	0.228	6.072	40.94	167.14	2705.5	51.983	7.9	219.19	1312	9.172
2935	W5PL60	SHEEP	60	80	0.216	4	3	Uncharacterized protein (Fragment) OS=Ovis aries GN=SLC27A4 PE=4 SV=1 - [W5PL60_SHEEP]	0	0	0	1	0	0	LLRVKAKVRRYLRERRTVPIL	LLRVKAKVRRYLRERRTVPIL	1	21	0	0	0	16	5.882352941	5.08	CPP	-0.42	0.63	0.63	-0.37	1.11	0.49	1.48	7	12.01	2636.59	0.261	Normal	3.445	2.655736324	-0.19	15.067	46.95	196.63	3367.3	58.39	9.42	468.1	1376	4.166
1782	W5QH04	SHEEP	2	16	0.223	8	3	Uncharacterized protein (Fragment) OS=Ovis aries PE=4 SV=1 - [W5QH04_SHEEP]	0	0	1	1	1	1	SCRVMVKMRGILILG	LSCRVMVKMRGILILG	2	16	1	0	1	12	7.692307692	4.77	CPP	0.01	0.66	0.66	1.29	0.54	-0.39	0.69	3	10.87	1789.59	0.206	Normal	3.303	3.364792139	-1.625	0.575	36.37	151.32	2308.8	40.106	6.83	161.42	1072	7.802
2592	W5P787	SHEEP	1911	1922	0.21	3	5	Uncharacterized protein (Fragment) OS=Ovis aries GN=NBEAL2 PE=4 SV=1 - [W5P787_SHEEP]	0	0	0	1	0	0	HLRRFNLRRSAL	LREVHLRRFNLRRSAL	5	16	4	0	4	16	5.882352941	5.21	CPP	-0.45	0.59	0.59	-0.59	0.94	0.39	1.56	4.5	12.18	2036.65	0.249	Normal	3.463	2.783723617	-0.2	15.131	35.02	148.29	2505.6	55.119	6.94	368.84	1122	1.469
3328	W5Q1X3	SHEEP	580	591	0.221	7	6	Uncharacterized protein OS=Ovis aries GN=LRRC8C PE=4 SV=1 - [W5Q1X3_SHEEP]	0	0	0	0	1	0	VMLNNLKKMTNL	LVMLNNLKKMTNLTEL	2	13	1	3	4	18	5.263157895	4.68	CPP	-0.09	0.64	0.64	0.24	0.54	-0.27	0.81	1	8.94	1875.58	0.291	Normal	3.5	2.381949074	-0.469	3.775	35.47	147.67	2411.7	48.325	6.47	167.61	1272	8.833
2	A0A068J685	BOSMU	579	591	0.239	22	2	NADH-ubiquinone oxidoreductase chain 5 OS=Bos mutus grunniens GN=ND5 PE=3 SV=1 - [A0A068J685_BOSMU]	1	0	0	0	0	0	NQKGLIKLYFLSF	TLVTNQKGLIKLYFLSF	5	17	4	0	4	18	5.263157895	4.79	CPP	0.04	0.63	0.63	0.64	0.51	-0.7	0.71	2	9.72	1985.67	0.314	Normal	3.465	2.207475097	-1.282	-0.271	37.26	158.31	2565	44.376	7.15	115.29	1155	12.184
96	W5NQM4	SHEEP	211	236	0.223	8	2	Uncharacterized protein (Fragment) OS=Ovis aries GN=IL20RA PE=4 SV=1 - [W5NQM4_SHEEP]	1	0	0	0	0	0	NLKYNVSIYNTKSNRTWSQCVTNHTL	NLKYNVSIYNTKSNRTWSQCVTNHTLVFSW	1	26	0	4	4	23	4.166666667	4.46	CPP	-0.17	0.61	0.61	-0.56	0.42	-0.52	1.1	3.5	9.65	3605.5	0.37	Normal	3.239	1.873370758	1.213	4.08	65.71	276.85	4357.9	47.95	12.83	247.04	2451	20.349
3345	W5Q2N4	SHEEP	288	299	0.212	3	4	Uncharacterized protein OS=Ovis aries GN=TMEM132A PE=4 SV=1 - [W5Q2N4_SHEEP]	0	0	0	1	0	0	LRIKVKKGLHVM	LRIKVKKGLHVMAARL	1	12	0	4	4	12	7.692307692	4.95	CPP	-0.18	0.6	0.6	0.34	1.08	0.13	0.94	5.5	12.03	1833.61	0.19	Normal	3.202	3.648143056	-0.606	7.769	36.08	149.93	2397.4	50.981	6.66	307.29	1071	2.138
1220	L8IIA4	9CETA	381	394	0.235	17	3	Disheveled-associated activator of morphogenesis 2 OS=Bos mutus GN=M91_02424 PE=4 SV=1 - [L8IIA4_9CETA]	0	1	0	0	0	0	HHCLQMPYKRNGGY	LSVLHHCLQMPYKRNGGY	5	18	4	0	4	15	6.25	4.5	CPP	-0.14	0.56	0.56	-0.42	0.57	-0.45	0.83	3	9.25	2116.77	0.259	Normal	3.087	2.67624394	0.511	4.328	39.1	169.88	2574.2	46.461	7.64	222.47	1144	14.504
1036	ABCG2	BOVIN	376	389	0.212	3	4	ATP-binding cassette sub-family G member 2 OS=Bos taurus GN=ABCG2 PE=3 SV=2 - [ABCG2_BOVIN]	1	1	1	0	0	0	QLKWISRRSFKNLL	SFCHQLKWISRRSFKNLL	5	18	4	0	4	18	5.263157895	4.79	CPP	-0.24	0.59	0.59	-0.35	0.83	-0.21	1.17	4.5	11.02	2263.96	0.276	Normal	3.412	2.511402828	-0.456	6.867	39.23	167.4	2797.5	50.428	7.61	272.3	1231	9.35
542	W5Q695	SHEEP	126	137	0.23	13	7	Transporter OS=Ovis aries GN=SLC6A14 PE=3 SV=1 - [W5Q695_SHEEP]	0	1	1	1	1	0	IFVTIYYNVIIA	IFVTIYYNVIIAYS	1	12	0	2	2	11	8.333333333	4.16	CPP	0.27	0.67	0.67	1.58	0	-1.43	0.5	0	5.87	1679.2	0.188	Normal	3.772	3.686953088	-2.393	-5.336	31.17	130.84	2145.1	36.043	5.96	12.75	1147	18.864
3429	W5Q501	SHEEP	917	932	0.217	5	4	Uncharacterized protein OS=Ovis aries GN=GNAS PE=4 SV=1 - [W5Q501_SHEEP]	0	0	0	1	0	0	KSIWNNRWLRTISVIL	LNLFKSIWNNRWLRTISVIL	5	20	4	0	4	18	5.263157895	4.76	CPP	-0.05	0.63	0.63	0.41	0.43	-0.68	1.05	3	12.01	2487.31	0.279	Normal	3.796	2.484398497	-2.02	3.105	45.42	185.56	3172.8	44.955	8.49	175.57	1524	8.206
346	W5PGL5	SHEEP	156	173	0.225	9	4	Sodium/nucleoside cotransporter (Fragment) OS=Ovis aries GN=SLC28A3 PE=3 SV=1 - [W5PGL5_SHEEP]	1	1	1	1	1	0	WLKWVIWGCLILGVILWL	WLKWVIWGCLILGVILWLVF	1	18	0	2	2	27	3.571428571	4.45	CPP	0.39	0.61	0.61	2.1	0.18	-1.65	0.3	1	8.57	2458.48	0.424	Normal	4.095	1.634781086	-5.59	-7.865	47.81	190.78	3277.2	30.465	7.76	62.82	997	19.866
297	W5PBF4	SHEEP	354	369	0.227	10	6	Uncharacterized protein OS=Ovis aries GN=ZNF521 PE=4 SV=1 - [W5PBF4_SHEEP]	0	1	1	0	0	0	VLKLNKHIKENHKNIP	VLKLNKHIKENHKNIPLA	1	16	0	2	2	14	6.666666667	4.81	CPP	-0.22	0.57	0.57	-0.62	1.05	0.2	0.94	4	10.01	2109.84	0.229	Normal	3.243	3.026843583	0.706	10.506	39.06	167.58	2717.8	55.183	7.66	364.61	1402	4.355
77	Q9MZY2	SHEEP	517	529	0.226	10	3	Airway lactoperoxidase OS=Ovis aries PE=1 SV=1 - [Q9MZY2_SHEEP]	1	0	0	1	0	1	LAKKSKLMNQNKM	LAKKSKLMNQNKMVTSE	1	13	0	4	4	10	9.090909091	4.77	CPP	-0.31	0.65	0.65	-0.85	1.01	0.45	1.06	3	10.01	1950.6	0.167	Normal	2.904	4.15058192	2.376	9.382	37.57	156.53	2428.5	57.165	7.3	267.09	1466	4.938
351	W5PGP1	SHEEP	522	534	0.226	10	2	Uncharacterized protein OS=Ovis aries GN=LPO PE=4 SV=1 - [W5PGP1_SHEEP]	0	1	1	0	1	0	LAKKSKLMNQNKM	LAKKSKLMNQNKMVTSE	1	13	0	4	4	10	9.090909091	4.77	CPP	-0.31	0.65	0.65	-0.85	1.01	0.45	1.06	3	10.01	1950.6	0.167	Normal	2.904	4.15058192	2.376	9.382	37.57	156.53	2428.5	57.165	7.3	267.09	1466	4.938
2780	W5PFM3	SHEEP	1650	1666	0.227	10	8	Uncharacterized protein (Fragment) OS=Ovis aries GN=CACNA1A PE=3 SV=1 - [W5PFM3_SHEEP]	0	0	0	0	1	0	GKKCPHRVACKRLLRMD	LGKKCPHRVACKRLLRMDL	2	18	1	1	2	14	6.666666667	5.06	CPP	-0.33	0.59	0.59	-0.31	1.04	0.42	1.05	5.5	10.33	2238.1	0.228	Normal	3.07	3.040119213	0.516	11.432	41.38	180.42	2806.7	52.989	8.06	404.7	1108	10.234
405	W5PSA3	SHEEP	60	71	0.238	21	3	Uncharacterized protein OS=Ovis aries GN=TCN1 PE=4 SV=1 - [W5PSA3_SHEEP]	0	1	1	1	1	1	TFRLVGIKSQRL	VLLTFRLVGIKSQRL	4	15	3	0	3	15	6.25	4.77	CPP	-0.07	0.63	0.63	0.84	0.65	-0.36	0.93	3	12.01	1743.41	0.254	Normal	3.459	2.728925908	-1.593	3.213	33.6	140.92	2267.9	45.247	6.5	162.92	990	4.555
2973	W5PN55	SHEEP	469	490	0.221	7	5	Uncharacterized protein (Fragment) OS=Ovis aries GN=GABBR2 PE=4 SV=1 - [W5PN55_SHEEP]	0	0	0	0	1	0	TWRVHAIFKNVKMKKKIIKDQK	MFAKTWRVHAIFKNVKMKKKIIKDQK	5	26	4	0	4	19	5	5.09	CPP	-0.28	0.65	0.65	-0.62	1.33	0.35	1.08	8.5	10.82	3218.42	0.293	Normal	3.233	2.365690036	0.619	11.069	57.04	240.47	4135.7	58.765	10.89	555.24	1933	9.232
3282	W5PZQ1	SHEEP	138	150	0.227	10	3	Uncharacterized protein (Fragment) OS=Ovis aries GN=STT3B PE=4 SV=1 - [W5PZQ1_SHEEP]	0	0	0	1	0	0	YLWVKSVKTGSVF	FTYYLWVKSVKTGSVF	4	16	3	0	3	16	5.882352941	4.64	CPP	0.05	0.63	0.63	0.46	0.46	-0.84	0.69	2	9.55	1925.49	0.254	Normal	3.388	2.728925908	-0.75	-1.444	35.51	148.33	2408.7	43.706	6.67	112.52	1039	14.24
3031	W5PQE9	SHEEP	593	609	0.228	11	4	Calcium-transporting ATPase OS=Ovis aries GN=ATP2B2 PE=3 SV=1 - [W5PQE9_SHEEP]	0	0	0	1	1	0	KVYTFNSVRKSMSTVIK	LYKVYTFNSVRKSMSTVIKL	3	19	2	1	3	17	5.555555556	4.74	CPP	-0.13	0.64	0.64	0.16	0.67	-0.3	0.95	4	10.18	2378.17	0.27	Normal	3.33	2.56721178	0.175	3.575	44.09	184.56	3002.5	49.915	8.6	218.65	1536	13.068
4072	F1MN60	BOVIN	598	614	0.228	11	4	Calcium-transporting ATPase OS=Bos taurus GN=ATP2B2 PE=3 SV=2 - [F1MN60_BOVIN]	0	0	1	0	0	0	KVYTFNSVRKSMSTVIK	LYKVYTFNSVRKSMSTVIKL	3	19	2	1	3	17	5.555555556	4.74	CPP	-0.13	0.64	0.64	0.16	0.67	-0.3	0.95	4	10.18	2378.17	0.27	Normal	3.33	2.56721178	0.175	3.575	44.09	184.56	3002.5	49.915	8.6	218.65	1536	13.068
1208	L8IHY7	9CETA	403	415	0.234	16	6	von Willebrand factor A domain-containing protein 3A (Fragment) OS=Bos mutus GN=M91_00493 PE=4 SV=1 - [L8IHY7_9CETA]	1	0	0	0	0	0	NSLKAKKLSLYQV	WLKTNSLKAKKLSLYQV	5	17	4	0	4	17	5.555555556	4.99	CPP	-0.18	0.61	0.61	-0.35	0.94	-0.14	1	4	10.18	2020.71	0.277	Normal	3.278	2.502336392	0.218	6.182	38.55	157.88	2595.5	54.212	7.2	215.55	1181	10.506
2502	W5P433	SHEEP	1660	1671	0.225	9	7	Breast cancer type 1 susceptibility protein OS=Ovis aries GN=BRCA1 PE=4 SV=1 - [W5P433_SHEEP]	0	0	1	0	1	0	QKFARKHHVTLT	MLVQKFARKHHVTLTN	4	15	3	1	4	14	6.666666667	4.82	CPP	-0.2	0.56	0.56	-0.29	0.87	-0.21	1	4	11.17	1923.56	0.221	Normal	3.234	3.136412582	0.381	6	34.35	148.42	2407.1	50.644	6.4	267.37	1193	3.991
2884	W5PJK7	SHEEP	1150	1163	0.209	2	6	Uncharacterized protein OS=Ovis aries GN=CCNB3 PE=3 SV=1 - [W5PJK7_SHEEP]	0	0	0	0	1	0	FLRRYARCVYASMK	FLRRYARCVYASMKTLTL	1	14	0	4	4	17	5.555555556	4.77	CPP	-0.19	0.62	0.62	0.23	0.61	-0.32	1.06	4	10.3	2192.92	0.246	Normal	3.34	2.817671466	-0.428	4.839	39.63	168.06	2717.4	48.117	7.43	218.45	1196	15.327
237	W5P6J0	SHEEP	57	68	0.221	6	6	Uncharacterized protein OS=Ovis aries GN=PHF19 PE=4 SV=1 - [W5P6J0_SHEEP]	1	0	0	0	0	0	LGKIKRVSSSKQ	YLGKIKRVSSSKQSC	2	13	1	2	3	8	11.11111111	4.95	CPP	-0.32	0.63	0.63	-0.64	0.98	0.33	1.13	4	10.04	1684.2	0.13	Normal	2.714	5.331901389	2.507	8.253	33.26	139.97	2055.3	53.98	6.99	214.53	1126	8.782
182	W5P182	SHEEP	109	126	0.216	4	2	Uncharacterized protein OS=Ovis aries GN=RPS7 PE=4 SV=1 - [W5P182_SHEEP]	1	0	0	0	0	0	LMKNKQKHPRSRTLVTVH	LMKNKQKHPRSRTLVTVHDNI	1	18	0	3	3	10	9.090909091	4.7	CPP	-0.37	0.58	0.58	-1.07	0.96	0.35	1.24	5	11.1	2516.29	0.155	Normal	3.087	4.471917294	1.938	11.924	44.99	195.34	3101.9	56.748	9.18	416	1685	2.356
521	W5Q3K5	SHEEP	115	132	0.215	4	1	Uncharacterized protein (Fragment) OS=Ovis aries PE=4 SV=1 - [W5Q3K5_SHEEP]	1	0	0	0	0	0	LKRLQKLVWIKKARVPSL	LKRLQKLVWIKKARVPSL	1	18	0	0	0	16	5.882352941	4.98	CPP	-0.24	0.6	0.6	-0.08	1.16	0.14	1.11	6	12.04	2177.05	0.238	Normal	3.404	2.912383112	-0.794	9.417	41.04	169.62	2865	55.928	7.79	313.09	1145	3.012
1284	L8IX03	9CETA	323	334	0.209	2	5	Pituitary adenylate cyclase-activating polypeptide type I receptor OS=Bos mutus GN=M91_19648 PE=4 SV=1 - [L8IX03_9CETA]	1	0	0	0	0	0	LFIGIIVILVQK	NFVLFIGIIVILVQK	4	15	3	0	3	12	7.692307692	4.49	CPP	0.3	0.68	0.68	2.17	0.33	-1.13	0.4	1	9.11	1716.44	0.176	Normal	3.793	3.938336253	-3.7	-4.613	33.49	141.74	2322.6	34.987	6.31	59	1100	8.833
1933	F1MI30	BOVIN	175	192	0.218	5	6	Relaxin/insulin like family peptide receptor 1 OS=Bos taurus GN=RXFP1 PE=4 SV=2 - [F1MI30_BOVIN]	0	0	0	0	0	1	YSLTKLYLSHNRITLLKP	GLYSLTKLYLSHNRITLLKPGV	3	20	2	2	4	20	4.761904762	5.16	CPP	-0.05	0.57	0.57	0.2	0.51	-0.46	0.77	3.5	10.01	2487.34	0.296	Normal	3.272	2.341713448	-0.414	2.132	48.88	206.25	3173	45.841	9.59	220.42	1457	12.064
3205	W5PX17	SHEEP	200	211	0.239	21	2	Uncharacterized protein (Fragment) OS=Ovis aries GN=TMEM249 PE=4 SV=1 - [W5PX17_SHEEP]	0	0	0	1	0	0	SYRHVVRHWPLG	ATSYRHVVRHWPLGST	3	14	2	2	4	7	12.5	4.68	CPP	-0.18	0.51	0.51	-0.54	0.49	-0.39	1	3	10.84	1867.33	0.123	Normal	3.01	5.635342931	1.088	4.037	35.28	150.15	2223.2	45.844	6.87	219.86	1148	2.141
2884	W5PJK7	SHEEP	1150	1163	0.209	2	6	Uncharacterized protein OS=Ovis aries GN=CCNB3 PE=3 SV=1 - [W5PJK7_SHEEP]	0	0	0	0	1	0	FLRRYARCVYASMK	HFLRRYARCVYASMKT	2	15	1	1	2	13	7.142857143	4.9	CPP	-0.29	0.6	0.6	-0.37	0.78	-0.14	1.19	4.5	10.3	2002.6	0.188	Normal	3.206	3.686953088	0.475	8.006	34.64	148.93	2414.8	51.037	6.59	267.49	1085	13.187
1305	L8J0R5	9CETA	73	86	0.227	10	5	Relaxin-3 receptor 1 (Fragment) OS=Bos mutus GN=M91_05508 PE=4 SV=1 - [L8J0R5_9CETA]	1	0	0	0	0	0	ILVSVVYWVVCALG	ILVSVVYWVVCALGLTGN	1	14	0	4	4	14	6.666666667	4.4	CPP	0.27	0.63	0.63	1.84	0	-1.21	0.33	0	5.84	1906.6	0.217	Normal	3.317	3.194226639	-1.8	-6.583	41.37	171.22	2453.7	30.744	7.41	14.05	1214	15.104
1428	W5QCP9	SHEEP	910	923	0.215	4	6	Collagen type VI alpha 3 chain OS=Ovis aries GN=COL6A3 PE=4 SV=1 - [W5QCP9_SHEEP]	0	0	0	0	0	1	VKRMKLKTGKTLNL	LNLVKRMKLKTGKTLNL	4	17	3	0	3	18	5.263157895	4.97	CPP	-0.25	0.63	0.63	-0.22	1.01	0.16	1.06	5	11.34	1970.77	0.26	Normal	3.273	2.665950694	0.188	8.3	37.85	157.07	2576.3	55.094	7.23	263.89	1168	4.852
1133	L8I250	9CETA	1169	1180	0.234	16	6	Protein TANC1 (Fragment) OS=Bos mutus GN=M91_10222 PE=4 SV=1 - [L8I250_9CETA]	1	0	0	0	0	0	CLKGHRAVVQFL	LSWACLKGHRAVVQFL	5	16	4	0	4	16	5.882352941	4.87	CPP	0.01	0.57	0.57	0.72	0.55	-0.64	0.69	2.5	9.55	1828.45	0.252	Normal	3.214	2.75058405	-1.15	0.581	35.91	151.8	2300.1	40.319	6.4	163.84	996	9.118
3429	W5Q501	SHEEP	917	932	0.217	5	4	Uncharacterized protein OS=Ovis aries GN=GNAS PE=4 SV=1 - [W5Q501_SHEEP]	0	0	0	1	0	0	KSIWNNRWLRTISVIL	NLFKSIWNNRWLRTISVIL	4	19	3	0	3	16	5.882352941	4.95	CPP	-0.08	0.63	0.63	0.23	0.45	-0.62	1.11	3	12.01	2374.13	0.233	Normal	3.747	2.974880603	-1.642	3.884	43.06	175.96	3004.3	45.868	8.13	175.12	1484	7.136
1302	L8J0K4	9CETA	560	586	0.225	9	3	Platelet endothelial cell adhesion molecule (Fragment) OS=Bos mutus GN=M91_08946 PE=4 SV=1 - [L8J0K4_9CETA]	0	1	0	0	0	0	TVRVYLAPWKKGLIAVVVIGVIIVTLV	TLTVRVYLAPWKKGLIAVVVIGVIIVTLVL	3	29	2	1	3	18	5.263157895	4.5	CPP	0.22	0.62	0.62	1.84	0.33	-0.9	0.43	3	10.3	3248.63	0.27	Normal	3.48	2.56721178	-2.353	-3.787	68.98	285.28	4373.5	36.683	12.58	165.16	2057	13.176
678	F4YD01	BUBBU	61	78	0.216	4	1	Aldehyde reductase (Fragment) OS=Bubalus bubalis GN=AKR1A1 PE=2 SV=1 - [F4YD01_BUBBU]	1	0	0	0	0	0	LRWQVQRKVICIPKSVTP	LLRWQVQRKVICIPKSVTPSRI	2	19	1	3	4	11	8.333333333	4.83	CPP	-0.2	0.61	0.61	0.07	0.78	-0.1	1.09	5	11.73	2621.57	0.163	Normal	3.291	4.252436691	-0.168	6.486	49.25	209.49	3338.3	50.2	9.91	275.54	1570	4.69
3393	W5Q3G4	SHEEP	86	99	0.221	7	1	Uncharacterized protein OS=Ovis aries GN=MYO7B PE=4 SV=1 - [W5Q3G4_SHEEP]	0	0	0	0	1	0	LIRYQQHKIYTYTG	LIRYQQHKIYTYTGSIL	1	14	0	3	3	14	6.666666667	4.76	CPP	-0.11	0.6	0.6	-0.24	0.59	-0.62	1	2.5	9.55	2097.72	0.208	Normal	3.383	3.332438368	-0.088	3.818	37.64	158.78	2613.4	48.912	7.59	171.33	1227	18.626
1768	W5PRC1	SHEEP	73	89	0.225	9	4	Uncharacterized protein (Fragment) OS=Ovis aries GN=LOC101117482 PE=3 SV=1 - [W5PRC1_SHEEP]	0	0	0	0	0	1	VLVTILRVRAFHRVPHN	VLVTILRVRAFHRVPHN	1	17	0	0	0	13	7.142857143	4.83	CPP	-0.13	0.56	0.56	0.46	0.6	-0.39	1	4	12.31	2027.71	0.197	Normal	3.458	3.518513607	-1.012	5.494	36.78	160.06	2562.7	45.188	7.05	267.74	1227	-0.103
794	E1BD49	BOVIN	77	96	0.208	2	4	Uncharacterized protein (Fragment) OS=Bos taurus GN=FOXRED2 PE=4 SV=2 - [E1BD49_BOVIN]	1	1	1	0	0	0	TRYPRHRKLISINKRYTGKT	TRYPRHRKLISINKRYTGKTNAE	1	20	0	3	3	11	8.333333333	5.02	CPP	-0.48	0.61	0.61	-1.58	1.02	0.54	1.48	6.5	11.06	2803.56	0.156	Normal	2.977	4.443251157	2.643	14.957	49.9	212.27	3400.2	60.491	10.63	476.97	1794	6.465
3590	W5QC31	SHEEP	77	96	0.208	2	4	Uncharacterized protein OS=Ovis aries GN=FOXRED2 PE=4 SV=1 - [W5QC31_SHEEP]	0	0	0	1	1	0	TRYPRHRKLISINKRYTGKT	TRYPRHRKLISINKRYTGKTNAE	1	20	0	3	3	11	8.333333333	5.02	CPP	-0.48	0.61	0.61	-1.58	1.02	0.54	1.48	6.5	11.06	2803.56	0.156	Normal	2.977	4.443251157	2.643	14.957	49.9	212.27	3400.2	60.491	10.63	476.97	1794	6.465
1965	L8IDR3	9CETA	1121	1138	0.234	16	5	A-kinase anchor protein 6 OS=Bos mutus GN=M91_17120 PE=4 SV=1 - [L8IDR3_9CETA]	0	0	0	0	0	1	YFKSLCREIKQRRCGVAS	QLQYFKSLCREIKQRRCGVASI	4	21	3	1	4	15	6.25	4.94	CPP	-0.3	0.64	0.64	-0.37	0.9	0.15	1.18	4	9.86	2627.45	0.232	Normal	3.018	2.987703364	1.1	9.473	48.38	207.57	3229.3	51.677	9.88	325.09	1545	18.085
92	W5NQ46	SHEEP	6	19	0.229	12	3	Fibrinogen beta chain OS=Ovis aries GN=FGB PE=4 SV=1 - [W5NQ46_SHEEP]	1	1	1	1	1	1	FQKFKTMKHLLLLL	NFQKFKTMKHLLLLLL	2	15	1	1	2	22	4.347826087	4.77	CPP	-0.03	0.59	0.59	0.48	0.86	-0.54	0.75	3.5	10.31	1987.79	0.326	Normal	3.757	2.126218345	-2.525	2.494	34.74	148.66	2622.6	48.975	6.19	213.5	974	9.927
3282	W5PZQ1	SHEEP	138	150	0.227	10	3	Uncharacterized protein (Fragment) OS=Ovis aries GN=STT3B PE=4 SV=1 - [W5PZQ1_SHEEP]	0	0	0	1	0	0	YLWVKSVKTGSVF	QFTYYLWVKSVKTGSVF	5	17	4	0	4	17	5.555555556	4.54	CPP	0.01	0.63	0.63	0.22	0.51	-0.78	0.76	2	9.55	2053.64	0.249	Normal	3.328	2.783723617	-0.353	-0.347	37.68	158	2557.4	45.176	7.16	116.05	1132	14.971
838	E1BNE2	BOVIN	661	672	0.231	14	2	Uncharacterized protein OS=Bos taurus GN=CAND2 PE=4 SV=2 - [E1BNE2_BOVIN]	0	1	1	0	0	0	LRKNQRALRLTT	LASFLRKNQRALRLTT	5	16	4	0	4	15	6.25	5.05	CPP	-0.32	0.6	0.6	-0.31	0.77	0.07	1.31	4	12.31	1888.48	0.224	Normal	3.208	3.094407056	0.4	8.775	35.22	148.8	2357.7	52.463	6.87	219.55	1193	1.721
1108	L8HUM0	9CETA	1520	1532	0.226	9	9	RING finger protein 160 OS=Bos mutus GN=M91_08990 PE=4 SV=1 - [L8HUM0_9CETA]	0	1	0	0	0	0	LGYLLTWKLILTF	FCYVLGYLLTWKLILTF	5	17	4	0	4	27	3.571428571	4.52	CPP	0.25	0.61	0.61	1.56	0.22	-1.42	0.41	1	8.51	2093.87	0.383	Normal	3.907	1.809783761	-3.924	-5.959	38.03	160.12	2727.8	36.094	6.65	62.85	871	24.087
979	O97802	BOVIN	927	947	0.233	15	5	Latrophilin 2 splice variant baaae OS=Bos taurus PE=2 SV=1 - [O97802_BOVIN]	1	0	1	0	0	0	ILLNIIFLVITLCKMVKHSNT	FIILLNIIFLVITLCKMVKHSNT	3	23	2	0	2	19	5	4.68	CPP	0.17	0.62	0.62	1.56	0.38	-0.92	0.52	2.5	9.36	2674.77	0.281	Normal	3.714	2.466715945	-2.652	-3.187	50.39	215.41	3531	38.291	9.35	168.77	1744	15.819
2884	W5PJK7	SHEEP	1150	1163	0.209	2	6	Uncharacterized protein OS=Ovis aries GN=CCNB3 PE=3 SV=1 - [W5PJK7_SHEEP]	0	0	0	0	1	0	FLRRYARCVYASMK	HFLRRYARCVYASMKTLT	2	15	1	3	4	15	6.25	4.73	CPP	-0.24	0.59	0.59	-0.16	0.69	-0.25	1.11	4.5	10.3	2216.9	0.201	Normal	3.248	3.448493436	0.2	6.189	39.09	167.63	2701.5	49.4	7.39	269.6	1222	14.257
1035	ABCG2	BOVIN	227	246	0.212	3	4	ATP-binding cassette sub-family G member 2 OS=Bos taurus GN=ABCG2 PE=3 SV=2 - [ABCG2_BOVIN]	1	1	1	0	0	0	LKRMSKQGRTIIFSIHQPRY	LLKRMSKQGRTIIFSIHQPRYSI	2	21	1	2	3	16	5.882352941	4.79	CPP	-0.23	0.61	0.61	-0.33	0.81	-0.07	1.13	5.5	11.74	2773.7	0.214	Normal	3.238	3.239005517	0.213	6.826	50.55	215.33	3466.5	51.557	10.43	326.8	1761	5.965
1386	Q009B1	SHEEP	230	249	0.212	3	4	ATP-binding cassette sub-family G member 2 OS=Ovis aries GN=ABCG2 PE=2 SV=1 - [Q009B1_SHEEP]	0	0	0	1	1	1	LKRMSKQGRTIIFSIHQPRY	LLKRMSKQGRTIIFSIHQPRYSI	2	21	1	2	3	16	5.882352941	4.79	CPP	-0.23	0.61	0.61	-0.33	0.81	-0.07	1.13	5.5	11.74	2773.7	0.214	Normal	3.238	3.239005517	0.213	6.826	50.55	215.33	3466.5	51.557	10.43	326.8	1761	5.965
961	G3N1L1	BOVIN	89	102	0.233	16	1	Uncharacterized protein OS=Bos taurus GN=LRRC10B PE=4 SV=1 - [G3N1L1_BOVIN]	1	0	1	0	0	0	LPRLTRLYLGSNRL	LPRLTRLYLGSNRLLAL	1	14	0	3	3	17	5.555555556	4.78	CPP	-0.13	0.58	0.58	0.39	0.43	-0.37	1	3	11.72	1969.67	0.246	Normal	3.479	2.817671466	-1.476	4.588	38.22	160.37	2518.6	46.082	7.35	169.05	1072	5.653
3289	W5Q0L2	SHEEP	54	73	0.221	7	3	Uncharacterized protein OS=Ovis aries GN=SERPINA5 PE=3 SV=1 - [W5Q0L2_SHEEP]	0	0	1	1	1	0	LIIRQKRGLATMRLCLFLCL	TLIIRQKRGLATMRLCLFLCL	2	21	1	0	1	20	4.761904762	4.91	CPP	-0.07	0.62	0.62	0.98	0.58	-0.44	0.86	4	10.79	2463.48	0.271	Normal	3.455	2.557738674	-1.871	2.138	46.63	198.93	3176.6	42.824	8.71	220.09	1294	15.526
1428	W5QCP9	SHEEP	910	923	0.215	4	6	Collagen type VI alpha 3 chain OS=Ovis aries GN=COL6A3 PE=4 SV=1 - [W5QCP9_SHEEP]	0	0	0	0	0	1	VKRMKLKTGKTLNL	ILNLVKRMKLKTGKTLNL	5	18	4	0	4	19	5	4.9	CPP	-0.19	0.64	0.64	0.04	0.95	0.06	1	5	11.34	2083.95	0.25	Normal	3.346	2.772588722	-0.267	7.117	40.21	166.67	2744.8	53.3	7.69	264.04	1264	5.643
42	D8X187	SHEEP	187	208	0.22	6	1	Serpin peptidase inhibitor clade B ovalbumin member 1 OS=Ovis aries GN=SERPINB1 PE=2 SV=1 - [D8X187_SHEEP]	1	1	1	0	1	1	NKKETKTVKMMYQKKKFPFGYI	LNKKETKTVKMMYQKKKFPFGYIKD	2	23	1	2	3	17	5.555555556	4.94	CPP	-0.33	0.67	0.67	-1.17	1.28	0.49	1.04	6	10.01	3095.15	0.23	Normal	3.1	3.013683394	1.724	12.076	53.87	230.92	3915.3	62.004	10.9	505.93	1744	17.31
1768	W5PRC1	SHEEP	73	89	0.225	9	4	Uncharacterized protein (Fragment) OS=Ovis aries GN=LOC101117482 PE=3 SV=1 - [W5PRC1_SHEEP]	0	0	0	0	0	1	VLVTILRVRAFHRVPHN	LLVLVTILRVRAFHRVPHN	3	19	2	0	2	17	5.555555556	4.78	CPP	-0.06	0.55	0.55	0.81	0.54	-0.54	0.89	4	12.31	2254.07	0.234	Normal	3.591	2.962167438	-1.874	3.684	41.5	179.26	2899.7	43.337	7.77	268.64	1307	2.037
346	W5PGL5	SHEEP	156	173	0.225	9	4	Sodium/nucleoside cotransporter (Fragment) OS=Ovis aries GN=SLC28A3 PE=3 SV=1 - [W5PGL5_SHEEP]	1	1	1	1	1	0	WLKWVIWGCLILGVILWL	WFWLKWVIWGCLILGVILWLVF	3	20	2	2	4	31	3.125	4.43	CPP	0.4	0.61	0.61	2	0.17	-1.77	0.32	1	8.57	2791.9	0.416	Normal	4.199	1.666219184	-5.955	-8.214	52.47	209.3	3693.2	30.432	8.37	65.27	1056	22.526
2409	W5P094	SHEEP	8	22	0.227	10	2	Uncharacterized protein (Fragment) OS=Ovis aries GN=NID1 PE=4 SV=1 - [W5P094_SHEEP]	0	0	0	1	0	0	TKHRIPHSVLLRLRL	QLSITKHRIPHSVLLRLRL	5	19	4	0	4	17	5.555555556	5.09	CPP	-0.21	0.53	0.53	0.05	0.8	-0.14	1.11	5	12.31	2281.1	0.236	Normal	3.452	2.937064324	-0.889	6.795	41.84	178.9	2911.8	49.737	8.27	321.49	1335	1.686
3328	W5Q1X3	SHEEP	580	591	0.221	7	6	Uncharacterized protein OS=Ovis aries GN=LRRC8C PE=4 SV=1 - [W5Q1X3_SHEEP]	0	0	0	0	1	0	VMLNNLKKMTNL	KLVMLNNLKKMTNLTE	3	14	2	2	4	17	5.555555556	4.68	CPP	-0.19	0.65	0.65	-0.24	0.77	0.03	0.94	2	9.72	1890.59	0.229	Normal	3.361	3.026843583	0.463	6.806	35.29	147.02	2418.8	53.038	6.58	216.66	1288	7.763
1330	W5PQR5	SHEEP	99	121	0.225	9	6	60S ribosomal protein L18 OS=Ovis aries GN=RPL18 PE=3 SV=1 - [W5PQR5_SHEEP]	0	0	0	0	0	1	KVCALRVSSRARSRILKAGGKIL	LKVCALRVSSRARSRILKAGGKILT	2	24	1	1	2	16	5.882352941	4.83	CPP	-0.22	0.61	0.61	0.28	0.83	0.21	1.04	7	12.02	2697.7	0.22	Normal	2.904	3.150669003	0.7	6.896	56.4	234.95	3427	48.404	11.15	367.01	1803	3.348
390	W5PMT0	SHEEP	845	859	0.224	8	9	Uncharacterized protein OS=Ovis aries GN=XDH PE=4 SV=1 - [W5PMT0_SHEEP]	1	1	1	1	1	1	LARYKVGFMKTGKIV	LARYKVGFMKTGKIVA	1	15	0	1	1	11	8.333333333	4.76	CPP	-0.07	0.65	0.65	0.38	0.84	-0.13	0.75	4	10.47	1782.46	0.154	Normal	2.999	4.500955718	0.138	3.862	35.83	149.46	2286.8	47.831	6.8	206.41	1088	6.473
617	A1YZ34	CAPHI	844	858	0.224	8	8	Xanthine oxidoreductase OS=Capra hircus PE=2 SV=1 - [A1YZ34_CAPHI]	1	1	1	0	0	1	LARYKVGFMKTGKIV	LARYKVGFMKTGKIVA	1	15	0	1	1	11	8.333333333	4.76	CPP	-0.07	0.65	0.65	0.38	0.84	-0.13	0.75	4	10.47	1782.46	0.154	Normal	2.999	4.500955718	0.138	3.862	35.83	149.46	2286.8	47.831	6.8	206.41	1088	6.473
1768	W5PRC1	SHEEP	73	89	0.225	9	4	Uncharacterized protein (Fragment) OS=Ovis aries GN=LOC101117482 PE=3 SV=1 - [W5PRC1_SHEEP]	0	0	0	0	0	1	VLVTILRVRAFHRVPHN	LVLVTILRVRAFHRVPHN	2	18	1	0	1	15	6.25	4.83	CPP	-0.09	0.56	0.56	0.64	0.57	-0.47	0.94	4	12.31	2140.89	0.206	Normal	3.528	3.364792139	-1.467	4.539	39.14	169.66	2731.2	44.211	7.41	268.19	1267	0.967
1302	L8J0K4	9CETA	560	586	0.225	9	3	Platelet endothelial cell adhesion molecule (Fragment) OS=Bos mutus GN=M91_08946 PE=4 SV=1 - [L8J0K4_9CETA]	0	1	0	0	0	0	TVRVYLAPWKKGLIAVVVIGVIIVTLV	LTVRVYLAPWKKGLIAVVVIGVIIVTLVL	2	28	1	1	2	17	5.555555556	4.42	CPP	0.23	0.62	0.62	1.93	0.34	-0.92	0.41	3	10.3	3147.51	0.23	Normal	3.516	3.013683394	-2.614	-3.745	66.89	276.18	4255.3	36.397	12.14	163.5	1960	13.176
2634	W5P9A3	SHEEP	344	363	0.214	4	2	Uncharacterized protein OS=Ovis aries GN=SLC22A7 PE=4 SV=1 - [W5P9A3_SHEEP]	0	0	1	0	0	0	PRLRHTSLCCRRGTRFGVNF	FRTPRLRHTSLCCRRGTRFGVNF	4	23	3	0	3	18	5.263157895	4.98	CPP	-0.38	0.6	0.6	-0.6	0.7	0.1	1.35	6.5	12.01	2781.58	0.23	Normal	3.051	3.013683394	1	9.522	48.46	215.23	3320.6	49.691	10.12	380.25	1472	4.787
519	W5Q329	SHEEP	1057	1073	0.223	8	8	Uncharacterized protein OS=Ovis aries GN=UGGT1 PE=4 SV=1 - [W5Q329_SHEEP]	1	1	1	1	1	0	KNTKTPVKFWFLKNYLS	LKNTKTPVKFWFLKNYLSPTF	2	18	1	3	4	19	5	4.71	CPP	-0.11	0.6	0.6	-0.33	0.7	-0.41	0.86	4	10.18	2573.39	0.251	Normal	3.437	2.761542552	-0.367	3.524	45.14	195.36	3274.2	51.671	8.77	220.81	1391	8.297
1306	L8J0R5	9CETA	96	110	0.227	10	5	Relaxin-3 receptor 1 (Fragment) OS=Bos mutus GN=M91_05508 PE=4 SV=1 - [L8J0R5_9CETA]	1	0	0	0	0	0	LMKSKQGWRKSSINL	LVLYLMKSKQGWRKSSINL	5	19	4	0	4	19	5	4.68	CPP	-0.16	0.63	0.63	-0.13	0.77	-0.22	1	4	10.47	2265.06	0.254	Normal	3.327	2.728925908	-0.268	5.137	43.3	176.74	2874	50.7	8.26	219.64	1352	10.242
521	W5Q3K5	SHEEP	115	132	0.215	4	1	Uncharacterized protein (Fragment) OS=Ovis aries PE=4 SV=1 - [W5Q3K5_SHEEP]	1	0	0	0	0	0	LKRLQKLVWIKKARVPSL	TLKRLQKLVWIKKARVPSL	2	19	1	0	1	17	5.555555556	5.04	CPP	-0.24	0.6	0.6	-0.12	1.1	0.12	1.11	6	12.04	2278.17	0.216	Normal	3.354	3.209014725	-0.479	8.658	43.13	178.72	2983.2	55.353	8.23	314.75	1242	3.012
3327	W5Q1X3	SHEEP	333	347	0.221	7	6	Uncharacterized protein OS=Ovis aries GN=LRRC8C PE=4 SV=1 - [W5Q1X3_SHEEP]	0	0	0	0	1	0	TCLYTLYWLFYRSLK	LTCLYTLYWLFYRSLKEYS	2	16	1	3	4	26	3.703703704	4.5	CPP	-0.03	0.6	0.6	0.17	0.39	-0.86	0.84	1	8.46	2463.17	0.332	Normal	3.732	2.087792713	-1.595	1.521	42.36	176.86	3054	46.021	7.84	170.69	1100	31.872
701	XPO2	BOVIN	780	793	0.212	3	3	Exportin-2 OS=Bos taurus GN=CSE1L PE=2 SV=1 - [XPO2_BOVIN]	1	0	0	0	0	0	NSKTTKFIKSFLVF	LQNSKTTKFIKSFLVF	3	16	2	0	2	15	6.25	4.58	CPP	-0.08	0.63	0.63	0.19	0.77	-0.33	0.88	3	10.31	1901.52	0.188	Normal	3.341	3.686953088	-0.262	2.431	34.22	147.63	2428.3	49.375	6.76	164.3	1202	6.195
1768	W5PRC1	SHEEP	73	89	0.225	9	4	Uncharacterized protein (Fragment) OS=Ovis aries GN=LOC101117482 PE=3 SV=1 - [W5PRC1_SHEEP]	0	0	0	0	0	1	VLVTILRVRAFHRVPHN	NLLVLVTILRVRAFHRVPHN	4	20	3	0	3	18	5.263157895	4.75	CPP	-0.09	0.56	0.56	0.6	0.51	-0.5	0.95	4	12.31	2368.19	0.234	Normal	3.553	2.962167438	-1.43	4.505	43.52	188.06	3024.8	44.175	8.23	272.02	1441	2.037
44	E1CEV8	SHEEP	209	223	0.228	11	3	Putative pheromone receptor sheepv1r1 (Fragment) OS=Ovis aries GN=sheepv1r1 PE=4 SV=1 - [E1CEV8_SHEEP]	0	1	0	0	0	0	LLYRHKRQTQHLQST	TLLYRHKRQTQHLQSTK	2	16	1	1	2	16	5.882352941	5.04	CPP	-0.46	0.54	0.54	-1.56	1.11	0.18	1.47	5	11.1	2138.73	0.212	Normal	3.084	3.269562172	2.035	11.982	36.61	157.69	2606.7	59.876	7.44	326.4	1225	7.729
2592	W5P787	SHEEP	1911	1922	0.21	3	5	Uncharacterized protein (Fragment) OS=Ovis aries GN=NBEAL2 PE=4 SV=1 - [W5P787_SHEEP]	0	0	0	1	0	0	HLRRFNLRRSAL	HLRRFNLRRSALELF	1	12	0	3	3	18	5.263157895	0.06	CPP	-0.36	0.58	0.58	-0.43	0.83	0.15	1.4	3.5	12.01	1928.49	0.218	Normal	3.559	3.179574223	-0.86	12.4	32.36	138.76	2372	52.6	6.33	317.06	1024	3.158
1901	G1K1L8	BOVIN	187	208	0.234	16	2	Leukocyte elastase inhibitor OS=Bos taurus GN=SERPINB1 PE=3 SV=1 - [G1K1L8_BOVIN]	0	0	0	0	0	1	NKKETKTVKMMYQKKKFPFGYI	LNKKETKTVKMMYQKKKFPFGYIKD	2	23	1	2	3	17	5.555555556	4.94	CPP	-0.33	0.67	0.67	-1.17	1.28	0.49	1.04	6	10.01	3095.15	0.23	Normal	3.1	3.013683394	1.724	12.076	53.87	230.92	3915.3	62.004	10.9	505.93	1744	17.31
922	F1N272	BOVIN	130	142	0.206	2	6	Uncharacterized protein (Fragment) OS=Bos taurus GN=ATP13A4 PE=3 SV=1 - [F1N272_BOVIN]	1	0	0	0	0	0	RCIKVQKIRYVWD	KVRCIKVQKIRYVWDN	3	15	2	1	3	9	10	4.93	CPP	-0.34	0.68	0.68	-0.58	1.07	0.23	1.31	4	10.04	2048.72	0.112	Normal	3.371	6.188814112	0.681	13.569	35.62	149.84	2567.4	56.869	7.09	305.99	1124	14.556
1965	L8IDR3	9CETA	1121	1138	0.234	16	5	A-kinase anchor protein 6 OS=Bos mutus GN=M91_17120 PE=4 SV=1 - [L8IDR3_9CETA]	0	0	0	0	0	1	YFKSLCREIKQRRCGVAS	YFKSLCREIKQRRCGVASIL	1	18	0	2	2	14	6.666666667	4.5	CPP	-0.26	0.64	0.64	-0.06	0.86	0.14	1.1	4	9.86	2371.15	0.19	Normal	3.083	3.648143056	0.61	8.7	44.04	188.23	2931.9	49.975	8.9	318.03	1359	16.623
2973	W5PN55	SHEEP	469	490	0.221	7	5	Uncharacterized protein (Fragment) OS=Ovis aries GN=GABBR2 PE=4 SV=1 - [W5PN55_SHEEP]	0	0	0	0	1	0	TWRVHAIFKNVKMKKKIIKDQK	FAKTWRVHAIFKNVKMKKKIIKDQKL	4	25	3	1	4	20	4.761904762	5.07	CPP	-0.27	0.64	0.64	-0.55	1.33	0.33	1.08	8.5	10.82	3200.39	0.251	Normal	3.265	2.761542552	0.427	11.165	57.12	240.86	4142	58.538	10.96	554.26	1879	9.646
716	PEX3	BOVIN	2	21	0.207	2	3	Peroxisomal biogenesis factor 3 OS=Bos taurus GN=PEX3 PE=2 SV=1 - [PEX3_BOVIN]	0	1	1	0	0	0	FRSTWNFLKRHKKKCIFLGT	FRSTWNFLKRHKKKCIFLGTV	1	20	0	1	1	20	4.761904762	4.87	CPP	-0.23	0.61	0.61	-0.36	1	-0.08	1.1	6.5	11.18	2610.48	0.234	Normal	3.323	2.962167438	-0.162	7.433	45.31	194.28	3280.9	52.243	8.8	367.78	1328	9.533
245	W5P6V4	SHEEP	629	644	0.215	4	6	Uncharacterized protein OS=Ovis aries GN=GLG1 PE=4 SV=1 - [W5P6V4_SHEEP]	0	1	1	1	1	0	NKKQLSPRCHQKVFKL	LKENKKQLSPRCHQKVFKL	4	19	3	0	3	15	6.25	4.89	CPP	-0.41	0.6	0.6	-1.19	1.37	0.58	1.21	5.5	10.2	2325.11	0.185	Normal	3.053	3.746741517	1.637	13.963	40.83	177.81	2934	61.426	8.29	418.01	1264	8.639
903	F1MU79	BOVIN	283	299	0.223	8	2	Peptidyl-prolyl cis-trans isomerase FKBP4 OS=Bos taurus GN=FKBP4 PE=1 SV=2 - [F1MU79_BOVIN]	1	0	0	0	0	0	EGKYKQAVLQYKKIVSW	FKEGKYKQAVLQYKKIVSW	3	19	2	0	2	19	5	4.65	CPP	-0.21	0.65	0.65	-0.71	1.16	0.06	1	4	9.89	2344.09	0.239	Normal	3.164	2.900197408	0.789	9.221	42.74	176.84	2974.7	57.016	8.29	312.67	1262	16.958
3210	W5PX66	SHEEP	1182	1194	0.214	4	7	Uncharacterized protein OS=Ovis aries GN=TIAM1 PE=4 SV=1 - [W5PX66_SHEEP]	0	0	0	0	1	0	KPIQRILKYPLLL	YLIKPIQRILKYPLLL	4	16	3	0	3	14	6.666666667	4.92	CPP	0.01	0.6	0.6	0.68	0.69	-0.61	0.75	3	10.01	1984.81	0.172	Normal	3.86	4.029925468	-3	3.262	35.96	152.83	2659.5	49.325	7	163.61	952	12.764
1769	W5PRC1	SHEEP	118	133	0.225	9	4	Uncharacterized protein (Fragment) OS=Ovis aries GN=LOC101117482 PE=3 SV=1 - [W5PRC1_SHEEP]	0	0	0	0	0	1	RRWLLGRSLCHVWISF	LSAGRRWLLGRSLCHVWISF	5	20	4	0	4	17	5.555555556	4.86	CPP	-0.06	0.57	0.57	0.46	0.44	-0.59	0.9	3.5	11.71	2358.11	0.217	Normal	3.339	3.194226639	-1.43	1.705	45.55	188.44	2909.9	40.245	8.43	220.72	1246	8.182
961	G3N1L1	BOVIN	89	102	0.233	16	1	Uncharacterized protein OS=Bos taurus GN=LRRC10B PE=4 SV=1 - [G3N1L1_BOVIN]	1	0	1	0	0	0	LPRLTRLYLGSNRL	LCRLPRLTRLYLGSNRL	4	17	3	0	3	16	5.882352941	5	CPP	-0.28	0.59	0.59	-0.06	0.58	-0.12	1.24	4	11.55	2044.75	0.212	Normal	3.415	3.269562172	-0.729	8.206	37.65	160.4	2555.4	49.306	7.51	222.08	1017	8.451
222	W5P5R4	SHEEP	91	102	0.221	7	3	Uncharacterized protein (Fragment) OS=Ovis aries PE=4 SV=1 - [W5P5R4_SHEEP]	1	0	0	0	0	0	VMCHCRRRGSQL	NLISVMCHCRRRGSQL	5	16	4	0	4	10	9.090909091	4.88	CPP	-0.29	0.61	0.61	-0.16	0.63	-0.04	1.19	3.5	10.43	1873.48	0.129	Normal	3.016	5.373233958	0.931	7.306	34.88	150.85	2241.3	46.144	6.98	223.42	1161	9.116
214	W5P550	SHEEP	3531	3544	0.221	7	7	Uncharacterized protein OS=Ovis aries GN=DNAH1 PE=4 SV=1 - [W5P550_SHEEP]	1	0	0	0	0	0	KRIANINHYLTYNL	NLKKRIANINHYLTYNL	4	17	3	0	3	17	5.555555556	4.71	CPP	-0.22	0.62	0.62	-0.62	0.66	-0.31	1.18	3.5	10.01	2088.71	0.208	Normal	3.475	3.332438368	0.329	8.888	37.06	156.32	2620.4	53.141	7.27	222.65	1370	13.214
1087	L8HQV0	9CETA	123	137	0.234	16	1	Dehydrogenase/reductase SDR family member 1 OS=Bos mutus GN=M91_13225 PE=4 SV=1 - [L8HQV0_9CETA]	1	1	0	0	0	0	GLRGHYLCSVYGARL	GLRGHYLCSVYGARL	1	15	0	0	0	14	6.666666667	4.74	CPP	-0.08	0.58	0.58	0.21	0.42	-0.48	0.8	2.5	9.36	1665.17	0.181	Normal	2.943	3.829542434	0.167	3.013	33.49	141.81	2017.3	41.053	6.53	163.45	859	13.434
3618	W5QCV4	SHEEP	123	137	0.234	16	1	Uncharacterized protein OS=Ovis aries GN=DHRS1 PE=4 SV=1 - [W5QCV4_SHEEP]	0	0	1	1	1	0	GLRGHYLCSVYGARL	GLRGHYLCSVYGARL	1	15	0	0	0	14	6.666666667	4.74	CPP	-0.08	0.58	0.58	0.21	0.42	-0.48	0.8	2.5	9.36	1665.17	0.181	Normal	2.943	3.829542434	0.167	3.013	33.49	141.81	2017.3	41.053	6.53	163.45	859	13.434
488	W5Q021	SHEEP	100	117	0.187	0	2	Uncharacterized protein (Fragment) OS=Ovis aries GN=FAM20A PE=4 SV=1 - [W5Q021_SHEEP]	1	1	1	1	1	0	YYRRKVARWNRRRKMYKE	LRYYRRKVARWNRRRKMYKEQL	3	20	2	2	4	19	5	5.27	CPP	-0.68	0.66	0.66	-1.95	1.39	0.74	1.95	9	11.65	3070.98	0.192	Normal	3.43	3.610141565	1.245	22.186	49.2	202.17	3744.4	68.609	9.89	578.71	1441	14.45
873	F1MJW4	BOVIN	111	128	0.187	0	2	Uncharacterized protein OS=Bos taurus GN=FAM20A PE=4 SV=2 - [F1MJW4_BOVIN]	0	1	0	0	0	0	YRRKVARWNRRRKMYKEQ	LRYYRRKVARWNRRRKMYKEQL	4	21	3	1	4	19	5	5.27	CPP	-0.68	0.66	0.66	-1.95	1.39	0.74	1.95	9	11.65	3070.98	0.192	Normal	3.43	3.610141565	1.245	22.186	49.2	202.17	3744.4	68.609	9.89	578.71	1441	14.45
3273	W5PZK4	SHEEP	291	314	0.225	9	3	Uncharacterized protein (Fragment) OS=Ovis aries GN=IFIT5 PE=4 SV=1 - [W5PZK4_SHEEP]	0	0	0	1	0	0	LCYRAQMIQIKKATRNRPKGKDKL	LCYRAQMIQIKKATRNRPKGKDKL	1	24	0	0	0	15	6.25	5.06	CPP	-0.43	0.65	0.65	-1.1	1.18	0.6	1.29	7	10.65	2860.84	0.184	Normal	2.933	3.767104242	2.008	14.192	52.63	225.29	3573.5	59.95	10.8	463.6	1730	10.749
328	W5PFB9	SHEEP	259	273	0.239	21	2	Alkaline phosphatase OS=Ovis aries GN=ALPL PE=3 SV=1 - [W5PFB9_SHEEP]	1	0	1	1	1	1	FKPKHKHSHYVWNRT	SFKPKHKHSHYVWNRTDL	2	16	1	2	3	14	6.666666667	4.73	CPP	-0.35	0.52	0.52	-1.56	0.99	0.13	1.17	4.5	10.01	2280.84	0.183	Normal	3.162	3.787689511	1.717	11.444	38.11	166.65	2738.4	56.872	7.62	410.6	1278	6.783
4271	L8I2B7	9CETA	248	262	0.239	21	2	Alkaline phosphatase (Fragment) OS=Bos mutus GN=M91_09659 PE=3 SV=1 - [L8I2B7_9CETA]	0	0	1	0	0	0	FKPKHKHSHYVWNRT	SFKPKHKHSHYVWNRTDL	2	16	1	2	3	14	6.666666667	4.73	CPP	-0.35	0.52	0.52	-1.56	0.99	0.13	1.17	4.5	10.01	2280.84	0.183	Normal	3.162	3.787689511	1.717	11.444	38.11	166.65	2738.4	56.872	7.62	410.6	1278	6.783
1114	L8HVI9	9CETA	424	436	0.206	2	7	Uncharacterized protein (Fragment) OS=Bos mutus GN=M91_08198 PE=4 SV=1 - [L8HVI9_9CETA]	0	1	0	0	0	0	CQRLLYVKTLGGN	LHICQRLLYVKTLGGNL	4	16	3	1	4	15	6.25	4.72	CPP	-0.03	0.59	0.59	0.52	0.52	-0.59	0.76	2.5	9.36	1941.65	0.168	Normal	3.315	4.125876075	-0.976	2.171	37.77	160.54	2479.2	42.729	7.21	167.29	1040	14.633
2687	W5PBD8	SHEEP	394	411	0.229	12	4	Uncharacterized protein OS=Ovis aries GN=LAMB1 PE=4 SV=1 - [W5PBD8_SHEEP]	0	0	0	1	1	0	LLKITNLRIKFVKLHTLG	NLLKITNLRIKFVKLHTLGDN	2	19	1	2	3	20	4.761904762	4.57	CPP	-0.14	0.62	0.62	-0.01	0.71	-0.11	0.95	3.5	10.3	2451.3	0.245	Normal	3.403	2.829172166	-0.21	7.057	45.66	194.81	3153	49.648	8.99	309.29	1557	8.898
1216	L8IHZ5	9CETA	564	586	0.226	10	3	MAM domain-containing protein 2 (Fragment) OS=Bos mutus GN=M91_01886 PE=4 SV=1 - [L8IHZ5_9CETA]	1	0	0	0	0	0	GQKARLLSRPLRGVTGKHCLTFF	LVYGQKARLLSRPLRGVTGKHCLTFF	4	26	3	0	3	21	4.545454545	4.5	CPP	-0.14	0.59	0.59	0.12	0.67	-0.25	0.88	5.5	11.01	2961.97	0.253	Normal	3.092	2.739712176	-0.077	4.235	56.86	245.19	3720.4	46.208	11.19	323	1574	10.646
1289	L8IX69	9CETA	756	769	0.227	11	3	Low-density lipoprotein receptor (Fragment) OS=Bos mutus GN=M91_04910 PE=4 SV=1 - [L8IX69_9CETA]	1	0	1	0	0	0	LWKNWRLKSINSIN	TFLLWKNWRLKSINSINF	4	17	3	1	4	19	5	4.59	CPP	-0.09	0.63	0.63	-0.05	0.54	-0.61	1.06	3	11.17	2280.98	0.231	Normal	3.727	3.000637145	-1.511	3.75	40.22	165.78	2877.8	47.711	7.53	172.69	1346	8.034
1307	L8J0R5	9CETA	255	266	0.227	10	5	Relaxin-3 receptor 1 (Fragment) OS=Bos mutus GN=M91_05508 PE=4 SV=1 - [L8J0R5_9CETA]	1	0	0	0	0	0	LGLYHLQKVLLG	QFWLGLYHLQKVLLGF	4	15	3	1	4	24	4	4.61	CPP	0.14	0.58	0.58	0.73	0.48	-1.14	0.56	1.5	8.94	1962.64	0.285	Normal	3.672	2.43209537	-3.05	-1.875	35.83	151.04	2527.5	40.169	6.38	114.95	821	14.793
986	LDLR	BOVIN	794	807	0.23	12	2	Low-density lipoprotein receptor (Fragment) OS=Bos taurus GN=LDLR PE=2 SV=1 - [LDLR_BOVIN]	0	1	0	0	0	0	LWKNWRLKSINSIN	TFLLWKNWRLKSINSINF	4	17	3	1	4	19	5	4.59	CPP	-0.09	0.63	0.63	-0.05	0.54	-0.61	1.06	3	11.17	2280.98	0.231	Normal	3.727	3.000637145	-1.511	3.75	40.22	165.78	2877.8	47.711	7.53	172.69	1346	8.034
250	W5P708	SHEEP	142	154	0.223	8	2	Uncharacterized protein OS=Ovis aries GN=ACTN4 PE=4 SV=1 - [W5P708_SHEEP]	1	1	1	1	1	1	CQRKTAPYKNVNV	LWCQRKTAPYKNVNVQN	3	15	2	2	4	9	10	4.5	CPP	-0.31	0.64	0.64	-1.05	0.72	-0.14	1.24	3	9.8	2062.63	0.111	Normal	3.088	6.244569194	1.818	9.529	37.34	159.69	2517.5	54.3	7.35	177.34	1285	10.736
3347	W5Q2N4	SHEEP	478	492	0.212	3	4	Uncharacterized protein OS=Ovis aries GN=TMEM132A PE=4 SV=1 - [W5Q2N4_SHEEP]	0	0	0	1	0	0	FWWRRLRASLRMTVW	FWWRRLRASLRMTVWAP	1	15	0	2	2	16	5.882352941	5.26	CPP	-0.2	0.58	0.58	-0.22	0.58	-0.48	1.24	4	12.48	2232.92	0.179	Normal	3.64	3.872330618	-1.806	5.776	39.29	159.72	2741.1	47.935	6.91	222.02	1076	1.437
1401	W5Q3Y4	SHEEP	612	626	0.225	9	6	Calcium-transporting ATPase OS=Ovis aries GN=ATP2A2 PE=3 SV=1 - [W5Q3Y4_SHEEP]	0	0	0	0	0	1	LCRQAGIRVIMITGR	KLCRQAGIRVIMITGRE	2	16	1	1	2	8	11.11111111	4.68	CPP	-0.22	0.66	0.66	0.11	0.8	0.19	1.06	3	10.77	1944.65	0.1	Low	2.995	6.931471806	0.653	8.147	38.16	160.37	2424.9	47.912	7.7	264.54	1257	7.023
297	W5PBF4	SHEEP	354	369	0.227	10	6	Uncharacterized protein OS=Ovis aries GN=ZNF521 PE=4 SV=1 - [W5PBF4_SHEEP]	0	1	1	0	0	0	VLKLNKHIKENHKNIP	VLKLNKHIKENHKNIPLAL	1	16	0	3	3	17	5.555555556	4.65	CPP	-0.18	0.57	0.57	-0.39	0.99	0.09	0.89	4	10.01	2223.02	0.201	Normal	3.321	3.448493436	0.184	9.337	41.42	177.18	2886.3	53.732	8.02	365.06	1442	5.425
838	E1BNE2	BOVIN	661	672	0.231	14	2	Uncharacterized protein OS=Bos taurus GN=CAND2 PE=4 SV=2 - [E1BNE2_BOVIN]	0	1	1	0	0	0	LRKNQRALRLTT	FLRKNQRALRLTTLAA	2	13	1	3	4	15	6.25	5.54	CPP	-0.29	0.6	0.6	-0.15	0.77	0.03	1.25	4	12.31	1872.48	0.181	Normal	3.206	3.829542434	0.125	8.513	35.35	149.34	2357.3	51.575	6.72	217.88	1173	1.877
701	XPO2	BOVIN	780	793	0.212	3	3	Exportin-2 OS=Bos taurus GN=CSE1L PE=2 SV=1 - [XPO2_BOVIN]	1	0	0	0	0	0	NSKTTKFIKSFLVF	LQNSKTTKFIKSFLVFIN	3	16	2	2	4	15	6.25	4.53	CPP	-0.07	0.65	0.65	0.22	0.68	-0.38	0.89	3	10.31	2128.82	0.165	Normal	3.382	4.200892003	-0.289	2.556	38.6	166.03	2721.9	48.494	7.68	167.83	1432	6.986
531	W5Q4H0	SHEEP	553	566	0.211	3	7	Uncharacterized protein (Fragment) OS=Ovis aries GN=TERT PE=4 SV=1 - [W5Q4H0_SHEEP]	1	0	0	0	0	0	LHKLARHRATYSRL	LHAFLHKLARHRATYSRL	5	18	4	0	4	19	5	5.09	CPP	-0.25	0.49	0.49	-0.36	0.85	-0.17	1.11	5.5	11.73	2190.85	0.205	Normal	3.283	3.381205759	-0.294	7.894	38.94	167.54	2704.8	50.039	7.22	367.39	1208	5.532
3429	W5Q501	SHEEP	917	932	0.217	5	4	Uncharacterized protein OS=Ovis aries GN=GNAS PE=4 SV=1 - [W5Q501_SHEEP]	0	0	0	1	0	0	KSIWNNRWLRTISVIL	LFKSIWNNRWLRTISVIL	3	18	2	0	2	15	6.25	-0.33	Non-CPP	-0.05	0.62	0.62	0.44	0.48	-0.67	1.06	3	12.01	2260.01	0.168	Normal	3.798	4.125876075	-2.122	2.983	41.04	167.16	2879.2	45.078	7.67	171.74	1350	7.136
542	W5Q695	SHEEP	126	137	0.23	13	7	Transporter OS=Ovis aries GN=SLC6A14 PE=3 SV=1 - [W5Q695_SHEEP]	0	1	1	1	1	0	IFVTIYYNVIIA	IFVTIYYNVIIAYSL	1	12	0	3	3	14	6.666666667	4.33	CPP	0.29	0.66	0.66	1.73	0	-1.45	0.47	0	5.87	1792.38	0.166	Normal	3.835	4.175585425	-2.847	-5.76	33.53	140.44	2313.6	35.48	6.32	13.2	1187	19.934
2687	W5PBD8	SHEEP	394	411	0.229	12	4	Uncharacterized protein OS=Ovis aries GN=LAMB1 PE=4 SV=1 - [W5PBD8_SHEEP]	0	0	0	1	1	0	LLKITNLRIKFVKLHTLG	LLKITNLRIKFVKLHTLGDN	1	18	0	2	2	19	5	4.67	CPP	-0.12	0.61	0.61	0.16	0.75	-0.12	0.9	3.5	10.3	2337.18	0.22	Normal	3.432	3.150669003	-0.57	6.405	43.64	186.01	3027.9	49.125	8.53	305.91	1423	8.898
1428	W5QCP9	SHEEP	910	923	0.215	4	6	Collagen type VI alpha 3 chain OS=Ovis aries GN=COL6A3 PE=4 SV=1 - [W5QCP9_SHEEP]	0	0	0	0	0	1	VKRMKLKTGKTLNL	LVKRMKLKTGKTLNLGYA	2	15	1	3	4	18	5.263157895	4.62	CPP	-0.2	0.63	0.63	-0.22	0.95	0.09	0.94	5	10.59	2034.82	0.195	Normal	3.058	3.554600926	0.628	6.928	40.35	167.07	2624	53.133	7.73	261.67	1184	7.799
3192	W5PWT9	SHEEP	57	72	0.227	10	6	Uncharacterized protein OS=Ovis aries GN=DOPEY2 PE=4 SV=1 - [W5PWT9_SHEEP]	0	0	0	0	1	0	LPRRLVISKRLAQCLH	LPRRLVISKRLAQCLHPAL	1	16	0	3	3	11	8.333333333	5	CPP	-0.18	0.55	0.55	0.3	0.72	-0.12	0.95	4.5	11.72	2185.01	0.13	Normal	3.258	5.331901389	-0.789	6.105	41.99	182.14	2795	47.742	8.12	269.47	1232	2.973
1328	W5PQR5	SHEEP	27	43	0.225	9	6	60S ribosomal protein L18 OS=Ovis aries GN=RPL18 PE=3 SV=1 - [W5PQR5_SHEEP]	0	0	0	0	0	1	LLVKLYRFLARRTNSTF	LRLLVKLYRFLARRTNSTF	3	19	2	0	2	20	4.761904762	4.63	CPP	-0.25	0.62	0.62	0.09	0.71	-0.19	1.26	5	12.01	2368.15	0.224	Normal	3.582	3.094407056	-1.132	7.695	41.59	175.94	2993.8	51.032	8.03	270.56	1261	7.769
903	F1MU79	BOVIN	283	299	0.223	8	2	Peptidyl-prolyl cis-trans isomerase FKBP4 OS=Bos taurus GN=FKBP4 PE=1 SV=2 - [F1MU79_BOVIN]	1	0	0	0	0	0	EGKYKQAVLQYKKIVSW	YFKEGKYKQAVLQYKKIVSW	4	20	3	0	3	21	4.545454545	4.49	CPP	-0.2	0.65	0.65	-0.74	1.11	-0.06	1	4	9.79	2507.28	0.23	Normal	3.229	3.013683394	0.655	8.905	44.94	185.95	3167.7	56.925	8.71	314.28	1303	21.868
61	ANT3	SHEEP	156	169	0.218	5	2	Antithrombin-III OS=Ovis aries GN=SERPINC1 PE=2 SV=1 - [ANT3_SHEEP]	1	1	0	1	1	0	FAKLNCRLYRKANK	FAKLNCRLYRKANKSSE	1	14	0	3	3	13	7.142857143	4.86	CPP	-0.41	0.63	0.63	-1.04	1.01	0.51	1.29	4	10.04	2028.59	0.143	Normal	2.956	4.847183081	2.141	13.241	36.92	157.06	2465.3	57.518	7.43	316.85	1290	10.566
4088	F1MSZ6	BOVIN	156	169	0.218	5	2	Antithrombin-III OS=Bos taurus GN=SERPINC1 PE=1 SV=1 - [F1MSZ6_BOVIN]	0	0	1	0	0	0	FAKLNCRLYRKANK	FAKLNCRLYRKANKSSE	1	14	0	3	3	13	7.142857143	4.86	CPP	-0.41	0.63	0.63	-1.04	1.01	0.51	1.29	4	10.04	2028.59	0.143	Normal	2.956	4.847183081	2.141	13.241	36.92	157.06	2465.3	57.518	7.43	316.85	1290	10.566
643	Q06B57	CAPHI	234	247	0.227	10	1	Fatty acid synthase OS=Capra hircus GN=FASN PE=2 SV=2 - [Q06B57_CAPHI]	1	0	1	0	0	1	TKKSLARRVYATIL	FLTKKSLARRVYATIL	3	16	2	0	2	13	7.142857143	4.96	CPP	-0.15	0.61	0.61	0.39	0.76	-0.19	1	4	11.1	1880.54	0.148	Normal	3.339	4.683426896	-0.594	4.944	35.56	148.97	2412.7	49.563	6.77	211.58	1128	7.052
644	Q076H7	CAPHI	234	247	0.227	10	1	Fatty acid synthase OS=Capra hircus GN=FASN PE=2 SV=1 - [Q076H7_CAPHI]	1	1	0	0	0	0	TKKSLARRVYATIL	FLTKKSLARRVYATIL	3	16	2	0	2	13	7.142857143	4.96	CPP	-0.15	0.61	0.61	0.39	0.76	-0.19	1	4	11.1	1880.54	0.148	Normal	3.339	4.683426896	-0.594	4.944	35.56	148.97	2412.7	49.563	6.77	211.58	1128	7.052
1486	W5Q6U0	SHEEP	234	247	0.227	10	3	Uncharacterized protein OS=Ovis aries GN=FASN PE=4 SV=1 - [W5Q6U0_SHEEP]	0	0	1	1	1	1	TKKSLARRVYATIL	FLTKKSLARRVYATIL	3	16	2	0	2	13	7.142857143	4.96	CPP	-0.15	0.61	0.61	0.39	0.76	-0.19	1	4	11.1	1880.54	0.148	Normal	3.339	4.683426896	-0.594	4.944	35.56	148.97	2412.7	49.563	6.77	211.58	1128	7.052
2687	W5PBD8	SHEEP	394	411	0.229	12	4	Uncharacterized protein OS=Ovis aries GN=LAMB1 PE=4 SV=1 - [W5PBD8_SHEEP]	0	0	0	1	1	0	LLKITNLRIKFVKLHTLG	NLLKITNLRIKFVKLHTLGDNL	2	19	1	3	4	23	4.166666667	4.64	CPP	-0.11	0.61	0.61	0.16	0.68	-0.19	0.91	3.5	10.3	2564.48	0.255	Normal	3.463	2.718224237	-0.618	6.205	48.02	204.41	3321.5	48.645	9.35	309.74	1597	9.968
1630	W5NTW7	SHEEP	2	24	0.207	2	3	Uncharacterized protein (Fragment) OS=Ovis aries GN=PEX3 PE=4 SV=1 - [W5NTW7_SHEEP]	0	0	0	1	1	1	KMLRSTWNFLKRHKKKCIFLGTV	LKMLRSTWNFLKRHKKKCIFLGTV	2	24	1	0	1	24	4	4.75	CPP	-0.22	0.61	0.61	-0.2	1.03	-0.04	1.04	7.5	11.23	2949.05	0.24	Normal	3.367	2.888113252	-0.462	7.117	52.66	222.51	3766.7	52.637	9.97	419.26	1517	11.269
2687	W5PBD8	SHEEP	394	411	0.229	12	4	Uncharacterized protein OS=Ovis aries GN=LAMB1 PE=4 SV=1 - [W5PBD8_SHEEP]	0	0	0	1	1	0	LLKITNLRIKFVKLHTLG	LLKITNLRIKFVKLHTLGDNLL	1	18	0	4	4	24	4	4.8	CPP	-0.06	0.6	0.6	0.5	0.68	-0.28	0.82	3.5	10.3	2563.54	0.265	Normal	3.549	2.615649738	-1.355	4.759	48.36	205.21	3364.9	47.168	9.25	306.81	1503	11.038
1707	W5NVP7	SHEEP	290	302	0.184	0	4	Splicing factor 3b subunit 2 OS=Ovis aries GN=SF3B2 PE=4 SV=1 - [W5NVP7_SHEEP]	0	0	0	0	0	1	SKKKLRRMNRFTV	LSKKKLRRMNRFTVAE	2	14	1	2	3	12	7.692307692	4.98	CPP	-0.47	0.65	0.65	-0.96	1.23	0.73	1.44	5	11.74	1977.63	0.11	Normal	3.148	6.301338005	1.425	15.069	35.05	147	2460.8	60.881	6.98	363.93	1205	2.045
2929	W5PKU6	SHEEP	279	292	0.232	14	1	Uncharacterized protein OS=Ovis aries GN=SVOPL PE=4 SV=1 - [W5PKU6_SHEEP]	0	0	0	1	0	0	RTTLQIWVIWLGIS	YLRTTLQIWVIWLGISF	3	16	2	1	3	18	5.263157895	4.8	CPP	0.16	0.61	0.61	1.07	0.22	-1.25	0.71	1	9.1	2109.82	0.202	Normal	3.834	3.431421686	-3.153	-3.612	39.24	159.9	2703.4	37.935	7.13	68.61	1121	13.806
2	A0A068J685	BOSMU	579	591	0.239	22	2	NADH-ubiquinone oxidoreductase chain 5 OS=Bos mutus grunniens GN=ND5 PE=3 SV=1 - [A0A068J685_BOSMU]	1	0	0	0	0	0	NQKGLIKLYFLSF	LVTNQKGLIKLYFLSFL	4	16	3	1	4	19	5	4.52	CPP	0.08	0.63	0.63	0.9	0.51	-0.78	0.65	2	9.72	1997.73	0.216	Normal	3.598	3.209014725	-2.129	-0.665	37.53	158.81	2615.3	43.353	7.07	114.08	1098	13.254
3131	W5PUY2	SHEEP	681	694	0.243	27	3	Uncharacterized protein OS=Ovis aries GN=VLDLR PE=4 SV=1 - [W5PUY2_SHEEP]	0	0	1	1	1	0	MWRNWQHKNMKSMN	YLMWRNWQHKNMKSMNF	3	16	2	1	3	19	5	4.93	CPP	-0.27	0.64	0.64	-1.24	0.73	-0.45	1.24	3.5	10.3	2314.99	0.219	Normal	3.586	3.165055619	-0.1	7.647	37.68	155.58	2788.8	54.153	6.73	228.84	1298	11.385
1035	ABCG2	BOVIN	227	246	0.212	3	4	ATP-binding cassette sub-family G member 2 OS=Bos taurus GN=ABCG2 PE=3 SV=2 - [ABCG2_BOVIN]	1	1	1	0	0	0	LKRMSKQGRTIIFSIHQPRY	LKRMSKQGRTIIFSIHQPRYSIFK	1	20	0	4	4	18	5.263157895	4.94	CPP	-0.26	0.62	0.62	-0.52	0.93	0.03	1.17	6.5	11.75	2935.9	0.181	Normal	3.212	3.829542434	0.442	7.917	52.2	223.81	3662.6	53.613	10.85	376.2	1818	5.955
1386	Q009B1	SHEEP	230	249	0.212	3	4	ATP-binding cassette sub-family G member 2 OS=Ovis aries GN=ABCG2 PE=2 SV=1 - [Q009B1_SHEEP]	0	0	0	1	1	1	LKRMSKQGRTIIFSIHQPRY	LKRMSKQGRTIIFSIHQPRYSIFK	1	20	0	4	4	18	5.263157895	4.94	CPP	-0.26	0.62	0.62	-0.52	0.93	0.03	1.17	6.5	11.75	2935.9	0.181	Normal	3.212	3.829542434	0.442	7.917	52.2	223.81	3662.6	53.613	10.85	376.2	1818	5.955
2106	A8DR93	SHEEP	408	425	0.204	1	3	Heat shock protein alpha OS=Ovis aries GN=HSPCA PE=3 SV=1 - [A8DR93_SHEEP]	0	0	0	1	1	0	KILKVIRKNLVKKCLELF	LQQSKILKVIRKNLVKKCLELF	5	22	4	0	4	17	5.555555556	4.62	CPP	-0.2	0.64	0.64	0.13	1.12	0.13	1	5	10.2	2642.69	0.165	Normal	3.4	4.200892003	-0.509	8.709	48.78	206.06	3474.6	54.064	9.49	366.16	1488	15.002
4	A0A088QFM6	BOSMU	397	414	0.204	1	3	Heat shock protein 90kDa alpha OS=Bos mutus grunniens PE=2 SV=1 - [A0A088QFM6_BOSMU]	1	0	1	0	0	0	KILKVIRKNLVKKCLELF	LQQSKILKVIRKNLVKKCLELF	5	22	4	0	4	17	5.555555556	4.62	CPP	-0.2	0.64	0.64	0.13	1.12	0.13	1	5	10.2	2642.69	0.165	Normal	3.4	4.200892003	-0.509	8.709	48.78	206.06	3474.6	54.064	9.49	366.16	1488	15.002
1190	L8IFF4	9CETA	682	697	0.215	4	8	Nik-related protein kinase (Fragment) OS=Bos mutus GN=M91_07043 PE=4 SV=1 - [L8IFF4_9CETA]	1	0	0	0	0	0	LAKRLSPKRFRAKLSR	LAKRLSPKRFRAKLSRRPEA	1	16	0	4	4	13	7.142857143	5.19	CPP	-0.52	0.59	0.59	-1.15	1.23	0.91	1.45	7	12.19	2381.14	0.135	Normal	2.947	5.13442356	1.63	16.405	43.91	187.68	2954.5	61.47	9.07	466.61	1408	-5.742
1216	L8IHZ5	9CETA	564	586	0.226	10	3	MAM domain-containing protein 2 (Fragment) OS=Bos mutus GN=M91_01886 PE=4 SV=1 - [L8IHZ5_9CETA]	1	0	0	0	0	0	GQKARLLSRPLRGVTGKHCLTFF	HLVYGQKARLLSRPLRGVTGKHCLTFF	5	27	4	0	4	22	4.347826087	4.64	CPP	-0.15	0.57	0.57	-0.01	0.7	-0.26	0.89	6	11.01	3099.13	0.233	Normal	3.091	2.974880603	0.004	4.544	58.68	254.36	3873	46.374	11.51	374.6	1640	10.646
2687	W5PBD8	SHEEP	394	411	0.229	12	4	Uncharacterized protein OS=Ovis aries GN=LAMB1 PE=4 SV=1 - [W5PBD8_SHEEP]	0	0	0	1	1	0	LLKITNLRIKFVKLHTLG	LLKITNLRIKFVKLHTLGDNL	1	18	0	3	3	22	4.347826087	4.73	CPP	-0.09	0.61	0.61	0.34	0.71	-0.2	0.86	3.5	10.3	2450.36	0.236	Normal	3.493	2.937064324	-0.981	5.543	46	195.61	3196.4	48.1	8.89	306.36	1463	9.968
1307	L8J0R5	9CETA	255	266	0.227	10	5	Relaxin-3 receptor 1 (Fragment) OS=Bos mutus GN=M91_05508 PE=4 SV=1 - [L8J0R5_9CETA]	1	0	0	0	0	0	LGLYHLQKVLLG	WLGLYHLQKVLLGFVL	2	13	1	3	4	24	4	4.76	CPP	0.21	0.57	0.57	1.27	0.4	-1.21	0.44	1.5	8.94	1899.63	0.253	Normal	3.746	2.739712176	-3.656	-3.394	36.51	151.46	2499.7	37.488	6.33	111.65	801	14.473
3289	W5Q0L2	SHEEP	54	73	0.221	7	3	Uncharacterized protein OS=Ovis aries GN=SERPINA5 PE=3 SV=1 - [W5Q0L2_SHEEP]	0	0	1	1	1	0	LIIRQKRGLATMRLCLFLCL	LIIRQKRGLATMRLCLFLCL	1	20	0	0	0	19	5	4.82	CPP	-0.06	0.62	0.62	1.06	0.61	-0.45	0.85	4	10.79	2362.36	0.197	Normal	3.505	3.518513607	-2.225	2.495	44.54	189.83	3058.4	42.715	8.27	218.43	1197	15.526
2266	W5NS36	SHEEP	294	308	0.214	4	4	Uncharacterized protein OS=Ovis aries GN=ABCC4 PE=3 SV=1 - [W5NS36_SHEEP]	0	0	0	0	1	0	LRRKEISKILRSSYL	LITNLRRKEISKILRSSYL	5	19	4	0	4	16	5.882352941	4.87	CPP	-0.28	0.63	0.63	-0.21	0.84	0.2	1.26	4	11.01	2304.07	0.162	Normal	3.419	4.2786863	0.042	9.847	42.52	175.81	2917.2	53.863	8.7	318.82	1489	8.671
1268	L8ITR4	9CETA	727	739	0.233	15	5	Calsyntenin-1 (Fragment) OS=Bos mutus GN=M91_12831 PE=4 SV=1 - [L8ITR4_9CETA]	0	1	0	0	0	0	LRYRNWHTRSLLD	LLRYRNWHTRSLLDRK	2	14	1	2	3	18	5.263157895	5.37	CPP	-0.49	0.58	0.58	-1.29	0.93	0.29	1.62	4.5	11.56	2127.72	0.197	Normal	3.548	3.518513607	0.288	15.919	35.35	147.83	2589.8	58.781	6.99	362.02	1058	8.206
2676	W5PB41	SHEEP	758	770	0.234	16	5	Uncharacterized protein (Fragment) OS=Ovis aries GN=CLSTN1 PE=4 SV=1 - [W5PB41_SHEEP]	0	0	0	1	1	0	LRYRNWHTRSLLD	LLRYRNWHTRSLLDRK	2	14	1	2	3	18	5.263157895	5.37	CPP	-0.49	0.58	0.58	-1.29	0.93	0.29	1.62	4.5	11.56	2127.72	0.197	Normal	3.548	3.518513607	0.288	15.919	35.35	147.83	2589.8	58.781	6.99	362.02	1058	8.206
1042	HS90B	BOVIN	399	416	0.21	3	4	Heat shock protein HSP 90-beta OS=Bos taurus GN=HSP90AB1 PE=2 SV=3 - [HS90B_BOVIN]	1	0	0	0	0	0	KILKVIRKNIVKKCLELF	LQQSKILKVIRKNIVKKCLELF	5	22	4	0	4	16	5.882352941	4.68	CPP	-0.19	0.65	0.65	0.16	1.12	0.13	1	5	10.2	2642.69	0.158	Normal	3.394	4.387007472	-0.455	8.65	48.78	206.06	3474.6	53.845	9.59	365.86	1544	14.723
1518	W5PHW0	SHEEP	399	416	0.21	3	4	Heat shock protein 90 alpha family class B member 1 OS=Ovis aries GN=HSP90AB1 PE=3 SV=1 - [W5PHW0_SHEEP]	0	0	0	0	0	1	KILKVIRKNIVKKCLELF	LQQSKILKVIRKNIVKKCLELF	5	22	4	0	4	16	5.882352941	4.68	CPP	-0.19	0.65	0.65	0.16	1.12	0.13	1	5	10.2	2642.69	0.158	Normal	3.394	4.387007472	-0.455	8.65	48.78	206.06	3474.6	53.845	9.59	365.86	1544	14.723
772	E1B7E3	BOVIN	142	158	0.217	5	2	Uncharacterized protein OS=Bos taurus GN=GOLGA4 PE=4 SV=2 - [E1B7E3_BOVIN]	0	1	0	0	0	0	WLRRTERRLNGYKGKCC	WLRRTERRLNGYKGKCCE	1	17	0	1	1	14	6.666666667	5.04	CPP	-0.53	0.64	0.64	-1.52	1.09	0.69	1.5	4	9.85	2268.9	0.144	Normal	2.972	4.813522087	2.217	17.206	39.88	167.68	2702.1	58.411	8.18	419.43	1084	16.08
67	Q1XE70	SHEEP	437	453	0.242	25	3	Toll-like receptor 2 (Fragment) OS=Ovis aries GN=tlr2 PE=2 SV=1 - [Q1XE70_SHEEP]	1	0	0	0	0	0	LCHRFHGLWYMKMMWAW	LCHRFHGLWYMKMMWAW	1	17	0	0	0	21	4.545454545	4.68	CPP	0.02	0.56	0.56	0.07	0.53	-1.12	0.71	3	9.36	2297.08	0.235	Normal	3.76	2.94956247	-2.871	-0.476	38.71	159.14	2809.3	41.612	6.11	219.63	920	17.485
2120	TLR2	SHEEP	608	624	0.242	25	4	Toll-like receptor 2 OS=Ovis aries GN=TLR2 PE=2 SV=1 - [TLR2_SHEEP]	0	0	0	1	1	0	LCHRFHGLWYMKMMWAW	LCHRFHGLWYMKMMWAW	1	17	0	0	0	21	4.545454545	4.68	CPP	0.02	0.56	0.56	0.07	0.53	-1.12	0.71	3	9.36	2297.08	0.235	Normal	3.76	2.94956247	-2.871	-0.476	38.71	159.14	2809.3	41.612	6.11	219.63	920	17.485
2775	W5PFM3	SHEEP	484	503	0.227	10	8	Uncharacterized protein (Fragment) OS=Ovis aries GN=CACNA1A PE=3 SV=1 - [W5PFM3_SHEEP]	0	0	0	0	1	0	VLRALRLLRIFKVTKYWASL	VLRALRLLRIFKVTKYWASL	1	20	0	0	0	22	4.347826087	4.97	CPP	-0.1	0.61	0.61	0.67	0.73	-0.4	1	5	11.74	2447.36	0.23	Normal	3.646	3.013683394	-2.13	4.67	45.51	187.12	3181.1	47.815	8.27	265.05	1268	10.163
1036	ABCG2	BOVIN	376	389	0.212	3	4	ATP-binding cassette sub-family G member 2 OS=Bos taurus GN=ABCG2 PE=3 SV=2 - [ABCG2_BOVIN]	1	1	1	0	0	0	QLKWISRRSFKNLL	FCHQLKWISRRSFKNLL	4	17	3	0	3	17	5.555555556	5.01	CPP	-0.24	0.59	0.59	-0.32	0.88	-0.24	1.18	4.5	11.02	2176.87	0.167	Normal	3.505	4.15058192	-0.865	7.418	37.02	158.25	2708.8	50.924	7.1	270.63	1111	9.874
393	W5PN09	SHEEP	2	14	0.23	12	1	Uncharacterized protein (Fragment) OS=Ovis aries PE=4 SV=1 - [W5PN09_SHEEP]	0	1	0	0	0	0	FIYMKCSKSLVMT	IFIYMKCSKSLVMTVF	2	14	1	2	3	15	6.25	4.41	CPP	0.12	0.66	0.66	1.36	0.46	-0.82	0.5	2	9.25	1910.66	0.161	Normal	3.532	4.305261991	-1.894	-3.8	34.97	149.41	2442.9	40.269	6.43	111.66	1160	15.278
213	W5P550	SHEEP	3328	3340	0.221	7	7	Uncharacterized protein OS=Ovis aries GN=DNAH1 PE=4 SV=1 - [W5P550_SHEEP]	1	0	0	0	0	0	QTYKQQGNTVLKL	LLKQTYKQQGNTVLKL	4	16	3	0	3	15	6.25	4.76	CPP	-0.22	0.63	0.63	-0.59	0.92	-0.12	1.06	3	10.01	1875.51	0.154	Normal	3.128	4.500955718	0.988	7.069	35.55	149.59	2402.8	54.938	7.01	169.33	1099	11.259
328	W5PFB9	SHEEP	259	273	0.239	21	2	Alkaline phosphatase OS=Ovis aries GN=ALPL PE=3 SV=1 - [W5PFB9_SHEEP]	1	0	1	1	1	1	FKPKHKHSHYVWNRT	FKPKHKHSHYVWNRTDL	1	15	0	2	2	13	7.142857143	4.95	CPP	-0.36	0.52	0.52	-1.61	1.05	0.12	1.18	4.5	10.01	2193.75	0.145	Normal	3.241	4.780325383	1.435	12.265	35.9	157.5	2649.7	57.747	7.11	408.93	1158	7.307
4271	L8I2B7	9CETA	248	262	0.239	21	2	Alkaline phosphatase (Fragment) OS=Bos mutus GN=M91_09659 PE=3 SV=1 - [L8I2B7_9CETA]	0	0	1	0	0	0	FKPKHKHSHYVWNRT	FKPKHKHSHYVWNRTDL	1	15	0	2	2	13	7.142857143	4.95	CPP	-0.36	0.52	0.52	-1.61	1.05	0.12	1.18	4.5	10.01	2193.75	0.145	Normal	3.241	4.780325383	1.435	12.265	35.9	157.5	2649.7	57.747	7.11	408.93	1158	7.307
716	PEX3	BOVIN	2	21	0.207	2	3	Peroxisomal biogenesis factor 3 OS=Bos taurus GN=PEX3 PE=2 SV=1 - [PEX3_BOVIN]	0	1	1	0	0	0	FRSTWNFLKRHKKKCIFLGT	FRSTWNFLKRHKKKCIFLGTVL	1	20	0	2	2	23	4.166666667	4.95	CPP	-0.2	0.61	0.61	-0.17	0.96	-0.15	1.05	6.5	11.18	2723.66	0.215	Normal	3.387	3.223940375	-0.573	6.564	47.67	203.88	3449.4	51.123	9.16	368.23	1368	10.603
1035	ABCG2	BOVIN	227	246	0.212	3	4	ATP-binding cassette sub-family G member 2 OS=Bos taurus GN=ABCG2 PE=3 SV=2 - [ABCG2_BOVIN]	1	1	1	0	0	0	LKRMSKQGRTIIFSIHQPRY	LLLKRMSKQGRTIIFSIHQPRYSI	3	22	2	2	4	18	5.263157895	4.73	CPP	-0.2	0.6	0.6	-0.16	0.78	-0.14	1.08	5.5	11.74	2886.88	0.173	Normal	3.3	4.006631102	-0.179	6.054	52.91	224.93	3635	50.558	10.79	327.25	1801	7.035
1386	Q009B1	SHEEP	230	249	0.212	3	4	ATP-binding cassette sub-family G member 2 OS=Ovis aries GN=ABCG2 PE=2 SV=1 - [Q009B1_SHEEP]	0	0	0	1	1	1	LKRMSKQGRTIIFSIHQPRY	LLLKRMSKQGRTIIFSIHQPRYSI	3	22	2	2	4	18	5.263157895	4.73	CPP	-0.2	0.6	0.6	-0.16	0.78	-0.14	1.08	5.5	11.74	2886.88	0.173	Normal	3.3	4.006631102	-0.179	6.054	52.91	224.93	3635	50.558	10.79	327.25	1801	7.035
3179	W5PWJ0	SHEEP	507	520	0.226	10	8	Uncharacterized protein (Fragment) OS=Ovis aries GN=GRB10 PE=4 SV=1 - [W5PWJ0_SHEEP]	0	0	1	0	0	0	IHRTQHWFHGRISL	LSTVIHRTQHWFHGRISL	5	18	4	0	4	12	7.692307692	4.75	CPP	-0.12	0.51	0.51	-0.16	0.58	-0.56	1	3.5	12.01	2188.81	0.125	Normal	3.331	5.545177444	-0.417	3.061	39.33	167.9	2674.1	44.078	7.59	272.77	1309	3.881
2	A0A068J685	BOSMU	579	591	0.239	22	2	NADH-ubiquinone oxidoreductase chain 5 OS=Bos mutus grunniens GN=ND5 PE=3 SV=1 - [A0A068J685_BOSMU]	1	0	0	0	0	0	NQKGLIKLYFLSF	LVTNQKGLIKLYFLSF	4	16	3	0	3	17	5.555555556	4.64	CPP	0.05	0.63	0.63	0.72	0.54	-0.72	0.69	2	9.72	1884.55	0.182	Normal	3.528	3.808500992	-1.687	0.025	35.17	149.21	2446.8	44.338	6.71	113.63	1058	12.184
531	W5Q4H0	SHEEP	553	566	0.211	3	7	Uncharacterized protein (Fragment) OS=Ovis aries GN=TERT PE=4 SV=1 - [W5Q4H0_SHEEP]	1	0	0	0	0	0	LHKLARHRATYSRL	AFLHKLARHRATYSRL	3	16	2	0	2	17	5.555555556	4.94	CPP	-0.29	0.52	0.52	-0.44	0.87	-0.05	1.19	5	11.73	1940.51	0.159	Normal	3.208	4.35941623	0.113	8.825	34.76	148.77	2383.7	51.4	6.54	315.34	1102	4.462
1967	L8INJ9	9CETA	366	377	0.22	6	7	Ankyrin-3 (Fragment) OS=Bos mutus GN=M91_19999 PE=4 SV=1 - [L8INJ9_9CETA]	0	0	0	0	0	1	ACKKNRIKVMEL	PLHIACKKNRIKVMEL	5	16	4	0	4	11	8.333333333	5.02	CPP	-0.2	0.6	0.6	-0.06	1.01	0.2	0.88	3.5	9.8	1893.63	0.109	Normal	3.236	6.359148446	0.094	8.756	35.07	150.79	2426.7	52.219	6.76	311.21	1151	7.441
1849	W5PU05	SHEEP	587	599	0.194	0	3	Zinc finger ZZ-type containing 3 OS=Ovis aries GN=ZZZ3 PE=4 SV=1 - [W5PU05_SHEEP]	0	0	0	0	0	1	NRKRHTRRVKLVF	EFKNRKRHTRRVKLVF	4	16	3	0	3	15	6.25	5.06	CPP	-0.58	0.63	0.63	-1.43	1.47	0.84	1.69	6.5	12.02	2114.76	0.128	Normal	3.306	5.415212348	1.313	19.619	34	146.31	2617.3	64.863	7.01	464.46	1097	1.642
741	A7MB21	BOVIN	66	79	0.222	7	4	FERMT2 protein OS=Bos taurus GN=FERMT2 PE=1 SV=1 - [A7MB21_BOVIN]	0	1	0	0	0	0	EKKRTWLLKTHWTL	ALWWEKKRTWLLKTHWTL	5	18	4	0	4	20	4.761904762	4.88	CPP	-0.15	0.53	0.53	-0.64	0.9	-0.44	1.06	3.5	10.3	2397.15	0.192	Normal	3.714	3.610141565	-1.55	6.039	42.09	167.14	3026	51.922	7.08	317.19	1024	11.052
3753	W5QIT7	SHEEP	66	79	0.222	7	4	Uncharacterized protein OS=Ovis aries GN=FERMT2 PE=4 SV=1 - [W5QIT7_SHEEP]	0	0	0	1	0	0	EKKRTWLLKTHWTL	ALWWEKKRTWLLKTHWTL	5	18	4	0	4	20	4.761904762	4.88	CPP	-0.15	0.53	0.53	-0.64	0.9	-0.44	1.06	3.5	10.3	2397.15	0.192	Normal	3.714	3.610141565	-1.55	6.039	42.09	167.14	3026	51.922	7.08	317.19	1024	11.052
1307	L8J0R5	9CETA	255	266	0.227	10	5	Relaxin-3 receptor 1 (Fragment) OS=Bos mutus GN=M91_05508 PE=4 SV=1 - [L8J0R5_9CETA]	1	0	0	0	0	0	LGLYHLQKVLLG	LGLYHLQKVLLGFVLP	1	12	0	4	4	20	4.761904762	4.59	CPP	0.18	0.57	0.57	1.23	0.4	-0.99	0.38	1.5	8.94	1810.53	0.196	Normal	3.546	3.536465207	-2.9	-2.85	35.67	152.67	2394.9	38.538	6.54	111.13	839	10.633
3278	W5PZN9	SHEEP	344	355	0.211	3	7	Uncharacterized protein OS=Ovis aries GN=ESCO2 PE=4 SV=1 - [W5PZN9_SHEEP]	0	0	0	1	0	0	SRKKPSLRKSSL	AFFVSRKKPSLRKSSL	5	16	4	0	4	13	7.142857143	5.02	CPP	-0.3	0.6	0.6	-0.39	0.99	0.35	1.12	5	12.03	1851.44	0.121	Normal	3.013	5.728489096	0.95	8.262	34.75	148.9	2310.9	54.725	7.11	262.49	1170	-2.103
2533	W5P528	SHEEP	1734	1752	0.24	23	9	Uncharacterized protein OS=Ovis aries GN=CCDC168 PE=4 SV=1 - [W5P528_SHEEP]	0	0	0	1	0	0	LAVSKHNSWKLYPRHKQMF	KLAVSKHNSWKLYPRHKQMF	2	20	1	0	1	17	5.555555556	5.02	CPP	-0.29	0.56	0.56	-1.03	1.06	0	1.1	6	10.59	2499.28	0.176	Normal	3.218	3.938336253	0.7	9.065	43.65	185.9	3100.1	56.4	8.32	371.55	1392	6.812
1782	W5QH04	SHEEP	2	16	0.223	8	3	Uncharacterized protein (Fragment) OS=Ovis aries PE=4 SV=1 - [W5QH04_SHEEP]	0	0	1	1	1	1	SCRVMVKMRGILILG	LSCRVMVKMRGILILGL	2	16	1	1	2	15	6.25	4.67	CPP	0.04	0.65	0.65	1.44	0.5	-0.48	0.65	3	10.87	1902.77	0.145	Normal	3.386	4.780325383	-2.071	-0.147	38.73	160.92	2477.3	39.371	7.19	161.87	1112	8.872
652	Q8HZJ7	CAPHI	209	226	0.226	10	3	Heat shock protein-90 (Fragment) OS=Capra hircus PE=2 SV=1 - [Q8HZJ7_CAPHI]	0	1	0	0	0	0	KILKVIRKNLVKKCLELF	LQQSKILKVIRKNLVKKCLELF	5	22	4	0	4	17	5.555555556	4.62	CPP	-0.2	0.64	0.64	0.13	1.12	0.13	1	5	10.2	2642.69	0.165	Normal	3.4	4.200892003	-0.509	8.709	48.78	206.06	3474.6	54.064	9.49	366.16	1488	15.002
2237	W5NQH2	SHEEP	2	18	0.222	7	2	Uncharacterized protein (Fragment) OS=Ovis aries GN=CHMP6 PE=4 SV=1 - [W5NQH2_SHEEP]	0	0	0	1	0	0	LKQQRDKLKQYQKRITQ	QLKQQRDKLKQYQKRITQQ	2	18	1	1	2	13	7.142857143	5.06	CPP	-0.62	0.66	0.66	-2.24	1.49	0.75	1.74	5	10.57	2459.16	0.126	Normal	2.961	5.5011681	3.163	19.505	41.5	178.18	3033.2	69.532	8.92	371.73	1425	12.958
1129	L8I1X5	9CETA	59	71	0.235	17	1	Ellis-van Creveld syndrome protein (Fragment) OS=Bos mutus GN=M91_07780 PE=4 SV=1 - [L8I1X5_9CETA]	0	1	0	0	0	0	AKVVYPINQKFRP	ALKAKVVYPINQKFRP	4	16	3	0	3	9	10	4.73	CPP	-0.19	0.62	0.62	-0.29	0.92	0	0.94	4	10.47	1872.52	0.095	Low	3.146	7.296286111	0.438	8.019	34.95	151.62	2404.6	54.35	6.96	213.39	1138	3.118
1328	W5PQR5	SHEEP	27	43	0.225	9	6	60S ribosomal protein L18 OS=Ovis aries GN=RPL18 PE=3 SV=1 - [W5PQR5_SHEEP]	0	0	0	0	0	1	LLVKLYRFLARRTNSTF	LLVKLYRFLARRTNSTF	1	17	0	0	0	18	5.263157895	4.8	CPP	-0.21	0.62	0.62	0.14	0.65	-0.28	1.18	4	11.73	2098.77	0.172	Normal	3.537	4.029925468	-0.971	6.259	37.06	157.3	2644.1	49.841	7.14	218.11	1156	7.729
691	SPA36	BOVIN	381	392	0.228	11	2	Serpin A3-6 OS=Bos taurus GN=SERPINA3-6 PE=3 SV=1 - [SPA36_BOVIN]	1	1	1	0	0	0	RIIVRVNRPFLI	LRIIVRVNRPFLIAVV	2	13	1	3	4	8	11.11111111	4.74	CPP	0.02	0.65	0.65	1.49	0.46	-0.55	0.88	3	12.31	1878.63	0.082	Low	3.713	8.453014397	-2.663	2.95	35.77	151.82	2476.3	41.712	6.89	163.18	1190	1.479
3152	W5PVU2	SHEEP	2	29	0.211	3	4	Uncharacterized protein OS=Ovis aries GN=STYXL1 PE=4 SV=1 - [W5PVU2_SHEEP]	0	0	0	0	1	0	KLKITQRLYGSCNNKVSLSKYRKVSYFR	KLKITQRLYGSCNNKVSLSKYRKVSYFRPYS	1	28	0	3	3	23	4.166666667	5.03	CPP	-0.32	0.63	0.63	-0.83	0.87	0.09	1.23	8	10.31	3728.83	0.202	Normal	3.133	3.431421686	1.39	9.843	65.55	278.53	4505.9	56.393	13.54	433.74	2107	22.813
3996	E1BJI6	BOVIN	646	661	0.216	4	5	Uncharacterized protein OS=Bos taurus GN=FBXL13 PE=4 SV=2 - [E1BJI6_BOVIN]	0	0	1	0	0	0	QLRILKMQYCRLISKE	QLRILKMQYCRLISKEAA	1	16	0	2	2	14	6.666666667	4.77	CPP	-0.23	0.63	0.63	-0.06	0.89	0.06	1.06	3	9.8	2164.93	0.129	Normal	3.222	5.373233958	0.111	8.256	40.36	169.58	2726.9	51.733	7.77	267.81	1317	14.8
1306	L8J0R5	9CETA	96	110	0.227	10	5	Relaxin-3 receptor 1 (Fragment) OS=Bos mutus GN=M91_05508 PE=4 SV=1 - [L8J0R5_9CETA]	1	0	0	0	0	0	LMKSKQGWRKSSINL	VLYLMKSKQGWRKSSINLF	4	18	3	1	4	19	5	-0.46	Non-CPP	-0.15	0.64	0.64	-0.18	0.77	-0.26	1	4	10.47	2299.07	0.179	Normal	3.333	3.872330618	-0.268	4.937	42.77	176.27	2894.5	50.589	8.21	219.54	1353	10.232
2634	W5P9A3	SHEEP	344	363	0.214	4	2	Uncharacterized protein OS=Ovis aries GN=SLC22A7 PE=4 SV=1 - [W5P9A3_SHEEP]	0	0	1	0	0	0	PRLRHTSLCCRRGTRFGVNF	LFRTPRLRHTSLCCRRGTRFGVNF	5	24	4	0	4	20	4.761904762	5.03	CPP	-0.34	0.6	0.6	-0.42	0.67	0.02	1.29	6.5	12.01	2894.76	0.177	Normal	3.121	3.916085766	0.575	8.637	50.82	224.83	3489.1	48.771	10.48	380.7	1512	5.857
3283	W5PZQ1	SHEEP	186	198	0.227	10	3	Uncharacterized protein (Fragment) OS=Ovis aries GN=STT3B PE=4 SV=1 - [W5PZQ1_SHEEP]	0	0	0	1	0	0	MQRYSKRVYIAYS	LLMQRYSKRVYIAYST	3	15	2	1	3	14	6.666666667	4.86	CPP	-0.19	0.64	0.64	-0.16	0.61	-0.39	1.12	3	10	1992.6	0.134	Normal	3.384	5.172740153	0.025	5.469	35.82	148.75	2458.7	51.169	6.96	169.47	1183	15.973
3289	W5Q0L2	SHEEP	54	73	0.221	7	3	Uncharacterized protein OS=Ovis aries GN=SERPINA5 PE=3 SV=1 - [W5Q0L2_SHEEP]	0	0	1	1	1	0	LIIRQKRGLATMRLCLFLCL	TLIIRQKRGLATMRLCLFLCLVL	2	21	1	2	3	23	4.166666667	4.94	CPP	-0.02	0.62	0.62	1.24	0.53	-0.55	0.78	4	10.79	2675.81	0.208	Normal	3.519	3.332438368	-2.27	0.97	51.31	218.15	3486.5	41.33	9.46	220.67	1408	16.997
1289	L8IX69	9CETA	756	769	0.227	11	3	Low-density lipoprotein receptor (Fragment) OS=Bos mutus GN=M91_04910 PE=4 SV=1 - [L8IX69_9CETA]	1	0	1	0	0	0	LWKNWRLKSINSIN	FLLWKNWRLKSINSINF	3	16	2	1	3	18	5.263157895	4.89	CPP	-0.08	0.63	0.63	-0.01	0.58	-0.62	1.06	3	11.17	2179.86	0.168	Normal	3.802	4.125876075	-1.906	4.265	38.13	156.68	2759.6	47.871	7.09	171.03	1249	8.034
182	W5P182	SHEEP	109	126	0.216	4	2	Uncharacterized protein OS=Ovis aries GN=RPS7 PE=4 SV=1 - [W5P182_SHEEP]	1	0	0	0	0	0	LMKNKQKHPRSRTLVTVH	LMKNKQKHPRSRTLVTVHDNIL	1	18	0	4	4	13	7.142857143	4.47	CPP	-0.33	0.58	0.58	-0.85	0.91	0.25	1.18	5	11.1	2629.47	0.117	Normal	3.161	5.924334877	1.432	10.85	47.35	204.94	3270.4	55.423	9.54	416.45	1725	3.426
986	LDLR	BOVIN	794	807	0.23	12	2	Low-density lipoprotein receptor (Fragment) OS=Bos taurus GN=LDLR PE=2 SV=1 - [LDLR_BOVIN]	0	1	0	0	0	0	LWKNWRLKSINSIN	FLLWKNWRLKSINSINF	3	16	2	1	3	18	5.263157895	4.89	CPP	-0.08	0.63	0.63	-0.01	0.58	-0.62	1.06	3	11.17	2179.86	0.168	Normal	3.802	4.125876075	-1.906	4.265	38.13	156.68	2759.6	47.871	7.09	171.03	1249	8.034
1268	L8ITR4	9CETA	727	739	0.233	15	5	Calsyntenin-1 (Fragment) OS=Bos mutus GN=M91_12831 PE=4 SV=1 - [L8ITR4_9CETA]	0	1	0	0	0	0	LRYRNWHTRSLLD	HLLRYRNWHTRSLLDRK	3	15	2	2	4	19	5	0.13	CPP	-0.48	0.55	0.55	-1.4	0.96	0.25	1.59	5	11.56	2264.88	0.179	Normal	3.519	3.872330618	0.394	15.724	37.17	157	2742.4	58.306	7.31	413.62	1124	8.206
3289	W5Q0L2	SHEEP	54	73	0.221	7	3	Uncharacterized protein OS=Ovis aries GN=SERPINA5 PE=3 SV=1 - [W5Q0L2_SHEEP]	0	0	1	1	1	0	LIIRQKRGLATMRLCLFLCL	TLIIRQKRGLATMRLCLFLCLV	2	21	1	1	2	20	4.761904762	5.02	CPP	-0.04	0.62	0.62	1.13	0.56	-0.49	0.82	4	10.79	2562.63	0.178	Normal	3.465	3.894085284	-1.955	1.545	48.95	208.55	3318	41.955	9.1	220.22	1368	15.927
457	W5PXP4	SHEEP	567	580	0.228	11	8	Uncharacterized protein OS=Ovis aries GN=ABCA10 PE=3 SV=1 - [W5PXP4_SHEEP]	1	0	0	0	0	0	LVWNFLKERKTNHT	HLVWNFLKERKTNHTIL	2	15	1	2	3	17	5.555555556	4.8	CPP	-0.19	0.56	0.56	-0.51	0.82	-0.24	1.06	3	10.01	2149.8	0.157	Normal	3.547	4.414950195	-0.382	7.788	37	156.75	2696.1	51.176	6.95	318.27	1222	7.802
2676	W5PB41	SHEEP	758	770	0.234	16	5	Uncharacterized protein (Fragment) OS=Ovis aries GN=CLSTN1 PE=4 SV=1 - [W5PB41_SHEEP]	0	0	0	1	1	0	LRYRNWHTRSLLD	HLLRYRNWHTRSLLDRK	3	15	2	2	4	19	5	0.13	CPP	-0.48	0.55	0.55	-1.4	0.96	0.25	1.59	5	11.56	2264.88	0.179	Normal	3.519	3.872330618	0.394	15.724	37.17	157	2742.4	58.306	7.31	413.62	1124	8.206
2060	P82017	CAPHI	106	120	0.228	11	1	MAP34-A protein OS=Capra hircus GN=map34-A PE=2 SV=1 - [P82017_CAPHI]	0	0	0	0	0	1	KQCVGTVTRYWIRGD	LVKQCVGTVTRYWIRGDF	3	17	2	1	3	10	9.090909091	4.56	CPP	-0.12	0.65	0.65	0.11	0.55	-0.33	0.94	2	9.36	2141.79	0.095	Low	3.188	7.296286111	0.217	5.044	39.93	169.67	2636.5	45.172	7.86	207.58	1155	14.845
44	E1CEV8	SHEEP	209	223	0.228	11	3	Putative pheromone receptor sheepv1r1 (Fragment) OS=Ovis aries GN=sheepv1r1 PE=4 SV=1 - [E1CEV8_SHEEP]	0	1	0	0	0	0	LLYRHKRQTQHLQST	LLYRHKRQTQHLQSTK	1	15	0	1	1	15	6.25	5.06	CPP	-0.47	0.54	0.54	-1.61	1.18	0.21	1.5	5	11.1	2037.61	0.138	Normal	3.123	5.022805656	1.838	13.044	34.52	148.59	2488.5	60.806	7	324.74	1128	7.729
1209	L8IHY7	9CETA	489	503	0.234	16	6	von Willebrand factor A domain-containing protein 3A (Fragment) OS=Bos mutus GN=M91_00493 PE=4 SV=1 - [L8IHY7_9CETA]	1	0	0	0	0	0	SRRIWGTVCEKRVVI	ASRRIWGTVCEKRVVI	2	16	1	0	1	5	16.66666667	4.68	CPP	-0.22	0.64	0.64	0.14	0.77	0.12	1.12	3	10.77	1873.48	0.053	Low	3.089	13.07824869	0.619	8.262	36.33	150.47	2315.5	47.594	7.15	263.01	1171	6.178
2935	W5PL60	SHEEP	60	80	0.216	4	3	Uncharacterized protein (Fragment) OS=Ovis aries GN=SLC27A4 PE=4 SV=1 - [W5PL60_SHEEP]	0	0	0	1	0	0	LLRVKAKVRRYLRERRTVPIL	VLLRVKAKVRRYLRERRTVPILF	2	22	1	1	2	19	5	4.89	CPP	-0.34	0.63	0.63	-0.03	1.01	0.27	1.35	7	12.01	2882.93	0.163	Normal	3.516	4.252436691	-0.735	12.609	51.1	215.38	3697.7	55.452	10.12	468.58	1491	5.627
1630	W5NTW7	SHEEP	2	24	0.207	2	3	Uncharacterized protein (Fragment) OS=Ovis aries GN=PEX3 PE=4 SV=1 - [W5NTW7_SHEEP]	0	0	0	1	1	1	KMLRSTWNFLKRHKKKCIFLGTV	LKMLRSTWNFLKRHKKKCIFLGTVL	2	24	1	1	2	27	3.571428571	4.8	CPP	-0.19	0.61	0.61	-0.04	0.99	-0.11	1	7.5	11.23	3062.23	0.214	Normal	3.421	3.239005517	-0.812	6.364	55.02	232.11	3935.2	51.636	10.33	419.71	1557	12.339
543	W5Q695	SHEEP	255	267	0.23	13	7	Transporter OS=Ovis aries GN=SLC6A14 PE=3 SV=1 - [W5Q695_SHEEP]	0	1	1	1	1	0	GIKSSGKVVYFTA	FKGIKSSGKVVYFTALF	3	15	2	2	4	14	6.666666667	4.56	CPP	0.04	0.64	0.64	0.64	0.65	-0.45	0.59	3	10.01	1892.52	0.126	Normal	3.083	5.5011681	-0.312	-0.282	37.12	158.08	2410.5	43.782	7.26	157.02	1151	8.287
67	Q1XE70	SHEEP	437	453	0.242	25	3	Toll-like receptor 2 (Fragment) OS=Ovis aries GN=tlr2 PE=2 SV=1 - [Q1XE70_SHEEP]	1	0	0	0	0	0	LCHRFHGLWYMKMMWAW	LTGVLCHRFHGLWYMKMMWAW	5	21	4	0	4	24	4	4.64	CPP	0.07	0.57	0.57	0.39	0.43	-1.08	0.62	3	9.36	2667.6	0.219	Normal	3.593	3.165055619	-2.419	-1.9	47.82	197.06	3297.4	39.438	7.84	221.87	1180	18.431
2120	TLR2	SHEEP	608	624	0.242	25	4	Toll-like receptor 2 OS=Ovis aries GN=TLR2 PE=2 SV=1 - [TLR2_SHEEP]	0	0	0	1	1	0	LCHRFHGLWYMKMMWAW	LTGVLCHRFHGLWYMKMMWAW	5	21	4	0	4	24	4	4.64	CPP	0.07	0.57	0.57	0.39	0.43	-1.08	0.62	3	9.36	2667.6	0.219	Normal	3.593	3.165055619	-2.419	-1.9	47.82	197.06	3297.4	39.438	7.84	221.87	1180	18.431
328	W5PFB9	SHEEP	259	273	0.239	21	2	Alkaline phosphatase OS=Ovis aries GN=ALPL PE=3 SV=1 - [W5PFB9_SHEEP]	1	0	1	1	1	1	FKPKHKHSHYVWNRT	SFKPKHKHSHYVWNRTDLL	2	16	1	3	4	16	5.882352941	4.7	CPP	-0.3	0.52	0.52	-1.28	0.94	0.03	1.11	4.5	10.01	2394.02	0.147	Normal	3.244	4.715286943	1.142	10.226	40.47	176.25	2906.9	55.332	7.98	411.05	1318	7.853
4271	L8I2B7	9CETA	248	262	0.239	21	2	Alkaline phosphatase (Fragment) OS=Bos mutus GN=M91_09659 PE=3 SV=1 - [L8I2B7_9CETA]	0	0	1	0	0	0	FKPKHKHSHYVWNRT	SFKPKHKHSHYVWNRTDLL	2	16	1	3	4	16	5.882352941	4.7	CPP	-0.3	0.52	0.52	-1.28	0.94	0.03	1.11	4.5	10.01	2394.02	0.147	Normal	3.244	4.715286943	1.142	10.226	40.47	176.25	2906.9	55.332	7.98	411.05	1318	7.853
743	A7MB21	BOVIN	524	539	0.222	7	4	FERMT2 protein OS=Bos taurus GN=FERMT2 PE=1 SV=1 - [A7MB21_BOVIN]	0	1	0	0	0	0	PRYLKKYKNKQITARI	LVSPRYLKKYKNKQITARI	4	19	3	0	3	13	7.142857143	4.77	CPP	-0.34	0.63	0.63	-0.77	1.1	0.24	1.26	6	10.66	2320.11	0.112	Normal	3.227	6.188814112	0.958	11.558	42.04	177.13	2957.4	59.547	8.58	318.37	1382	9.482
3755	W5QIT7	SHEEP	524	539	0.222	7	4	Uncharacterized protein OS=Ovis aries GN=FERMT2 PE=4 SV=1 - [W5QIT7_SHEEP]	0	0	0	1	0	0	PRYLKKYKNKQITARI	LVSPRYLKKYKNKQITARI	4	19	3	0	3	13	7.142857143	4.77	CPP	-0.34	0.63	0.63	-0.77	1.1	0.24	1.26	6	10.66	2320.11	0.112	Normal	3.227	6.188814112	0.958	11.558	42.04	177.13	2957.4	59.547	8.58	318.37	1382	9.482
3429	W5Q501	SHEEP	917	932	0.217	5	4	Uncharacterized protein OS=Ovis aries GN=GNAS PE=4 SV=1 - [W5Q501_SHEEP]	0	0	0	1	0	0	KSIWNNRWLRTISVIL	FKSIWNNRWLRTISVIL	2	17	1	0	1	13	7.142857143	-0.2	Non-CPP	-0.09	0.63	0.63	0.24	0.5	-0.6	1.12	3	12.01	2146.83	0.109	Normal	3.744	6.359148446	-1.706	3.847	38.68	157.56	2710.7	46.106	7.31	171.29	1310	6.066
363	W5PJI1	SHEEP	358	370	0.235	17	3	Uncharacterized protein OS=Ovis aries GN=IGSF5 PE=4 SV=1 - [W5PJI1_SHEEP]	1	0	0	0	0	0	NVASPKKVRNVTL	SFNVASPKKVRNVTL	3	15	2	0	2	9	10	4.55	CPP	-0.2	0.62	0.62	-0.15	0.65	0.02	1	3	11.17	1660.16	0.084	Low	2.984	8.25175215	1.5	5.967	32.56	139.82	2070.4	50.227	6.56	165.53	1241	-1.353
3347	W5Q2N4	SHEEP	478	492	0.212	3	4	Uncharacterized protein OS=Ovis aries GN=TMEM132A PE=4 SV=1 - [W5Q2N4_SHEEP]	0	0	0	1	0	0	FWWRRLRASLRMTVW	FWWRRLRASLRMTVWAPLL	1	15	0	4	4	20	4.761904762	5.14	CPP	-0.13	0.58	0.58	0.21	0.52	-0.62	1.11	4	12.48	2459.28	0.159	Normal	3.754	4.35941623	-2.584	3.937	44.01	178.92	3078.1	45.795	7.63	222.92	1156	3.577
61	ANT3	SHEEP	156	169	0.218	5	2	Antithrombin-III OS=Ovis aries GN=SERPINC1 PE=2 SV=1 - [ANT3_SHEEP]	1	1	0	1	1	0	FAKLNCRLYRKANK	FAKLNCRLYRKANKSSEL	1	14	0	4	4	16	5.882352941	4.96	CPP	-0.36	0.63	0.63	-0.77	0.95	0.38	1.22	4	10.04	2141.77	0.132	Normal	3.054	5.251115004	1.511	11.856	39.28	166.66	2633.8	55.856	7.79	317.3	1330	11.636
4088	F1MSZ6	BOVIN	156	169	0.218	5	2	Antithrombin-III OS=Bos taurus GN=SERPINC1 PE=1 SV=1 - [F1MSZ6_BOVIN]	0	0	1	0	0	0	FAKLNCRLYRKANK	FAKLNCRLYRKANKSSEL	1	14	0	4	4	16	5.882352941	4.96	CPP	-0.36	0.63	0.63	-0.77	0.95	0.38	1.22	4	10.04	2141.77	0.132	Normal	3.054	5.251115004	1.511	11.856	39.28	166.66	2633.8	55.856	7.79	317.3	1330	11.636
3152	W5PVU2	SHEEP	2	29	0.211	3	4	Uncharacterized protein OS=Ovis aries GN=STYXL1 PE=4 SV=1 - [W5PVU2_SHEEP]	0	0	0	0	1	0	KLKITQRLYGSCNNKVSLSKYRKVSYFR	KLKITQRLYGSCNNKVSLSKYRKVSYFRPYSL	1	28	0	4	4	26	3.703703704	4.93	CPP	-0.3	0.63	0.63	-0.69	0.84	0.03	1.19	8	10.31	3842.01	0.202	Normal	3.133	3.431421686	1.39	9.843	65.55	278.53	4505.9	56.393	13.54	433.74	2107	22.813
1935	F1MI30	BOVIN	513	544	0.218	5	6	Relaxin/insulin like family peptide receptor 1 OS=Bos taurus GN=RXFP1 PE=4 SV=2 - [F1MI30_BOVIN]	0	0	0	0	0	1	ICIVYPFRCLRPGKCRTITVLILIWIIGVIVA	LEKYICIVYPFRCLRPGKCRTITVLILIWIIGVIVA	5	36	4	0	4	23	4.166666667	4.37	CPP	0.09	0.63	0.63	1.29	0.44	-0.68	0.61	4	9.44	4177.85	0.183	Normal	3.581	3.787689511	-1.963	2.013	66.74	285.97	4683.1	42.917	12.95	324.46	1849	29.573
961	G3N1L1	BOVIN	89	102	0.233	16	1	Uncharacterized protein OS=Bos taurus GN=LRRC10B PE=4 SV=1 - [G3N1L1_BOVIN]	1	0	1	0	0	0	LPRLTRLYLGSNRL	GLCRLPRLTRLYLGSNRL	5	18	4	0	4	17	5.555555556	5.09	CPP	-0.26	0.6	0.6	-0.08	0.54	-0.11	1.17	4	11.55	2101.82	0.146	Normal	3.264	4.747583428	-0.372	7.517	39.99	170	2615.4	47.928	8.05	222.08	1066	7.926
3307	W5Q1K5	SHEEP	91	103	0.237	19	9	Uncharacterized protein OS=Ovis aries GN=SYCP2 PE=4 SV=1 - [W5Q1K5_SHEEP]	0	0	1	0	0	0	MIKQGLVQKMVAW	LLTMIKQGLVQKMVAW	4	16	3	0	3	13	7.142857143	4.61	CPP	0.06	0.64	0.64	0.82	0.61	-0.67	0.62	2	10.02	1859.63	0.115	Normal	3.389	6.027366787	-1.562	-0.881	36.94	151.08	2423.3	43.463	6.46	114.44	1114	8.284
1005	ARPC4	BOVIN	86	97	0.237	20	1	Actin-related protein 2/3 complex subunit 4 OS=Bos taurus GN=ARPC4 PE=1 SV=3 - [ARPC4_BOVIN]	0	1	1	0	0	0	LCHKFMRFMMMR	ILCHKFMRFMMMRAEN	2	13	1	3	4	15	6.25	4.65	CPP	-0.15	0.65	0.65	0.17	0.71	-0.22	0.88	2.5	9.55	2058.82	0.129	Normal	3.497	5.373233958	-1.119	4.95	34.35	148.4	2520.7	46.881	6.12	266.89	1202	10.477
58	PGS1	SHEEP	304	318	0.228	11	4	Biglycan OS=Ovis aries GN=BGN PE=2 SV=1 - [PGS1_SHEEP]	1	1	1	1	1	0	QVVYLHTNNITKVGV	LLQVVYLHTNNITKVGVND	3	17	2	2	4	11	8.333333333	4.53	CPP	-0.03	0.63	0.63	0.26	0.34	-0.53	0.79	0.5	7.09	2140.78	0.092	Low	3.276	7.534208484	0.453	3.284	41.55	177.58	2692	43.863	8.11	162.42	1519	12.781
67	Q1XE70	SHEEP	437	453	0.242	25	3	Toll-like receptor 2 (Fragment) OS=Ovis aries GN=tlr2 PE=2 SV=1 - [Q1XE70_SHEEP]	1	0	0	0	0	0	LCHRFHGLWYMKMMWAW	VLCHRFHGLWYMKMMWAW	2	18	1	0	1	22	4.347826087	4.78	CPP	0.05	0.57	0.57	0.3	0.5	-1.14	0.67	3	9.36	2396.23	0.187	Normal	3.755	3.706669415	-2.917	-1.056	41.03	168.76	2950.7	40.617	6.5	219.76	994	17.886
2120	TLR2	SHEEP	608	624	0.242	25	4	Toll-like receptor 2 OS=Ovis aries GN=TLR2 PE=2 SV=1 - [TLR2_SHEEP]	0	0	0	1	1	0	LCHRFHGLWYMKMMWAW	VLCHRFHGLWYMKMMWAW	2	18	1	0	1	22	4.347826087	4.78	CPP	0.05	0.57	0.57	0.3	0.5	-1.14	0.67	3	9.36	2396.23	0.187	Normal	3.755	3.706669415	-2.917	-1.056	41.03	168.76	2950.7	40.617	6.5	219.76	994	17.886
903	F1MU79	BOVIN	283	299	0.223	8	2	Peptidyl-prolyl cis-trans isomerase FKBP4 OS=Bos taurus GN=FKBP4 PE=1 SV=2 - [F1MU79_BOVIN]	1	0	0	0	0	0	EGKYKQAVLQYKKIVSW	FKEGKYKQAVLQYKKIVSWL	3	19	2	1	3	21	4.545454545	4.74	CPP	-0.17	0.65	0.65	-0.48	1.11	-0.03	0.95	4	9.89	2457.27	0.164	Normal	3.242	4.226507199	0.29	8.175	45.1	186.44	3143.2	55.545	8.65	313.12	1302	18.028
2237	W5NQH2	SHEEP	2	18	0.222	7	2	Uncharacterized protein (Fragment) OS=Ovis aries GN=CHMP6 PE=4 SV=1 - [W5NQH2_SHEEP]	0	0	0	1	0	0	LKQQRDKLKQYQKRITQ	LKQQRDKLKQYQKRITQQ	1	17	0	1	1	12	7.692307692	5.12	CPP	-0.62	0.66	0.66	-2.17	1.5	0.78	1.72	5	10.57	2331.01	0.096	Low	2.994	7.220283131	3.006	19.633	39.33	168.51	2884.5	69.578	8.43	368.2	1332	12.227
2266	W5NS36	SHEEP	294	308	0.214	4	4	Uncharacterized protein OS=Ovis aries GN=ABCC4 PE=3 SV=1 - [W5NS36_SHEEP]	0	0	0	0	1	0	LRRKEISKILRSSYL	NLRRKEISKILRSSYL	2	16	1	0	1	14	6.666666667	4.93	CPP	-0.4	0.63	0.63	-0.73	1	0.49	1.44	4	11.01	1976.59	0.104	Normal	3.326	6.664876736	0.8	13.55	35.71	147.51	2462	58	7.44	316.56	1256	6.81
698	A4FUG2	BOVIN	247	263	0.225	9	3	LASS1 protein OS=Bos taurus GN=LASS1 PE=2 SV=1 - [A4FUG2_BOVIN]	0	1	0	0	0	0	WFWFRLYWFPLKVLYAT	WFWFRLYWFPLKVLYATSYCS	1	17	0	4	4	24	4	4.72	CPP	0.09	0.59	0.59	0.45	0.29	-1.28	0.71	2	9.17	2777.58	0.182	Normal	3.852	3.808500992	-2.9	-2.071	47.13	197.27	3449.2	41.629	8.24	123.22	1128	26.165
727	A6QP36	BOVIN	220	231	0.214	4	4	LMAN2 protein OS=Bos taurus GN=LMAN2 PE=2 SV=1 - [A6QP36_BOVIN]	1	1	1	0	0	0	VRYSRGRLTVMT	LAVRYSRGRLTVMTD	3	14	2	1	3	10	9.090909091	4.9	CPP	-0.25	0.64	0.64	-0.08	0.49	0.05	1.13	2	10.75	1738.25	0.076	Low	3.086	9.120357639	1.027	7.54	33.3	140.12	2102.8	48.02	6.6	205.89	1127	6.061
67	Q1XE70	SHEEP	437	453	0.242	25	3	Toll-like receptor 2 (Fragment) OS=Ovis aries GN=tlr2 PE=2 SV=1 - [Q1XE70_SHEEP]	1	0	0	0	0	0	LCHRFHGLWYMKMMWAW	LCHRFHGLWYMKMMWAWL	1	17	0	1	1	23	4.166666667	4.57	CPP	0.05	0.56	0.56	0.28	0.5	-1.16	0.67	3	9.36	2410.26	0.187	Normal	3.813	3.706669415	-3.222	-1.1	41.07	168.74	2977.8	40.833	6.47	220.08	960	18.555
2120	TLR2	SHEEP	608	624	0.242	25	4	Toll-like receptor 2 OS=Ovis aries GN=TLR2 PE=2 SV=1 - [TLR2_SHEEP]	0	0	0	1	1	0	LCHRFHGLWYMKMMWAW	LCHRFHGLWYMKMMWAWL	1	17	0	1	1	23	4.166666667	4.57	CPP	0.05	0.56	0.56	0.28	0.5	-1.16	0.67	3	9.36	2410.26	0.187	Normal	3.813	3.706669415	-3.222	-1.1	41.07	168.74	2977.8	40.833	6.47	220.08	960	18.555
716	PEX3	BOVIN	2	21	0.207	2	3	Peroxisomal biogenesis factor 3 OS=Bos taurus GN=PEX3 PE=2 SV=1 - [PEX3_BOVIN]	0	1	1	0	0	0	FRSTWNFLKRHKKKCIFLGT	MFRSTWNFLKRHKKKCIFLGTV	2	21	1	1	2	22	4.347826087	4.78	CPP	-0.21	0.62	0.62	-0.26	0.96	-0.13	1.05	6.5	11.18	2741.69	0.153	Normal	3.35	4.530373729	-0.345	6.45	47.59	203.49	3443.1	51.391	9.09	369.21	1422	10.189
2853	W5PI74	SHEEP	303	317	0.213	3	6	Uncharacterized protein OS=Ovis aries GN=LOC101107613 PE=4 SV=1 - [W5PI74_SHEEP]	0	0	0	0	1	0	RMVSGNKRRYKKDGF	TRRMVSGNKRRYKKDGF	3	17	2	0	2	11	8.333333333	5.14	CPP	-0.61	0.68	0.68	-1.85	1.22	0.97	1.65	6	11.59	2099.68	0.081	Low	2.824	8.5573726	3.235	18.906	36.73	155.93	2500	63.671	7.94	407.43	1233	3.393
3283	W5PZQ1	SHEEP	186	198	0.227	10	3	Uncharacterized protein (Fragment) OS=Ovis aries GN=STT3B PE=4 SV=1 - [W5PZQ1_SHEEP]	0	0	0	1	0	0	MQRYSKRVYIAYS	LLLMQRYSKRVYIAYST	4	16	3	1	4	16	5.882352941	4.84	CPP	-0.15	0.63	0.63	0.07	0.58	-0.47	1.06	3	10	2105.78	0.122	Normal	3.462	5.681534267	-0.518	4.459	38.18	158.35	2627.2	49.782	7.32	169.92	1223	17.043
263	W5P8W2	SHEEP	413	425	0.217	5	4	Uncharacterized protein OS=Ovis aries GN=MGAT5B PE=4 SV=1 - [W5P8W2_SHEEP]	1	0	0	0	0	0	GYRTNWGYWNLNP	LHGYRTNWGYWNLNPKQ	3	15	2	2	4	16	5.882352941	4.84	CPP	-0.23	0.59	0.59	-1.5	0.52	-0.54	1.18	2.5	9.72	2147.65	0.116	Normal	3.268	5.975406729	0.912	7.788	37.94	158.33	2570.8	51.641	7.38	178.33	1131	11.571
1782	W5QH04	SHEEP	2	16	0.223	8	3	Uncharacterized protein (Fragment) OS=Ovis aries PE=4 SV=1 - [W5QH04_SHEEP]	0	0	1	1	1	1	SCRVMVKMRGILILG	LSCRVMVKMRGILILGLL	2	16	1	2	3	17	5.555555556	4.72	CPP	0.07	0.64	0.64	1.57	0.48	-0.55	0.61	3	10.87	2015.95	0.126	Normal	3.46	5.5011681	-2.467	-0.789	41.09	170.52	2645.8	38.717	7.55	162.32	1152	9.942
1782	W5QH04	SHEEP	2	16	0.223	8	3	Uncharacterized protein (Fragment) OS=Ovis aries PE=4 SV=1 - [W5QH04_SHEEP]	0	0	1	1	1	1	SCRVMVKMRGILILG	LSCRVMVKMRGILILGLLL	2	16	1	3	4	19	5	4.76	CPP	0.09	0.64	0.64	1.68	0.45	-0.62	0.58	3	10.87	2129.13	0.14	Normal	3.526	4.95105129	-2.821	-1.363	43.45	180.12	2814.3	38.132	7.91	162.77	1192	11.012
3996	E1BJI6	BOVIN	646	661	0.216	4	5	Uncharacterized protein OS=Bos taurus GN=FBXL13 PE=4 SV=2 - [E1BJI6_BOVIN]	0	0	1	0	0	0	QLRILKMQYCRLISKE	QLRILKMQYCRLISKEAAL	1	16	0	3	3	17	5.555555556	4.78	CPP	-0.19	0.63	0.63	0.15	0.84	-0.04	1	3	9.8	2278.11	0.122	Normal	3.301	5.681534267	-0.379	7.205	42.72	179.18	2895.4	50.463	8.13	268.26	1357	15.87
3210	W5PX66	SHEEP	1182	1194	0.214	4	7	Uncharacterized protein OS=Ovis aries GN=TIAM1 PE=4 SV=1 - [W5PX66_SHEEP]	0	0	0	0	1	0	KPIQRILKYPLLL	LIKPIQRILKYPLLLKE	3	15	2	2	4	13	7.142857143	4.86	CPP	-0.1	0.6	0.6	0.28	0.94	-0.09	0.82	3	10.01	2078.94	0.094	Low	3.666	7.373906176	-1.918	7.082	38.13	161.8	2782.6	53.247	7.55	261.41	1069	9.624
2775	W5PFM3	SHEEP	484	503	0.227	10	8	Uncharacterized protein (Fragment) OS=Ovis aries GN=CACNA1A PE=3 SV=1 - [W5PFM3_SHEEP]	0	0	0	0	1	0	VLRALRLLRIFKVTKYWASL	VLRALRLLRIFKVTKYWASLRN	1	20	0	2	2	23	4.166666667	5.03	CPP	-0.2	0.62	0.62	0.24	0.78	-0.22	1.18	6	12.02	2717.68	0.169	Normal	3.589	4.101462607	-1.427	7.5	49.7	204.96	3487.4	50.505	9.26	320.43	1467	9.133
1905	A4IF84	BOVIN	439	459	0.244	28	4	LOC518886 protein (Fragment) OS=Bos taurus GN=LOC518886 PE=2 SV=1 - [A4IF84_BOVIN]	0	0	0	0	0	1	LLIYTQGRKLFPVKLKTRKDS	LLIYTQGRKLFPVKLKTRKDSVS	1	21	0	2	2	18	5.263157895	4.86	CPP	-0.24	0.62	0.62	-0.3	0.91	0.18	1.04	5	10.57	2691.61	0.136	Normal	3.17	5.096670445	0.657	8.404	50.51	215.33	3427.6	54	10.3	358.64	1578	8.761
3289	W5Q0L2	SHEEP	54	73	0.221	7	3	Uncharacterized protein OS=Ovis aries GN=SERPINA5 PE=3 SV=1 - [W5Q0L2_SHEEP]	0	0	1	1	1	0	LIIRQKRGLATMRLCLFLCL	LIIRQKRGLATMRLCLFLCLVL	1	20	0	2	2	22	4.347826087	4.86	CPP	-0.01	0.62	0.62	1.33	0.56	-0.55	0.77	4	10.79	2574.69	0.149	Normal	3.568	4.6519945	-2.609	1.241	49.22	209.05	3368.3	41.164	9.02	219.01	1311	16.997
1220	L8IIA4	9CETA	381	394	0.235	17	3	Disheveled-associated activator of morphogenesis 2 OS=Bos mutus GN=M91_02424 PE=4 SV=1 - [L8IIA4_9CETA]	0	1	0	0	0	0	HHCLQMPYKRNGGY	VLHHCLQMPYKRNGGY	3	16	2	0	2	13	7.142857143	4.59	CPP	-0.17	0.57	0.57	-0.66	0.64	-0.41	0.88	3	9.25	1916.5	0.096	Low	3.064	7.220283131	0.744	5.756	34.53	151.13	2317	47.919	6.77	220.35	984	13.958
136	W5NVI9	SHEEP	188	200	0.219	6	3	Uncharacterized protein (Fragment) OS=Ovis aries GN=MED17 PE=4 SV=1 - [W5NVI9_SHEEP]	1	0	0	0	0	0	LRQHWKLRKVGDK	LRQHWKLRKVGDKILGD	1	13	0	4	4	13	7.142857143	4.84	CPP	-0.34	0.61	0.61	-0.94	1.09	0.51	1.18	3.5	10.29	2062.72	0.089	Low	3.144	7.788170568	0.924	14.406	37.9	159.58	2574.5	56	7.61	392.76	1075	7.743
903	F1MU79	BOVIN	283	299	0.223	8	2	Peptidyl-prolyl cis-trans isomerase FKBP4 OS=Bos taurus GN=FKBP4 PE=1 SV=2 - [F1MU79_BOVIN]	1	0	0	0	0	0	EGKYKQAVLQYKKIVSW	YFKEGKYKQAVLQYKKIVSWL	4	20	3	1	4	23	4.166666667	4.54	CPP	-0.16	0.65	0.65	-0.52	1.05	-0.14	0.95	4	9.79	2620.46	0.155	Normal	3.3	4.471917294	0.186	7.924	47.3	195.55	3336.2	55.529	9.07	314.73	1343	22.938
3307	W5Q1K5	SHEEP	91	103	0.237	19	9	Uncharacterized protein OS=Ovis aries GN=SYCP2 PE=4 SV=1 - [W5Q1K5_SHEEP]	0	0	1	0	0	0	MIKQGLVQKMVAW	LTMIKQGLVQKMVAWF	3	15	2	1	3	13	7.142857143	4.46	CPP	0.06	0.65	0.65	0.76	0.61	-0.71	0.62	2	10.02	1893.64	0.096	Low	3.397	7.220283131	-1.562	-1.119	36.41	150.61	2443.8	43.331	6.41	114.34	1115	8.274
214	W5P550	SHEEP	3531	3544	0.221	7	7	Uncharacterized protein OS=Ovis aries GN=DNAH1 PE=4 SV=1 - [W5P550_SHEEP]	1	0	0	0	0	0	KRIANINHYLTYNL	LKKRIANINHYLTYNL	3	16	2	0	2	16	5.882352941	4.6	CPP	-0.2	0.61	0.61	-0.44	0.7	-0.34	1.12	3.5	10.01	1974.59	0.108	Normal	3.516	6.41802945	-0.087	8.187	35.04	147.52	2495.3	52.706	6.81	219.27	1236	13.214
1903	A4IF84	BOVIN	355	370	0.244	28	4	LOC518886 protein (Fragment) OS=Bos taurus GN=LOC518886 PE=2 SV=1 - [A4IF84_BOVIN]	0	0	0	0	0	1	WFKKWMHAYYSRTAVL	WFKKWMHAYYSRTAVL	1	16	0	0	0	17	5.555555556	-0.29	Non-CPP	-0.1	0.58	0.58	-0.32	0.7	-0.69	0.94	3.5	10.01	2087.7	0.126	Normal	3.528	5.5011681	-1.031	3.406	36.18	148.3	2569.6	49.006	6.25	215.71	1027	13.917
2533	W5P528	SHEEP	1734	1752	0.24	23	9	Uncharacterized protein OS=Ovis aries GN=CCDC168 PE=4 SV=1 - [W5P528_SHEEP]	0	0	0	1	0	0	LAVSKHNSWKLYPRHKQMF	LAVSKHNSWKLYPRHKQMF	1	19	0	0	0	15	6.25	-0.19	Non-CPP	-0.25	0.55	0.55	-0.88	0.93	-0.16	1.05	5	10.47	2371.09	0.108	Normal	3.256	6.41802945	0.437	7.605	41.47	176.95	2924.5	53.947	7.85	322.05	1336	6.812
1035	ABCG2	BOVIN	227	246	0.212	3	4	ATP-binding cassette sub-family G member 2 OS=Bos taurus GN=ABCG2 PE=3 SV=2 - [ABCG2_BOVIN]	1	1	1	0	0	0	LKRMSKQGRTIIFSIHQPRY	LKRMSKQGRTIIFSIHQPRYSIF	1	20	0	3	3	17	5.555555556	4.79	CPP	-0.23	0.61	0.61	-0.37	0.81	-0.1	1.13	5.5	11.74	2807.71	0.107	Normal	3.243	6.478011033	0.213	6.661	50.02	214.86	3487	51.465	10.38	326.7	1762	5.955
1386	Q009B1	SHEEP	230	249	0.212	3	4	ATP-binding cassette sub-family G member 2 OS=Ovis aries GN=ABCG2 PE=2 SV=1 - [Q009B1_SHEEP]	0	0	0	1	1	1	LKRMSKQGRTIIFSIHQPRY	LKRMSKQGRTIIFSIHQPRYSIF	1	20	0	3	3	17	5.555555556	4.79	CPP	-0.23	0.61	0.61	-0.37	0.81	-0.1	1.13	5.5	11.74	2807.71	0.107	Normal	3.243	6.478011033	0.213	6.661	50.02	214.86	3487	51.465	10.38	326.7	1762	5.955
2266	W5NS36	SHEEP	294	308	0.214	4	4	Uncharacterized protein OS=Ovis aries GN=ABCC4 PE=3 SV=1 - [W5NS36_SHEEP]	0	0	0	0	1	0	LRRKEISKILRSSYL	LRRKEISKILRSSYL	1	15	0	0	0	13	7.142857143	4.84	CPP	-0.39	0.62	0.62	-0.54	1.06	0.51	1.4	4	11.01	1862.47	0.084	Low	3.359	8.25175215	0.387	13.113	33.69	138.71	2336.9	57.86	6.98	313.18	1122	6.81
737	A6QPR1	BOVIN	140	152	0.23	13	2	PCYOX1 protein OS=Bos taurus GN=PCYOX1 PE=2 SV=1 - [A6QPR1_BOVIN]	1	1	1	0	0	0	NMIKLIWHYGFQS	WFIINMIKLIWHYGFQS	5	17	4	0	4	17	5.555555556	4.63	CPP	0.16	0.62	0.62	0.64	0.37	-1.25	0.65	1.5	8.94	2196.92	0.116	Normal	3.864	5.975406729	-3.1	-2.459	38.34	158.7	2780.4	39.818	6.92	118.67	1195	14.802
472	W5PY68	SHEEP	227	240	0.231	13	4	Lipase OS=Ovis aries GN=LIPK PE=3 SV=1 - [W5PY68_SHEEP]	1	0	0	0	0	0	LTNLSRKAVKVLFG	KLTNLSRKAVKVLFGDKM	2	15	1	3	4	16	5.882352941	4.9	CPP	-0.22	0.65	0.65	-0.15	0.95	0.3	0.94	4	10.47	2048.79	0.109	Normal	3.076	6.359148446	0.839	8.461	39.6	167.16	2614.2	53.106	7.69	300.8	1298	5.341
3362	W5Q2S7	SHEEP	245	257	0.224	9	7	Transmembrane channel-like protein OS=Ovis aries GN=TMC3 PE=3 SV=1 - [W5Q2S7_SHEEP]	0	0	0	0	1	0	LLKKMAKNSRTSL	FIILLKKMAKNSRTSL	4	16	3	0	3	14	6.666666667	4.96	CPP	-0.14	0.63	0.63	0.31	0.84	-0.06	0.94	4	11.27	1863.58	0.093	Low	3.344	7.45319549	-0.525	4.656	35.49	148.12	2410.7	50.5	6.82	212.31	1251	4.062
1328	W5PQR5	SHEEP	27	43	0.225	9	6	60S ribosomal protein L18 OS=Ovis aries GN=RPL18 PE=3 SV=1 - [W5PQR5_SHEEP]	0	0	0	0	0	1	LLVKLYRFLARRTNSTF	YLRLLVKLYRFLARRTNSTF	4	20	3	0	3	22	4.347826087	4.91	CPP	-0.23	0.62	0.62	0.02	0.67	-0.29	1.25	5	11.57	2531.34	0.139	Normal	3.626	4.986670364	-1.17	7.455	43.79	185.05	3186.8	51.24	8.45	272.17	1302	12.679
3362	W5Q2S7	SHEEP	245	257	0.224	9	7	Transmembrane channel-like protein OS=Ovis aries GN=TMC3 PE=3 SV=1 - [W5Q2S7_SHEEP]	0	0	0	0	1	0	LLKKMAKNSRTSL	SFIILLKKMAKNSRTSL	5	17	4	0	4	15	6.25	4.75	CPP	-0.15	0.62	0.62	0.24	0.79	-0.04	0.94	4	11.27	1950.67	0.094	Low	3.254	7.373906176	-0.112	4.235	37.7	157.27	2499.4	50	7.33	213.98	1371	3.538
1330	W5PQR5	SHEEP	99	121	0.225	9	6	60S ribosomal protein L18 OS=Ovis aries GN=RPL18 PE=3 SV=1 - [W5PQR5_SHEEP]	0	0	0	0	0	1	KVCALRVSSRARSRILKAGGKIL	LKVCALRVSSRARSRILKAGGKILTF	2	24	1	2	3	19	5	4.63	CPP	-0.19	0.62	0.62	0.37	0.8	0.1	1	7	12.02	2844.89	0.117	Normal	2.978	5.924334877	0.319	6.035	58.23	244.08	3616	47.523	11.46	367.36	1844	4.408
716	PEX3	BOVIN	2	21	0.207	2	3	Peroxisomal biogenesis factor 3 OS=Bos taurus GN=PEX3 PE=2 SV=1 - [PEX3_BOVIN]	0	1	1	0	0	0	FRSTWNFLKRHKKKCIFLGT	MFRSTWNFLKRHKKKCIFLGTVL	2	21	1	2	3	25	3.846153846	4.8	CPP	-0.18	0.61	0.61	-0.08	0.91	-0.2	1	6.5	11.18	2854.87	0.137	Normal	3.41	5.059468471	-0.73	5.661	49.95	213.09	3611.6	50.357	9.45	369.66	1462	11.259
1076	L8HLX1	9CETA	231	242	0.231	13	1	M-phase inducer phosphatase 1 (Fragment) OS=Bos mutus GN=M91_13687 PE=4 SV=1 - [L8HLX1_9CETA]	0	1	0	0	0	0	MRRTSNLGNRCK	PLVMRRTSNLGNRCKL	4	15	3	1	4	12	7.692307692	4.92	CPP	-0.35	0.63	0.63	-0.49	0.69	0.19	1.25	4	11.72	1858.49	0.076	Low	3.071	9.120357639	1.106	9.5	35	150.03	2280	51.613	7.09	221.56	1149	2.418
904	F1MU79	BOVIN	394	405	0.223	8	2	Peptidyl-prolyl cis-trans isomerase FKBP4 OS=Bos taurus GN=FKBP4 PE=1 SV=2 - [F1MU79_BOVIN]	1	0	0	0	0	0	VVCQQRIRKQLE	VVCQQRIRKQLEKEKK	1	12	0	4	4	7	12.5	5.14	CPP	-0.55	0.67	0.67	-1.43	1.62	1.06	1.5	4	10.04	2013.68	0.045	Low	2.964	15.40327068	2.6	19.719	35.27	149.87	2524.1	66.075	7.36	414.75	1141	10.866
1707	W5NVP7	SHEEP	290	302	0.184	0	4	Splicing factor 3b subunit 2 OS=Ovis aries GN=SF3B2 PE=4 SV=1 - [W5NVP7_SHEEP]	0	0	0	0	0	1	SKKKLRRMNRFTV	LSKKKLRRMNRFTVAEL	2	14	1	3	4	15	6.25	4.95	CPP	-0.41	0.64	0.64	-0.68	1.15	0.58	1.35	5	11.74	2090.81	0.073	Low	3.241	9.495166857	0.8	13.494	37.41	156.6	2629.3	58.924	7.34	364.38	1245	3.115
962	G3N1Y5	BOVIN	116	137	0.218	5	1	Uncharacterized protein OS=Bos taurus GN=GPR85 PE=4 SV=1 - [G3N1Y5_BOVIN]	0	1	0	0	0	0	SVTRYLAIAHHRFYTKRLTFWT	FCISVTRYLAIAHHRFYTKRLTFWTC	4	25	3	1	4	18	5.263157895	4.95	CPP	-0.09	0.57	0.57	0.27	0.54	-0.67	0.92	5	9.86	3235.21	0.102	Normal	3.432	6.795560594	-0.873	2.112	55.98	242.92	3982.7	43.969	10.49	327.67	1700	23.433
2326	W5NV27	SHEEP	56	68	0.215	4	1	Uncharacterized protein OS=Ovis aries GN=PPM1L PE=4 SV=1 - [W5NV27_SHEEP]	0	0	1	0	0	0	QLKERKRIKRAGG	QLKERKRIKRAGGFIS	1	13	0	3	3	12	7.692307692	5.06	CPP	-0.44	0.65	0.65	-1.02	1.3	0.82	1.38	5	11.74	1887.5	0.068	Low	2.859	10.19334089	1.819	15.35	35.55	148.74	2351.1	59.219	7.53	360.71	1149	1.181
851	F1MCX4	BOVIN	893	904	0.238	21	5	Tyrosine-protein kinase OS=Bos taurus GN=TYK2 PE=3 SV=2 - [F1MCX4_BOVIN]	1	0	0	0	0	0	HKRYLKKIRDLG	FHKRYLKKIRDLGEGH	2	13	1	3	4	13	7.142857143	4.86	CPP	-0.39	0.58	0.58	-1.33	1.25	0.61	1.19	4	10	1997.58	0.081	Low	3.1	8.5573726	1.338	15.875	34.38	148.24	2453.2	58.519	7.11	449.32	994	9.621
2457	W5P2J9	SHEEP	258	273	0.224	8	3	Uncharacterized protein OS=Ovis aries PE=3 SV=1 - [W5P2J9_SHEEP]	0	0	0	0	1	0	EKRYKSIVKYKTAFYS	FTEKRYKSIVKYKTAFYS	3	18	2	0	2	15	6.25	4.62	CPP	-0.27	0.65	0.65	-0.8	1.02	0.12	1.11	4	9.88	2259.88	0.086	Low	3.187	8.059850937	1.361	9.172	38.96	164.97	2793.1	57.767	7.9	312.38	1300	17.366
67	Q1XE70	SHEEP	437	453	0.242	25	3	Toll-like receptor 2 (Fragment) OS=Ovis aries GN=tlr2 PE=2 SV=1 - [Q1XE70_SHEEP]	1	0	0	0	0	0	LCHRFHGLWYMKMMWAW	VLCHRFHGLWYMKMMWAWL	2	18	1	1	2	24	4	4.7	CPP	0.08	0.56	0.56	0.48	0.47	-1.17	0.63	3	9.36	2509.41	0.143	Normal	3.806	4.847183081	-3.247	-1.616	43.39	178.36	3119.2	39.932	6.86	220.21	1034	18.956
2120	TLR2	SHEEP	608	624	0.242	25	4	Toll-like receptor 2 OS=Ovis aries GN=TLR2 PE=2 SV=1 - [TLR2_SHEEP]	0	0	0	1	1	0	LCHRFHGLWYMKMMWAW	VLCHRFHGLWYMKMMWAWL	2	18	1	1	2	24	4	4.7	CPP	0.08	0.56	0.56	0.48	0.47	-1.17	0.63	3	9.36	2509.41	0.143	Normal	3.806	4.847183081	-3.247	-1.616	43.39	178.36	3119.2	39.932	6.86	220.21	1034	18.956
2935	W5PL60	SHEEP	60	80	0.216	4	3	Uncharacterized protein (Fragment) OS=Ovis aries GN=SLC27A4 PE=4 SV=1 - [W5PL60_SHEEP]	0	0	0	1	0	0	LLRVKAKVRRYLRERRTVPIL	LLRVKAKVRRYLRERRTVPILF	1	21	0	1	1	18	5.263157895	5.07	CPP	-0.38	0.63	0.63	-0.23	1.06	0.35	1.41	7	12.01	2783.78	0.097	Low	3.509	7.145847222	-0.6	13.677	48.78	205.76	3556.3	56.895	9.73	468.45	1417	5.226
382	W5PMH6	SHEEP	143	163	0.208	2	1	Uncharacterized protein (Fragment) OS=Ovis aries GN=LCN2 PE=3 SV=1 - [W5PMH6_SHEEP]	1	1	1	1	1	1	YFKKVQRKQGYFKITLYGRTK	YFKKVQRKQGYFKITLYGRTKE	1	21	0	1	1	19	5	4.79	CPP	-0.36	0.67	0.67	-1.23	1.23	0.3	1.27	6	10.22	2782.62	0.098	Low	3.114	7.072930414	1.523	12.7	47.93	203.11	3470.1	60.895	9.94	418.05	1405	19.234
3113	W5PU89	SHEEP	105	120	0.226	10	2	Uncharacterized protein OS=Ovis aries GN=ALDH16A1 PE=4 SV=1 - [W5PU89_SHEEP]	0	0	1	0	0	0	LTRLAKAIQKHQRLLW	LTRLAKAIQKHQRLLWTL	1	16	0	2	2	17	5.555555556	4.9	CPP	-0.2	0.56	0.56	-0.12	0.9	-0.23	1.11	4.5	12.02	2189.97	0.095	Low	3.417	7.296286111	-0.861	6.711	40.71	169.06	2814.6	51.367	7.46	269.48	1202	6.407
416	W5PU70	SHEEP	3922	3941	0.23	13	3	Uncharacterized protein OS=Ovis aries GN=MUC16 PE=4 SV=1 - [W5PU70_SHEEP]	1	1	1	1	1	0	VLLRLLFKNTRVGHQYSGCR	VLLRLLFKNTRVGHQYSGCRLTS	1	20	0	3	3	19	5	4.7	CPP	-0.19	0.6	0.6	0	0.6	-0.27	1.04	4.5	10.92	2662.51	0.105	Normal	3.163	6.60140172	0.222	5.065	50.41	215.17	3299.1	46.574	9.97	276.62	1526	12.195
2858	W5PID5	SHEEP	363	376	0.228	11	2	Uncharacterized protein OS=Ovis aries GN=TSG101 PE=4 SV=1 - [W5PID5_SHEEP]	0	0	0	0	1	0	HVRLLSRKQFQLRA	LKHVRLLSRKQFQLRA	3	16	2	0	2	15	6.25	5.02	CPP	-0.37	0.58	0.58	-0.52	1.16	0.22	1.38	5.5	12.31	1993.68	0.083	Low	3.337	8.35117085	-0.187	12.044	35.17	149.52	2526.2	56.725	6.84	317.61	1054	3.221
1328	W5PQR5	SHEEP	27	43	0.225	9	6	60S ribosomal protein L18 OS=Ovis aries GN=RPL18 PE=3 SV=1 - [W5PQR5_SHEEP]	0	0	0	0	0	1	LLVKLYRFLARRTNSTF	LLVKLYRFLARRTNSTFNQVV	1	17	0	4	4	18	5.263157895	4.78	CPP	-0.18	0.64	0.64	0.18	0.58	-0.35	1.14	4	11.73	2539.34	0.097	Low	3.46	7.145847222	-0.519	5.805	45.89	195.01	3200.7	48.738	8.87	225.28	1531	9.262
3442	W5Q5C2	SHEEP	107	133	0.209	2	2	Uncharacterized protein OS=Ovis aries GN=FSIP2 PE=4 SV=1 - [W5Q5C2_SHEEP]	0	0	0	1	1	0	AYHKRKDILRRLKKGGYITSNNKVVCT	LRAYHKRKDILRRLKKGGYITSNNKVVCT	3	29	2	0	2	19	5	4.75	CPP	-0.37	0.63	0.63	-0.82	1.02	0.39	1.28	8.5	10.7	3432.54	0.094	Low	3.037	7.373906176	1.669	12.697	63.53	269.26	4273.5	56.407	13.02	566.16	2054	15.942
765	D9ZDE0	BOVIN	58	76	0.212	3	3	Chemokine (C-C motif) receptor 3 OS=Bos taurus PE=2 SV=1 - [D9ZDE0_BOVIN]	1	0	0	0	0	0	VVVVILTKYKRLRIMANIY	LGNVVVVVILTKYKRLRIMANIY	5	23	4	0	4	17	5.555555556	4.35	CPP	0	0.67	0.67	0.96	0.53	-0.55	0.83	4	10.45	2676.72	0.085	Low	3.527	8.154672712	-1.361	2.778	51.95	215.1	3496.5	44.63	9.8	218.52	1710	15.111
1724	W5PES2	SHEEP	356	373	0.244	28	8	TBC1 domain family member 32 OS=Ovis aries GN=TBC1D32 PE=4 SV=1 - [W5PES2_SHEEP]	0	0	0	0	0	1	WFKKWMHAYYSRTTVLRL	WFKKWMHAYYSRTTVLRL	1	18	0	0	0	20	4.761904762	4.92	CPP	-0.18	0.58	0.58	-0.46	0.76	-0.54	1.11	4.5	10.45	2387.11	0.114	Normal	3.613	6.080238426	-1.022	5.333	40.46	166.35	2949.2	51.311	7.22	269.82	1129	14.325
390	W5PMT0	SHEEP	845	859	0.224	8	9	Uncharacterized protein OS=Ovis aries GN=XDH PE=4 SV=1 - [W5PMT0_SHEEP]	1	1	1	1	1	1	LARYKVGFMKTGKIV	LARYKVGFMKTGKIVAL	1	15	0	2	2	14	6.666666667	4.74	CPP	-0.04	0.65	0.65	0.58	0.79	-0.23	0.71	4	10.47	1895.64	0.074	Low	3.101	9.366853791	-0.412	2.947	38.19	159.06	2455.3	46.641	7.16	206.86	1128	7.543
617	A1YZ34	CAPHI	844	858	0.224	8	8	Xanthine oxidoreductase OS=Capra hircus PE=2 SV=1 - [A1YZ34_CAPHI]	1	1	1	0	0	1	LARYKVGFMKTGKIV	LARYKVGFMKTGKIVAL	1	15	0	2	2	14	6.666666667	4.74	CPP	-0.04	0.65	0.65	0.58	0.79	-0.23	0.71	4	10.47	1895.64	0.074	Low	3.101	9.366853791	-0.412	2.947	38.19	159.06	2455.3	46.641	7.16	206.86	1128	7.543
2237	W5NQH2	SHEEP	2	18	0.222	7	2	Uncharacterized protein (Fragment) OS=Ovis aries GN=CHMP6 PE=4 SV=1 - [W5NQH2_SHEEP]	0	0	0	1	0	0	LKQQRDKLKQYQKRITQ	QLKQQRDKLKQYQKRITQQL	2	18	1	2	3	16	5.882352941	4.82	CPP	-0.57	0.66	0.66	-1.94	1.42	0.62	1.65	5	10.57	2572.34	0.083	Low	3.049	8.35117085	2.545	17.945	43.86	187.78	3201.7	67.435	9.28	372.18	1465	14.028
1045	Q862J3	BOVIN	43	56	0.226	10	2	Similar to vacuolar H-ATPase subunit D (Fragment) OS=Bos taurus PE=2 SV=1 - [Q862J3_BOVIN]	0	1	0	0	0	0	RFRQILKKIIETKM	TLRFRQILKKIIETKM	3	16	2	0	2	13	7.142857143	5.08	CPP	-0.27	0.65	0.65	-0.21	1.15	0.29	1.19	4	11.1	2018.79	0.069	Low	3.478	10.04561131	-0.381	10.175	35.33	148.27	2608.5	56.744	7.04	312.39	1190	6.67
3760	W5QJ49	SHEEP	43	56	0.226	10	2	Uncharacterized protein OS=Ovis aries GN=ATP6V1D PE=4 SV=1 - [W5QJ49_SHEEP]	0	0	0	1	0	0	RFRQILKKIIETKM	TLRFRQILKKIIETKM	3	16	2	0	2	13	7.142857143	5.08	CPP	-0.27	0.65	0.65	-0.21	1.15	0.29	1.19	4	11.1	2018.79	0.069	Low	3.478	10.04561131	-0.381	10.175	35.33	148.27	2608.5	56.744	7.04	312.39	1190	6.67
4132	F1N6N3	BOVIN	287	301	0.227	11	1	EH domain-containing protein 1 (Fragment) OS=Bos taurus GN=EHD1 PE=4 SV=2 - [F1N6N3_BOVIN]	0	0	1	0	0	0	RARLAKVHAYIISSL	LIKRARLAKVHAYIISSL	4	18	3	0	3	14	6.666666667	4.83	CPP	-0.09	0.58	0.58	0.64	0.76	-0.22	0.89	4.5	11.1	2052.81	0.072	Low	3.307	9.627044174	-0.889	4.556	40.64	168.85	2653.9	46.867	7.69	261.48	1371	6.682
3289	W5Q0L2	SHEEP	54	73	0.221	7	3	Uncharacterized protein OS=Ovis aries GN=SERPINA5 PE=3 SV=1 - [W5Q0L2_SHEEP]	0	0	1	1	1	0	LIIRQKRGLATMRLCLFLCL	LIIRQKRGLATMRLCLFLCLV	1	20	0	1	1	19	5	4.99	CPP	-0.03	0.63	0.63	1.21	0.58	-0.5	0.81	4	10.79	2461.51	0.093	Low	3.513	7.45319549	-2.295	1.857	46.86	199.45	3199.8	41.81	8.66	218.56	1271	15.927
2879	W5PJG4	SHEEP	325	341	0.222	7	4	Uncharacterized protein OS=Ovis aries GN=LRRC69 PE=4 SV=1 - [W5PJG4_SHEEP]	0	0	0	1	0	0	LRILICSYKCFYQRNPN	PLRILICSYKCFYQRNPNI	2	18	1	1	2	14	6.666666667	4.92	CPP	-0.16	0.63	0.63	-0.06	0.52	-0.43	1	3	9.41	2342.1	0.07	Low	3.424	9.902102579	-0.411	5.653	40.87	180.56	2912.3	48.253	8.42	176.5	1310	18.12
3174	W5PWG1	SHEEP	751	766	0.23	12	3	Uncharacterized protein (Fragment) OS=Ovis aries GN=PFKP PE=4 SV=1 - [W5PWG1_SHEEP]	0	0	0	0	1	0	WLKLRPLMKILAKYKV	WLKLRPLMKILAKYKVSF	1	16	0	2	2	20	4.761904762	5.15	CPP	-0.09	0.61	0.61	0.32	0.95	-0.29	0.83	5	10.59	2235.14	0.101	Normal	3.625	6.862843372	-2.006	4.717	40.69	168.74	2937.9	51.878	7.4	260.82	1089	9.536
3139	W5PV60	SHEEP	573	585	0.229	11	4	Uncharacterized protein (Fragment) OS=Ovis aries GN=ADCK2 PE=4 SV=1 - [W5PV60_SHEEP]	0	0	0	1	0	0	VFKLLMTHKVKLE	VFKLLMTHKVKLESNF	1	13	0	3	3	17	5.555555556	4.42	CPP	-0.08	0.61	0.61	0.24	0.86	-0.19	0.75	2.5	9.72	1934.62	0.086	Low	3.454	8.059850937	-0.744	4.237	34.53	147.71	2480.4	49.356	6.41	260.46	1131	8.034
869	F1MJI0	BOVIN	13	37	0.216	4	4	Uncharacterized protein (Fragment) OS=Bos taurus GN=CCDC60 PE=4 SV=1 - [F1MJI0_BOVIN]	1	0	0	0	0	0	NLKKDLKRSRTLIQWVKIGRGYFTI	NLKKDLKRSRTLIQWVKIGRGYFTI	1	25	0	0	0	21	4.545454545	4.86	CPP	-0.27	0.65	0.65	-0.52	0.93	0.14	1.2	6	11.13	3035.04	0.099	Low	3.272	7.001486672	0.412	10.044	55.71	232.39	3837.1	54.272	11.28	412.59	1746	11.681
1905	A4IF84	BOVIN	439	459	0.244	28	4	LOC518886 protein (Fragment) OS=Bos taurus GN=LOC518886 PE=2 SV=1 - [A4IF84_BOVIN]	0	0	0	0	0	1	LLIYTQGRKLFPVKLKTRKDS	LLIYTQGRKLFPVKLKTRKDSVSL	1	21	0	3	3	21	4.545454545	4.85	CPP	-0.21	0.62	0.62	-0.13	0.87	0.1	1	5	10.57	2804.79	0.11	Normal	3.234	6.301338005	0.246	7.567	52.87	224.93	3596.1	52.9	10.66	359.09	1618	9.831
1131	L8I250	9CETA	784	796	0.234	16	6	Protein TANC1 (Fragment) OS=Bos mutus GN=M91_10222 PE=4 SV=1 - [L8I250_9CETA]	1	0	0	0	0	0	LIKRRDKTRMFCH	LIKRRDKTRMFCHPSF	1	13	0	3	3	12	7.692307692	5.05	CPP	-0.4	0.6	0.6	-0.8	1.01	0.41	1.25	4.5	10.92	2035.68	0.062	Low	3.239	11.17979323	0.719	12.137	33.48	149.59	2476.9	55.644	6.9	356.42	1084	5.373
3364	W5Q2S7	SHEEP	588	600	0.224	9	7	Transmembrane channel-like protein OS=Ovis aries GN=TMC3 PE=3 SV=1 - [W5Q2S7_SHEEP]	0	0	0	0	1	0	KLIGLMYLRSWAV	VLKLIGLMYLRSWAVL	3	15	2	1	3	21	4.545454545	4.45	CPP	0.15	0.61	0.61	1.49	0.38	-0.94	0.56	2	10.01	1875.65	0.1	Low	3.722	6.931471806	-3.331	-2.35	37.35	150.98	2469.8	38.975	6.46	110.97	987	11.662
113	W5NSA6	SHEEP	1328	1339	0.23	13	4	Uncharacterized protein OS=Ovis aries GN=A2M PE=4 SV=1 - [W5NSA6_SHEEP]	1	1	1	1	1	1	LQTSLKYNILLK	LQTSLKYNILLKKDEF	1	12	0	4	4	18	5.263157895	4.75	CPP	-0.18	0.64	0.64	-0.38	0.85	0.09	0.94	1	8.76	1953.56	0.088	Low	3.412	7.876672506	0.231	8.787	34.93	148.54	2483.3	54.219	6.95	253.26	1158	15.078
3429	W5Q501	SHEEP	917	932	0.217	5	4	Uncharacterized protein OS=Ovis aries GN=GNAS PE=4 SV=1 - [W5Q501_SHEEP]	0	0	0	1	0	0	KSIWNNRWLRTISVIL	LFKSIWNNRWLRTISVILFL	3	18	2	2	4	19	5	4.39	CPP	0.01	0.62	0.62	0.72	0.43	-0.82	0.95	3	12.01	2520.38	0.087	Low	3.897	7.967208972	-2.83	1.325	45.23	185.89	3236.7	43.225	8.34	172.54	1431	9.266
531	W5Q4H0	SHEEP	553	566	0.211	3	7	Uncharacterized protein (Fragment) OS=Ovis aries GN=TERT PE=4 SV=1 - [W5Q4H0_SHEEP]	1	0	0	0	0	0	LHKLARHRATYSRL	LHKLARHRATYSRLLGAL	1	14	0	4	4	18	5.263157895	4.84	CPP	-0.22	0.52	0.52	-0.14	0.77	-0.11	1.06	5	11.73	2076.75	0.077	Low	3.146	9.001911436	-0.094	7.172	39.99	168.44	2591.7	48.7	7.49	315.89	1190	5.017
3393	W5Q3G4	SHEEP	86	99	0.221	7	1	Uncharacterized protein OS=Ovis aries GN=MYO7B PE=4 SV=1 - [W5Q3G4_SHEEP]	0	0	0	0	1	0	LIRYQQHKIYTYTG	NLLIRYQQHKIYTYTGSI	3	16	2	2	4	14	6.666666667	4.77	CPP	-0.14	0.61	0.61	-0.42	0.56	-0.57	1.06	2.5	9.55	2211.84	0.063	Low	3.352	11.0023362	0.306	4.722	39.66	167.58	2738.5	49.533	8.05	174.71	1361	18.626
2778	W5PFM3	SHEEP	1157	1170	0.227	10	8	Uncharacterized protein (Fragment) OS=Ovis aries GN=CACNA1A PE=3 SV=1 - [W5PFM3_SHEEP]	0	0	0	0	1	0	SLKNVFNILIVYML	SLKNVFNILIVYMLFM	1	14	0	2	2	19	5	4.42	CPP	0.2	0.67	0.67	1.57	0.23	-1.14	0.5	1	8.94	1945.71	0.086	Low	3.914	8.059850937	-3.344	-4.056	35.29	148.73	2535.2	38.388	6.3	65.01	1215	13.412
3429	W5Q501	SHEEP	917	932	0.217	5	4	Uncharacterized protein OS=Ovis aries GN=GNAS PE=4 SV=1 - [W5Q501_SHEEP]	0	0	0	1	0	0	KSIWNNRWLRTISVIL	NLFKSIWNNRWLRTISVILF	4	19	3	1	4	18	5.263157895	4.79	CPP	-0.05	0.63	0.63	0.36	0.43	-0.72	1.05	3	12.01	2521.32	0.075	Low	3.802	9.241962407	-2.02	2.915	44.89	185.09	3193.3	44.85	8.44	175.47	1525	8.196
1035	ABCG2	BOVIN	227	246	0.212	3	4	ATP-binding cassette sub-family G member 2 OS=Bos taurus GN=ABCG2 PE=3 SV=2 - [ABCG2_BOVIN]	1	1	1	0	0	0	LKRMSKQGRTIIFSIHQPRY	LLKRMSKQGRTIIFSIHQPRYSIF	2	21	1	3	4	19	5	4.82	CPP	-0.19	0.61	0.61	-0.2	0.78	-0.17	1.08	5.5	11.74	2920.89	0.074	Low	3.305	9.366853791	-0.179	5.896	52.38	224.46	3655.5	50.471	10.74	327.15	1802	7.025
1386	Q009B1	SHEEP	230	249	0.212	3	4	ATP-binding cassette sub-family G member 2 OS=Ovis aries GN=ABCG2 PE=2 SV=1 - [Q009B1_SHEEP]	0	0	0	1	1	1	LKRMSKQGRTIIFSIHQPRY	LLKRMSKQGRTIIFSIHQPRYSIF	2	21	1	3	4	19	5	4.82	CPP	-0.19	0.61	0.61	-0.2	0.78	-0.17	1.08	5.5	11.74	2920.89	0.074	Low	3.305	9.366853791	-0.179	5.896	52.38	224.46	3655.5	50.471	10.74	327.15	1802	7.025
2761	W5PEP8	SHEEP	337	349	0.218	5	1	Uncharacterized protein OS=Ovis aries GN=TTC29 PE=4 SV=1 - [W5PEP8_SHEEP]	0	0	1	0	0	0	LKKVMKIARNNFQ	YLKKVMKIARNNFQNL	2	14	1	2	3	14	6.666666667	4.91	CPP	-0.26	0.68	0.68	-0.54	0.92	-0.04	1.19	4	10.47	1980.65	0.057	Low	3.391	12.16047685	0.313	9.912	34.99	147.52	2511.4	56.025	6.76	218.74	1254	9.291
479	W5PZ18	SHEEP	372	385	0.234	16	6	Uncharacterized protein OS=Ovis aries GN=SMARCA1 PE=4 SV=1 - [W5PZ18_SHEEP]	1	0	0	0	0	0	LNILMQLRKCCNHP	LLNILMQLRKCCNHPYL	2	15	1	2	3	17	5.555555556	4.78	CPP	-0.09	0.59	0.59	0.32	0.52	-0.61	0.82	2.5	8.98	2072.85	0.073	Low	3.544	9.495166857	-1.365	3.5	36.93	161.51	2621.5	45.253	6.91	173.37	1075	18.228
3155	W5PVU2	SHEEP	520	544	0.211	3	4	Uncharacterized protein OS=Ovis aries GN=STYXL1 PE=4 SV=1 - [W5PVU2_SHEEP]	0	0	0	0	1	0	RNGQTLKRSWAYLKKCKTNMRPNRA	LMHRNGQTLKRSWAYLKKCKTNMRPNRA	4	28	3	0	3	22	4.347826087	4.97	CPP	-0.43	0.61	0.61	-1.28	0.97	0.29	1.36	8.5	11.6	3403.47	0.083	Low	3.017	8.35117085	1.825	12.039	61.48	260.13	4150	57.475	12.08	487.24	2051	8.148
1903	A4IF84	BOVIN	355	370	0.244	28	4	LOC518886 protein (Fragment) OS=Bos taurus GN=LOC518886 PE=2 SV=1 - [A4IF84_BOVIN]	0	0	0	0	0	1	WFKKWMHAYYSRTAVL	WFKKWMHAYYSRTAVLRL	1	16	0	2	2	20	4.761904762	4.95	CPP	-0.16	0.58	0.58	-0.32	0.76	-0.55	1.06	4.5	10.45	2357.08	0.084	Low	3.576	8.25175215	-1.194	5.239	40.71	166.94	2919.3	50.356	7.14	268.16	1132	13.957
3113	W5PU89	SHEEP	105	120	0.226	10	2	Uncharacterized protein OS=Ovis aries GN=ALDH16A1 PE=4 SV=1 - [W5PU89_SHEEP]	0	0	1	0	0	0	LTRLAKAIQKHQRLLW	HLTRLAKAIQKHQRLLWTL	2	17	1	2	3	19	5	4.83	CPP	-0.21	0.53	0.53	-0.28	0.93	-0.24	1.11	5	12.02	2327.13	0.074	Low	3.398	9.366853791	-0.705	7.021	42.53	178.23	2967.2	51.332	7.78	321.08	1268	6.407
2237	W5NQH2	SHEEP	2	18	0.222	7	2	Uncharacterized protein (Fragment) OS=Ovis aries GN=CHMP6 PE=4 SV=1 - [W5NQH2_SHEEP]	0	0	0	1	0	0	LKQQRDKLKQYQKRITQ	LKQQRDKLKQYQKRITQQL	1	17	0	2	2	15	6.25	4.89	CPP	-0.56	0.65	0.65	-1.85	1.43	0.65	1.63	5	10.57	2444.19	0.058	Low	3.085	11.95081346	2.363	17.984	41.69	178.11	3053	67.368	8.79	368.65	1372	13.297
737	A6QPR1	BOVIN	140	152	0.23	13	2	PCYOX1 protein OS=Bos taurus GN=PCYOX1 PE=2 SV=1 - [A6QPR1_BOVIN]	1	1	1	0	0	0	NMIKLIWHYGFQS	FIINMIKLIWHYGFQS	4	16	3	0	3	15	6.25	4.68	CPP	0.15	0.63	0.63	0.74	0.4	-1.11	0.62	1.5	8.94	2010.69	0.059	Low	3.753	11.7482573	-2.669	-2.119	35.51	149.31	2553.4	40.138	6.62	116.57	1177	13.202
2236	W5NQB7	SHEEP	234	246	0.234	16	1	Uncharacterized protein OS=Ovis aries GN=TRRAP PE=4 SV=1 - [W5NQB7_SHEEP]	0	0	1	0	0	0	LMYQLYKLNIHNV	VLMYQLYKLNIHNVVAE	2	14	1	3	4	16	5.882352941	4.56	CPP	0.02	0.63	0.63	0.5	0.45	-0.71	0.71	0.5	7.09	2047.72	0.062	Low	3.558	11.17979323	-1	2.659	37.82	158.9	2602.3	44.659	6.9	167.84	1299	17.813
1651	W5QAR6	SHEEP	1661	1680	0.226	10	9	Protein-tyrosine-phosphatase OS=Ovis aries GN=PTPRZ1 PE=4 SV=1 - [W5QAR6_SHEEP]	0	0	0	0	0	1	CLVVLVGILIYWRKCFQTAH	LTFICLVVLVGILIYWRKCFQTAH	5	24	4	0	4	23	4.166666667	4.61	CPP	0.16	0.6	0.6	1.44	0.37	-1.06	0.54	2.5	8.98	2837.91	0.082	Low	3.6	8.453014397	-2.633	-3.088	53.29	227.7	3669.3	36.717	9.62	169.96	1474	24.354
1305	L8J0R5	9CETA	73	86	0.227	10	5	Relaxin-3 receptor 1 (Fragment) OS=Bos mutus GN=M91_05508 PE=4 SV=1 - [L8J0R5_9CETA]	1	0	0	0	0	0	ILVSVVYWVVCALG	ILVSVVYWVVCALGL	1	14	0	1	1	14	6.666666667	4.31	CPP	0.37	0.62	0.62	2.52	0	-1.44	0.2	0	5.84	1634.29	0.051	Low	3.582	13.59112119	-3.353	-8.627	34.92	143.72	2150.4	28.253	5.97	9.01	934	15.629
457	W5PXP4	SHEEP	567	580	0.228	11	8	Uncharacterized protein OS=Ovis aries GN=ABCA10 PE=3 SV=1 - [W5PXP4_SHEEP]	1	0	0	0	0	0	LVWNFLKERKTNHT	HLVWNFLKERKTNHTILF	2	15	1	3	4	19	5	4.87	CPP	-0.14	0.57	0.57	-0.32	0.78	-0.36	1	3	10.01	2296.99	0.068	Low	3.619	10.19334089	-0.872	6.494	38.83	165.88	2885.1	49.75	7.26	318.62	1263	8.862
737	A6QPR1	BOVIN	140	152	0.23	13	2	PCYOX1 protein OS=Bos taurus GN=PCYOX1 PE=2 SV=1 - [A6QPR1_BOVIN]	1	1	1	0	0	0	NMIKLIWHYGFQS	FIINMIKLIWHYGFQSL	4	16	3	1	4	18	5.263157895	4.67	CPP	0.17	0.62	0.62	0.92	0.37	-1.15	0.59	1.5	8.94	2123.87	0.063	Low	3.81	11.0023362	-3.053	-2.682	37.87	158.91	2721.9	39.4	6.98	117.02	1217	14.272
500	W5Q076	SHEEP	174	191	0.234	17	2	Uncharacterized protein (Fragment) OS=Ovis aries GN=B3GNT3 PE=4 SV=1 - [W5Q076_SHEEP]	0	1	0	0	0	0	HFLYIVLFLQWQKTRCTN	HFLYIVLFLQWQKTRCTNAS	1	18	0	2	2	19	5	4.67	CPP	-0.06	0.59	0.59	0.18	0.5	-0.76	0.9	2.5	9.36	2469.21	0.066	Low	3.463	10.50223001	-0.91	1.64	43.67	187.4	3071.1	44.57	8.13	176.05	1372	17.102
3307	W5Q1K5	SHEEP	91	103	0.237	19	9	Uncharacterized protein OS=Ovis aries GN=SYCP2 PE=4 SV=1 - [W5Q1K5_SHEEP]	0	0	1	0	0	0	MIKQGLVQKMVAW	LLTMIKQGLVQKMVAWF	4	16	3	1	4	15	6.25	4.54	CPP	0.09	0.64	0.64	0.94	0.58	-0.78	0.59	2	10.02	2006.82	0.051	Low	3.475	13.59112119	-2.012	-1.741	38.77	160.21	2612.3	42.406	6.77	114.79	1155	9.344
2663	W5PA64	SHEEP	94	107	0.21	3	1	Uncharacterized protein (Fragment) OS=Ovis aries GN=DSC3 PE=4 SV=1 - [W5PA64_SHEEP]	0	0	0	1	0	0	KKVLRKRHTKETVL	LEYQKKVLRKRHTKETVL	5	18	4	0	4	16	5.882352941	4.89	CPP	-0.44	0.6	0.6	-1.18	1.38	0.68	1.33	4.5	10.17	2270	0.047	Low	3.207	14.74781235	1.578	15.811	39.53	166.33	2864.8	62.922	7.91	463.49	1220	11.133
1651	W5QAR6	SHEEP	1661	1680	0.226	10	9	Protein-tyrosine-phosphatase OS=Ovis aries GN=PTPRZ1 PE=4 SV=1 - [W5QAR6_SHEEP]	0	0	0	0	0	1	CLVVLVGILIYWRKCFQTAH	TFICLVVLVGILIYWRKCFQTAH	4	23	3	0	3	21	4.545454545	4.58	CPP	0.14	0.61	0.61	1.34	0.38	-1.03	0.57	2.5	8.98	2724.73	0.064	Low	3.551	10.8304247	-2.348	-2.713	50.93	218.1	3500.8	37.113	9.26	169.51	1434	23.284
484	W5PZ94	SHEEP	278	292	0.227	10	1	Aconitate hydratase OS=Ovis aries GN=ACO1 PE=3 SV=1 - [W5PZ94_SHEEP]	0	1	1	1	1	1	ITKHLRQVGVVGKFV	LTITKHLRQVGVVGKFVE	3	17	2	1	3	11	8.333333333	4.41	CPP	-0.06	0.62	0.62	0.39	0.76	-0.17	0.78	2.5	10.01	2024.73	0.035	Low	3.111	19.80420516	0.161	4.183	39.76	168.72	2590.7	45.867	7.79	261.28	1243	6.016
900	F1MS05	BOVIN	264	278	0.227	10	1	Aconitate hydratase OS=Bos taurus GN=ACO1 PE=1 SV=2 - [F1MS05_BOVIN]	1	0	0	0	0	0	ITKHLRQVGVVGKFV	LTITKHLRQVGVVGKFVE	3	17	2	1	3	11	8.333333333	4.41	CPP	-0.06	0.62	0.62	0.39	0.76	-0.17	0.78	2.5	10.01	2024.73	0.035	Low	3.111	19.80420516	0.161	4.183	39.76	168.72	2590.7	45.867	7.79	261.28	1243	6.016
476	W5PYV5	SHEEP	186	199	0.23	12	1	Uncharacterized protein OS=Ovis aries GN=FASLG PE=4 SV=1 - [W5PYV5_SHEEP]	1	0	0	0	0	0	FVYSKVYFRGQSCN	FVYSKVYFRGQSCNNQP	1	14	0	3	3	11	8.333333333	4.5	CPP	-0.21	0.66	0.66	-0.71	0.51	-0.36	1.06	2	9.25	2037.52	0.034	Low	3.003	20.38668178	1.676	5.829	36.14	159.43	2423.2	49.388	7.56	125.9	1252	13.891
500	W5Q076	SHEEP	174	191	0.234	17	2	Uncharacterized protein (Fragment) OS=Ovis aries GN=B3GNT3 PE=4 SV=1 - [W5Q076_SHEEP]	0	1	0	0	0	0	HFLYIVLFLQWQKTRCTN	HFLYIVLFLQWQKTRCTNASFL	1	18	0	4	4	24	4	4.51	CPP	0	0.59	0.59	0.46	0.46	-0.89	0.82	2.5	9.36	2729.58	0.069	Low	3.583	10.04561131	-1.664	0.255	47.86	206.13	3428.6	42.932	8.8	176.85	1453	19.232
2849	W5PHT8	SHEEP	1443	1455	0.232	15	5	Uncharacterized protein (Fragment) OS=Ovis aries GN=DOCK7 PE=4 SV=1 - [W5PHT8_SHEEP]	0	0	0	1	0	0	RWRKDMTHWRQNT	NLRWRKDMTHWRQNTEK	3	15	2	2	4	14	6.666666667	5	CPP	-0.59	0.61	0.61	-2.32	1.1	0.61	1.71	3.5	10.91	2299.85	0.04	Low	3.256	17.32867951	2.406	18.776	37.45	155.98	2718.7	63.471	7.4	416.9	1306	6.397
484	W5PZ94	SHEEP	278	292	0.227	10	1	Aconitate hydratase OS=Ovis aries GN=ACO1 PE=3 SV=1 - [W5PZ94_SHEEP]	0	1	1	1	1	1	ITKHLRQVGVVGKFV	VLTITKHLRQVGVVGKFVE	4	18	3	1	4	12	7.692307692	4.4	CPP	-0.03	0.62	0.62	0.59	0.72	-0.24	0.74	2.5	10.01	2123.88	0.033	Low	3.141	21.00446002	-0.042	3.389	42.08	178.34	2732.1	44.7	8.18	261.41	1317	6.417
900	F1MS05	BOVIN	264	278	0.227	10	1	Aconitate hydratase OS=Bos taurus GN=ACO1 PE=1 SV=2 - [F1MS05_BOVIN]	1	0	0	0	0	0	ITKHLRQVGVVGKFV	VLTITKHLRQVGVVGKFVE	4	18	3	1	4	12	7.692307692	4.4	CPP	-0.03	0.62	0.62	0.59	0.72	-0.24	0.74	2.5	10.01	2123.88	0.033	Low	3.141	21.00446002	-0.042	3.389	42.08	178.34	2732.1	44.7	8.18	261.41	1317	6.417
3442	W5Q5C2	SHEEP	107	133	0.209	2	2	Uncharacterized protein OS=Ovis aries GN=FSIP2 PE=4 SV=1 - [W5Q5C2_SHEEP]	0	0	0	1	1	0	AYHKRKDILRRLKKGGYITSNNKVVCT	LRAYHKRKDILRRLKKGGYITSNNKVVCTL	3	29	2	1	3	22	4.347826087	4.69	CPP	-0.34	0.63	0.63	-0.66	0.99	0.32	1.23	8.5	10.7	3545.72	0.052	Low	3.093	13.32975347	1.307	11.883	65.89	278.86	4442	55.447	13.38	566.61	2094	17.012
1045	Q862J3	BOVIN	43	56	0.226	10	2	Similar to vacuolar H-ATPase subunit D (Fragment) OS=Bos taurus PE=2 SV=1 - [Q862J3_BOVIN]	0	1	0	0	0	0	RFRQILKKIIETKM	LTLRFRQILKKIIETKM	4	17	3	0	3	15	6.25	4.77	CPP	-0.23	0.65	0.65	0.03	1.08	0.16	1.12	4	11.1	2131.97	0.039	Low	3.551	17.77300463	-0.9	8.888	37.69	157.87	2777	55.029	7.4	312.84	1230	7.74
3760	W5QJ49	SHEEP	43	56	0.226	10	2	Uncharacterized protein OS=Ovis aries GN=ATP6V1D PE=4 SV=1 - [W5QJ49_SHEEP]	0	0	0	1	0	0	RFRQILKKIIETKM	LTLRFRQILKKIIETKM	4	17	3	0	3	15	6.25	4.77	CPP	-0.23	0.65	0.65	0.03	1.08	0.16	1.12	4	11.1	2131.97	0.039	Low	3.551	17.77300463	-0.9	8.888	37.69	157.87	2777	55.029	7.4	312.84	1230	7.74
1184	L8IEY9	9CETA	303	317	0.224	8	2	Carboxypeptidase (Fragment) OS=Bos mutus GN=M91_17913 PE=3 SV=1 - [L8IEY9_9CETA]	1	1	0	0	0	0	FTRLPLKRVWHQTLL	IFTRLPLKRVWHQTLL	2	16	1	0	1	14	6.666666667	4.69	CPP	-0.11	0.55	0.55	0.2	0.7	-0.53	1	3.5	12.01	2021.74	0.036	Low	3.706	19.25408835	-2.062	4.144	35.46	150.81	2597.8	48.15	6.63	218.06	984	4.563
869	F1MJI0	BOVIN	13	37	0.216	4	4	Uncharacterized protein (Fragment) OS=Bos taurus GN=CCDC60 PE=4 SV=1 - [F1MJI0_BOVIN]	1	0	0	0	0	0	NLKKDLKRSRTLIQWVKIGRGYFTI	NLKKDLKRSRTLIQWVKIGRGYFTIL	1	25	0	1	1	24	4	5.04	CPP	-0.24	0.64	0.64	-0.35	0.9	0.06	1.15	6	11.13	3148.22	0.056	Low	3.327	12.37762822	0.042	9.208	58.07	241.99	4005.6	53.246	11.64	413.04	1786	12.751
2533	W5P528	SHEEP	1734	1752	0.24	23	9	Uncharacterized protein OS=Ovis aries GN=CCDC168 PE=4 SV=1 - [W5P528_SHEEP]	0	0	0	1	0	0	LAVSKHNSWKLYPRHKQMF	KLAVSKHNSWKLYPRHKQMFFL	2	20	1	2	3	21	4.545454545	4.71	CPP	-0.21	0.57	0.57	-0.64	0.97	-0.2	1	6	10.59	2759.65	0.053	Low	3.36	13.07824869	-0.2	7.005	47.84	204.63	3457.6	53.686	8.99	372.35	1473	8.942
2533	W5P528	SHEEP	1734	1752	0.24	23	9	Uncharacterized protein OS=Ovis aries GN=CCDC168 PE=4 SV=1 - [W5P528_SHEEP]	0	0	0	1	0	0	LAVSKHNSWKLYPRHKQMF	KLAVSKHNSWKLYPRHKQMFFLP	2	20	1	3	4	19	5	4.91	CPP	-0.2	0.56	0.56	-0.68	0.93	-0.19	0.96	6	10.59	2856.78	0.048	Low	3.32	14.44056626	-0.1	6.735	49.83	215.23	3579.8	53.591	9.5	373.93	1529	6.702
794	E1BD49	BOVIN	77	96	0.208	2	4	Uncharacterized protein (Fragment) OS=Bos taurus GN=FOXRED2 PE=4 SV=2 - [E1BD49_BOVIN]	1	1	1	0	0	0	TRYPRHRKLISINKRYTGKT	FTRYPRHRKLISINKRYTGKTNAE	2	21	1	3	4	13	7.142857143	5.08	CPP	-0.44	0.61	0.61	-1.4	0.98	0.42	1.42	6.5	11.06	2950.75	0.029	Low	3.055	23.90162692	2.15	13.687	51.73	221.4	3589.2	59.033	10.94	477.32	1835	7.525
3590	W5QC31	SHEEP	77	96	0.208	2	4	Uncharacterized protein OS=Ovis aries GN=FOXRED2 PE=4 SV=1 - [W5QC31_SHEEP]	0	0	0	1	1	0	TRYPRHRKLISINKRYTGKT	FTRYPRHRKLISINKRYTGKTNAE	2	21	1	3	4	13	7.142857143	5.08	CPP	-0.44	0.61	0.61	-1.4	0.98	0.42	1.42	6.5	11.06	2950.75	0.029	Low	3.055	23.90162692	2.15	13.687	51.73	221.4	3589.2	59.033	10.94	477.32	1835	7.525
3476	W5Q6E0	SHEEP	110	122	0.228	11	4	Uncharacterized protein (Fragment) OS=Ovis aries GN=CUL2 PE=3 SV=1 - [W5Q6E0_SHEEP]	0	0	0	0	1	0	YLNTQFIKKNKLT	YLNTQFIKKNKLTEAD	1	13	0	3	3	12	7.692307692	4.73	CPP	-0.27	0.65	0.65	-0.95	0.85	0.26	1.06	1	8.76	1926.44	0.029	Low	3.15	23.90162692	1.869	10.931	34.45	147.78	2389.2	56.45	6.98	255.73	1289	13.094
2592	W5P787	SHEEP	1911	1922	0.21	3	5	Uncharacterized protein (Fragment) OS=Ovis aries GN=NBEAL2 PE=4 SV=1 - [W5P787_SHEEP]	0	0	0	1	0	0	HLRRFNLRRSAL	HLRRFNLRRSALELFF	1	12	0	4	4	20	4.761904762	4.94	CPP	-0.3	0.59	0.59	-0.22	0.78	-0.01	1.31	3.5	12.01	2075.68	0.041	Low	3.639	16.90602879	-1.381	10.656	34.19	147.89	2561	50.906	6.64	317.41	1065	4.218
2761	W5PEP8	SHEEP	337	349	0.218	5	1	Uncharacterized protein OS=Ovis aries GN=TTC29 PE=4 SV=1 - [W5PEP8_SHEEP]	0	0	1	0	0	0	LKKVMKIARNNFQ	YLKKVMKIARNNFQN	2	14	1	1	2	11	8.333333333	4.79	CPP	-0.32	0.69	0.69	-0.83	0.98	0.07	1.27	4	10.47	1867.47	0.024	Low	3.303	28.88113252	0.947	11.353	32.63	137.92	2342.9	57.92	6.4	218.29	1214	8.221
500	W5Q076	SHEEP	174	191	0.234	17	2	Uncharacterized protein (Fragment) OS=Ovis aries GN=B3GNT3 PE=4 SV=1 - [W5Q076_SHEEP]	0	1	0	0	0	0	HFLYIVLFLQWQKTRCTN	FKHFLYIVLFLQWQKTRCTNAS	3	20	2	2	4	21	4.545454545	4.75	CPP	-0.07	0.6	0.6	0.11	0.62	-0.67	0.91	3.5	9.8	2744.59	0.047	Low	3.482	14.74781235	-0.986	2.459	47.68	205.48	3435.7	46.359	8.91	225.9	1469	18.162
1220	L8IIA4	9CETA	381	394	0.235	17	3	Disheveled-associated activator of morphogenesis 2 OS=Bos mutus GN=M91_02424 PE=4 SV=1 - [L8IIA4_9CETA]	0	1	0	0	0	0	HHCLQMPYKRNGGY	VLHHCLQMPYKRNGGYF	3	16	2	1	3	15	6.25	4.56	CPP	-0.13	0.58	0.58	-0.46	0.6	-0.54	0.82	3	9.25	2063.69	0.033	Low	3.169	21.00446002	0.159	4.506	36.36	160.26	2506	46.6	7.08	220.7	1025	15.018
3033	W5PQE9	SHEEP	932	949	0.228	11	4	Calcium-transporting ATPase OS=Ovis aries GN=ATP2B2 PE=3 SV=1 - [W5PQE9_SHEEP]	0	0	0	1	1	0	RKPYGRNKPLISRTMMKN	LRKPYGRNKPLISRTMMKNIL	2	19	1	2	3	13	7.142857143	4.8	CPP	-0.32	0.63	0.63	-0.69	0.87	0.21	1.19	6	11.75	2530.46	0.028	Low	3.25	24.75525645	0.543	9.924	46.27	196.15	3191.8	56.114	9.43	323.87	1550	2.395
922	F1N272	BOVIN	130	142	0.206	2	6	Uncharacterized protein (Fragment) OS=Bos taurus GN=ATP13A4 PE=3 SV=1 - [F1N272_BOVIN]	1	0	0	0	0	0	RCIKVQKIRYVWD	LKVRCIKVQKIRYVWDN	4	16	3	1	4	11	8.333333333	4.8	CPP	-0.28	0.67	0.67	-0.32	1.01	0.11	1.24	4	10.04	2161.9	0.021	Low	3.451	33.0070086	0.1	12.082	37.98	159.44	2735.9	55.147	7.45	306.44	1164	15.626
524	W5Q411	SHEEP	264	277	0.232	15	1	Uncharacterized protein OS=Ovis aries GN=HSPA13 PE=3 SV=1 - [W5Q411_SHEEP]	0	1	1	1	1	0	LQYLYKQIYQTYGF	LLQYLYKQIYQTYGFL	2	15	1	1	2	22	4.347826087	4.64	CPP	0.02	0.64	0.64	0.11	0.46	-1.09	0.81	1	8.71	2054.68	0.043	Low	3.682	16.11970187	-1.687	0.969	35.55	150.23	2603.4	47.381	6.81	70.49	942	27.439
1021	HSP13	BOVIN	264	277	0.232	15	1	Heat shock 70 kDa protein 13 OS=Bos taurus GN=HSPA13 PE=2 SV=1 - [HSP13_BOVIN]	1	0	0	0	0	0	LQYLYKQIYQTYGF	LLQYLYKQIYQTYGFL	2	15	1	1	2	22	4.347826087	4.64	CPP	0.02	0.64	0.64	0.11	0.46	-1.09	0.81	1	8.71	2054.68	0.043	Low	3.682	16.11970187	-1.687	0.969	35.55	150.23	2603.4	47.381	6.81	70.49	942	27.439
1309	L8J0R5	9CETA	381	400	0.227	10	5	Relaxin-3 receptor 1 (Fragment) OS=Bos mutus GN=M91_05508 PE=4 SV=1 - [L8J0R5_9CETA]	1	0	0	0	0	0	CLVRREFRKALKNLLWRIAS	CLVRREFRKALKNLLWRIASPSL	1	20	0	3	3	19	5	5.11	CPP	-0.25	0.6	0.6	-0.01	0.8	0.07	1.13	5	11.56	2770.72	0.036	Low	3.364	19.25408835	-0.574	8.791	51.44	216.29	3498.6	50.626	9.88	371.67	1553	7.358
801	E1BFS3	BOVIN	253	268	0.221	7	3	Uncharacterized protein OS=Bos taurus GN=SRRD PE=4 SV=2 - [E1BFS3_BOVIN]	1	0	0	0	0	0	RILHKHYPYVAKILTG	LLTRILHKHYPYVAKILTGL	4	19	3	1	4	17	5.555555556	4.94	CPP	0	0.54	0.54	0.46	0.63	-0.6	0.7	4	10.01	2350.22	0.031	Low	3.477	22.35958647	-1.47	2.03	44.26	188.41	3051.4	45.68	8.35	265	1256	12.99
772	E1B7E3	BOVIN	142	158	0.217	5	2	Uncharacterized protein OS=Bos taurus GN=GOLGA4 PE=4 SV=2 - [E1B7E3_BOVIN]	0	1	0	0	0	0	WLRRTERRLNGYKGKCC	WLRRTERRLNGYKGKCCEL	1	17	0	2	2	17	5.555555556	5.12	CPP	-0.47	0.64	0.64	-1.24	1.04	0.56	1.42	4	9.85	2382.08	0.028	Low	3.064	24.75525645	1.616	15.684	42.24	177.28	2870.6	56.789	8.54	419.88	1124	17.15
150	W5NXZ5	SHEEP	616	629	0.229	12	6	Uncharacterized protein (Fragment) OS=Ovis aries GN=FHOD1 PE=4 SV=1 - [W5NXZ5_SHEEP]	1	0	0	0	0	0	KRKTVKLFWRELKL	LPTKRKTVKLFWRELKL	4	17	3	0	3	18	5.263157895	5.07	CPP	-0.31	0.6	0.6	-0.58	1.23	0.33	1.18	5	11.17	2156.95	0.026	Low	3.488	26.65950694	-0.482	11.424	37.84	158.35	2795.3	59.141	7.27	361.19	999	4.811
3290	W5Q0L2	SHEEP	346	361	0.221	7	3	Uncharacterized protein OS=Ovis aries GN=SERPINA5 PE=3 SV=1 - [W5Q0L2_SHEEP]	0	0	1	1	1	0	TLKKWLRMPMKRRLEL	TLKKWLRMPMKRRLEL	1	16	0	0	0	16	5.882352941	0.2	CPP	-0.4	0.61	0.61	-0.81	1.23	0.46	1.31	5	11.74	2099.92	0.022	Low	3.554	31.50669003	-0.65	13.244	36.15	149.01	2676.7	60.619	6.77	364.41	984	3.632
801	E1BFS3	BOVIN	253	268	0.221	7	3	Uncharacterized protein OS=Bos taurus GN=SRRD PE=4 SV=2 - [E1BFS3_BOVIN]	1	0	0	0	0	0	RILHKHYPYVAKILTG	LLTRILHKHYPYVAKILTG	4	19	3	0	3	14	6.666666667	4.67	CPP	-0.03	0.54	0.54	0.29	0.67	-0.54	0.74	4	10.01	2237.04	0.019	Low	3.411	36.48143056	-1.063	2.753	41.9	178.81	2882.9	46.632	7.99	264.55	1216	11.92
1235	L8ILP6	9CETA	282	297	0.227	10	3	Plasma serine protease inhibitor OS=Bos mutus GN=M91_13739 PE=3 SV=1 - [L8ILP6_9CETA]	1	0	0	0	0	0	TLKKWLRMPMKRRLEL	TLKKWLRMPMKRRLEL	1	16	0	0	0	16	5.882352941	0.2	CPP	-0.4	0.61	0.61	-0.81	1.23	0.46	1.31	5	11.74	2099.92	0.022	Low	3.554	31.50669003	-0.65	13.244	36.15	149.01	2676.7	60.619	6.77	364.41	984	3.632
1651	W5QAR6	SHEEP	1661	1680	0.226	10	9	Protein-tyrosine-phosphatase OS=Ovis aries GN=PTPRZ1 PE=4 SV=1 - [W5QAR6_SHEEP]	0	0	0	0	0	1	CLVVLVGILIYWRKCFQTAH	CLVVLVGILIYWRKCFQTAH	1	20	0	0	0	18	5.263157895	4.6	CPP	0.1	0.6	0.6	1.21	0.44	-0.94	0.6	2.5	8.98	2363.24	0.024	Low	3.49	28.88113252	-2.1	-1.445	44.65	190.27	3025.1	38.015	8.05	167.35	1200	21.433
2533	W5P528	SHEEP	1734	1752	0.24	23	9	Uncharacterized protein OS=Ovis aries GN=CCDC168 PE=4 SV=1 - [W5P528_SHEEP]	0	0	0	1	0	0	LAVSKHNSWKLYPRHKQMF	FYQKLAVSKHNSWKLYPRHKQMF	5	23	4	0	4	21	4.545454545	4.93	CPP	-0.25	0.58	0.58	-0.98	0.98	-0.2	1.09	6	10.3	2937.81	0.028	Low	3.306	24.75525645	0.387	8.083	49.85	213.81	3630.8	55.539	9.54	377.04	1567	13.513
2501	W5P433	SHEEP	854	865	0.225	9	7	Breast cancer type 1 susceptibility protein OS=Ovis aries GN=BRCA1 PE=4 SV=1 - [W5P433_SHEEP]	0	0	1	0	1	0	TFKVSKRQTFAL	LQNTFKVSKRQTFALF	4	15	3	1	4	15	6.25	4.77	CPP	-0.18	0.63	0.63	-0.19	0.77	-0.25	1.06	3	11.17	1928.5	0.017	Low	3.244	40.77336356	0.244	4.975	34.15	148.33	2413.7	50.837	6.7	168.51	1188	5.261
3113	W5PU89	SHEEP	105	120	0.226	10	2	Uncharacterized protein OS=Ovis aries GN=ALDH16A1 PE=4 SV=1 - [W5PU89_SHEEP]	0	0	1	0	0	0	LTRLAKAIQKHQRLLW	LTRLAKAIQKHQRLLWTLES	1	16	0	4	4	17	5.555555556	4.83	CPP	-0.22	0.56	0.56	-0.33	0.87	-0.04	1.1	3.5	11.01	2406.19	0.019	Low	3.292	36.48143056	-0.06	7.63	45.11	187.34	3043.8	51.74	8.47	321.06	1424	7.653
531	W5Q4H0	SHEEP	553	566	0.211	3	7	Uncharacterized protein (Fragment) OS=Ovis aries GN=TERT PE=4 SV=1 - [W5Q4H0_SHEEP]	1	0	0	0	0	0	LHKLARHRATYSRL	LHKLARHRATYSRLLGA	1	14	0	3	3	15	6.25	4.99	CPP	-0.27	0.52	0.52	-0.38	0.82	-0.01	1.12	5	11.73	1963.57	0.011	Low	3.053	63.01338005	0.441	8.282	37.63	158.84	2423.2	49.941	7.13	315.44	1150	3.947
3113	W5PU89	SHEEP	105	120	0.226	10	2	Uncharacterized protein OS=Ovis aries GN=ALDH16A1 PE=4 SV=1 - [W5PU89_SHEEP]	0	0	1	0	0	0	LTRLAKAIQKHQRLLW	LTRLAKAIQKHQRLLWT	1	16	0	1	1	14	6.666666667	4.9	CPP	-0.24	0.56	0.56	-0.35	0.95	-0.14	1.18	4.5	12.02	2076.79	0.011	Low	3.341	63.01338005	-0.371	7.794	38.35	159.46	2646.1	52.765	7.1	269.03	1162	5.337
479	W5PZ18	SHEEP	372	385	0.234	16	6	Uncharacterized protein OS=Ovis aries GN=SMARCA1 PE=4 SV=1 - [W5PZ18_SHEEP]	1	0	0	0	0	0	LNILMQLRKCCNHP	LLNILMQLRKCCNHPYLF	2	15	1	3	4	19	5	4.79	CPP	-0.05	0.59	0.59	0.46	0.49	-0.71	0.78	2.5	8.98	2220.04	0.013	Low	3.616	53.31901389	-1.8	2.444	38.76	170.64	2810.5	44.156	7.22	173.72	1116	19.288
2849	W5PHT8	SHEEP	1443	1455	0.232	15	5	Uncharacterized protein (Fragment) OS=Ovis aries GN=DOCK7 PE=4 SV=1 - [W5PHT8_SHEEP]	0	0	0	1	0	0	RWRKDMTHWRQNT	LRWRKDMTHWRQNTEK	2	14	1	2	3	13	7.142857143	4.9	CPP	-0.59	0.6	0.6	-2.25	1.17	0.64	1.69	3.5	10.91	2185.73	0.009	Low	3.282	77.0163534	2.119	18.694	35.43	147.18	2593.6	63.681	6.94	413.52	1172	6.397
2073	B6VPY3	BUBBU	168	182	0.224	8	2	Alpha s2 casein OS=Bubalus bubalis GN=csn1s2 PE=2 SV=1 - [B6VPY3_BUBBU]	0	0	0	0	0	1	NFLKKISQHYQKFAW	LNFLKKISQHYQKFAWPQY	2	16	1	3	4	20	4.761904762	4.7	CPP	-0.16	0.6	0.6	-0.81	0.85	-0.49	1	3.5	9.84	2440.14	0.012	Low	3.412	57.76226505	-0.195	6.147	41.4	177.94	3046.3	53.753	7.98	224.39	1281	15.532
3155	W5PVU2	SHEEP	520	544	0.211	3	4	Uncharacterized protein OS=Ovis aries GN=STYXL1 PE=4 SV=1 - [W5PVU2_SHEEP]	0	0	0	0	1	0	RNGQTLKRSWAYLKKCKTNMRPNRA	FLMHRNGQTLKRSWAYLKKCKTNMRPNRA	5	29	4	0	4	24	4	4.95	CPP	-0.39	0.61	0.61	-1.14	0.94	0.19	1.31	8.5	11.6	3550.66	0.013	Low	3.08	53.31901389	1.445	11.09	63.31	269.26	4339	56.372	12.39	487.59	2092	9.208
500	W5Q076	SHEEP	174	191	0.234	17	2	Uncharacterized protein (Fragment) OS=Ovis aries GN=B3GNT3 PE=4 SV=1 - [W5Q076_SHEEP]	0	1	0	0	0	0	HFLYIVLFLQWQKTRCTN	HFLYIVLFLQWQKTRCTNASF	1	18	0	3	3	22	4.347826087	4.44	CPP	-0.03	0.6	0.6	0.3	0.48	-0.85	0.86	2.5	9.36	2616.4	0.013	Low	3.529	53.31901389	-1.305	0.824	45.5	196.53	3260.1	43.662	8.44	176.4	1413	18.162
3273	W5PZK4	SHEEP	291	314	0.225	9	3	Uncharacterized protein (Fragment) OS=Ovis aries GN=IFIT5 PE=4 SV=1 - [W5PZK4_SHEEP]	0	0	0	1	0	0	LCYRAQMIQIKKATRNRPKGKDKL	LCYRAQMIQIKKATRNRPKGKDKLKVEE	1	24	0	4	4	16	5.882352941	4.65	CPP	-0.43	0.65	0.65	-1.18	1.23	0.78	1.25	6	10.14	3346.44	0.009	Low	2.914	77.0163534	2.35	15.539	61.51	262.12	4171.5	60.782	12.66	613.05	2064	14.69
3290	W5Q0L2	SHEEP	346	361	0.221	7	3	Uncharacterized protein OS=Ovis aries GN=SERPINA5 PE=3 SV=1 - [W5Q0L2_SHEEP]	0	0	1	1	1	0	TLKKWLRMPMKRRLEL	TLKKWLRMPMKRRLELYL	1	16	0	2	2	20	4.761904762	0.07	CPP	-0.33	0.61	0.61	-0.58	1.09	0.18	1.22	5	11.07	2376.29	0.01	Low	3.669	69.31471806	-1.194	11.283	40.71	167.72	3038.2	58.483	7.55	366.47	1065	9.612
1235	L8ILP6	9CETA	282	297	0.227	10	3	Plasma serine protease inhibitor OS=Bos mutus GN=M91_13739 PE=3 SV=1 - [L8ILP6_9CETA]	1	0	0	0	0	0	TLKKWLRMPMKRRLEL	TLKKWLRMPMKRRLELYL	1	16	0	2	2	20	4.761904762	0.07	CPP	-0.33	0.61	0.61	-0.58	1.09	0.18	1.22	5	11.07	2376.29	0.01	Low	3.669	69.31471806	-1.194	11.283	40.71	167.72	3038.2	58.483	7.55	366.47	1065	9.612
1329	W5PQR5	SHEEP	47	58	0.225	9	6	60S ribosomal protein L18 OS=Ovis aries GN=RPL18 PE=3 SV=1 - [W5PQR5_SHEEP]	0	0	0	0	0	1	VLKRLFMSRTNR	VLKRLFMSRTNRPPLS	1	12	0	4	4	10	9.090909091	4.89	CPP	-0.3	0.6	0.6	-0.38	0.69	0.11	1.19	4	12.31	1915.56	0.005	Low	3.281	138.6294361	0.188	7.956	34.71	150.23	2382.4	52.794	7.07	220.3	1163	-3.291
261	W5P8W2	SHEEP	256	268	0.217	5	4	Uncharacterized protein OS=Ovis aries GN=MGAT5B PE=4 SV=1 - [W5P8W2_SHEEP]	1	0	0	0	0	0	MKKRTKRFTAQWV	LIFMKKRTKRFTAQWV	4	16	3	0	3	15	6.25	5.15	CPP	-0.25	0.64	0.64	-0.29	1.07	-0.06	1.19	5	12.03	2053.78	0.005	Low	3.448	138.6294361	-0.594	7.825	35.38	148.17	2608.2	54.888	6.62	264.31	1089	4.941
261	W5P8W2	SHEEP	256	268	0.217	5	4	Uncharacterized protein OS=Ovis aries GN=MGAT5B PE=4 SV=1 - [W5P8W2_SHEEP]	1	0	0	0	0	0	MKKRTKRFTAQWV	IFMKKRTKRFTAQWVL	3	15	2	1	3	16	5.882352941	4.86	CPP	-0.25	0.64	0.64	-0.29	1.07	-0.06	1.19	5	12.03	2053.78	0.005	Low	3.448	138.6294361	-0.594	7.825	35.38	148.17	2608.2	54.888	6.62	264.31	1089	4.941
1209	L8IHY7	9CETA	489	503	0.234	16	6	von Willebrand factor A domain-containing protein 3A (Fragment) OS=Bos mutus GN=M91_00493 PE=4 SV=1 - [L8IHY7_9CETA]	1	0	0	0	0	0	SRRIWGTVCEKRVVI	SLASRRIWGTVCEKRVVI	4	18	3	0	3	8	11.11111111	4.82	CPP	-0.18	0.63	0.63	0.29	0.68	0.02	1.06	3	10.77	2073.75	0.002	Low	3.109	346.5735903	0.4	6.556	40.9	169.22	2572.7	46.172	8.02	265.13	1331	6.724
3476	W5Q6E0	SHEEP	110	122	0.228	11	4	Uncharacterized protein (Fragment) OS=Ovis aries GN=CUL2 PE=3 SV=1 - [W5Q6E0_SHEEP]	0	0	0	0	1	0	YLNTQFIKKNKLT	YLNTQFIKKNKLTEADL	1	13	0	4	4	15	6.25	4.78	CPP	-0.22	0.64	0.64	-0.67	0.8	0.14	1	1	8.76	2039.62	0.003	Low	3.242	231.0490602	1.218	9.6	36.81	157.38	2557.7	54.753	7.34	256.18	1329	14.164
3429	W5Q501	SHEEP	917	932	0.217	5	4	Uncharacterized protein OS=Ovis aries GN=GNAS PE=4 SV=1 - [W5Q501_SHEEP]	0	0	0	1	0	0	KSIWNNRWLRTISVIL	LFKSIWNNRWLRTISVILF	3	18	2	1	3	17	5.555555556	-0.47	Non-CPP	-0.02	0.63	0.63	0.56	0.45	-0.76	1	3	12.01	2407.2	0.002	Low	3.853	346.5735903	-2.495	2.011	42.87	176.29	3068.2	44.047	7.98	172.09	1391	8.196
3429	W5Q501	SHEEP	917	932	0.217	5	4	Uncharacterized protein OS=Ovis aries GN=GNAS PE=4 SV=1 - [W5Q501_SHEEP]	0	0	0	1	0	0	KSIWNNRWLRTISVIL	FKSIWNNRWLRTISVILFL	2	17	1	2	3	17	5.555555556	4.53	CPP	-0.02	0.63	0.63	0.56	0.45	-0.76	1	3	12.01	2407.2	0.002	Low	3.853	346.5735903	-2.495	2.011	42.87	176.29	3068.2	44.047	7.98	172.09	1391	8.196
927	F1N272	BOVIN	1137	1157	0.206	2	6	Uncharacterized protein (Fragment) OS=Bos taurus GN=ATP13A4 PE=3 SV=1 - [F1N272_BOVIN]	1	0	0	0	0	0	WMIIKRCFGYQSKSQYRILQR	ALWMIIKRCFGYQSKSQYRILQRA	3	23	2	1	3	18	5.263157895	5.05	CPP	-0.2	0.64	0.64	-0.23	0.77	-0.27	1.12	5	10.46	2960.92	0.001	Low	3.265	693.1471806	-0.138	6.438	53.92	225.54	3674	50.146	10.47	278.86	1698	18.973
1401	W5Q3Y4	SHEEP	612	626	0.225	9	6	Calcium-transporting ATPase OS=Ovis aries GN=ATP2A2 PE=3 SV=1 - [W5Q3Y4_SHEEP]	0	0	0	0	0	1	LCRQAGIRVIMITGR	LCRQAGIRVIMITGRE	1	15	0	1	1	6	14.28571429	4.69	CPP	-0.17	0.66	0.66	0.36	0.62	0.02	1	2	10.29	1816.46	1.00E-04	Low	3.026	6931.471806	0.338	6.356	35.98	151.42	2249.3	44.469	7.23	215.04	1201	7.023
251	W5P7H6	SHEEP	14	27	0.225	9	2	Uncharacterized protein (Fragment) OS=Ovis aries PE=4 SV=1 - [W5P7H6_SHEEP]	1	0	0	0	0	0	PLRPQKKARRHPQV	PLRPQKKARRHPQVPLIV	1	14	0	4	4	7	12.5	4.9	CPP	-0.36	0.55	0.55	-0.87	1.04	0.33	1.17	5.5	12.31	2133.89	1.00E-04	Low	3.076	6931.471806	0.822	11.856	39.05	173.66	2710.2	57.633	8.19	321.29	1207	-7.223
1209	L8IHY7	9CETA	489	503	0.234	16	6	von Willebrand factor A domain-containing protein 3A (Fragment) OS=Bos mutus GN=M91_00493 PE=4 SV=1 - [L8IHY7_9CETA]	1	0	0	0	0	0	SRRIWGTVCEKRVVI	LASRRIWGTVCEKRVVI	3	17	2	0	2	7	12.5	4.66	CPP	-0.18	0.64	0.64	0.35	0.72	0.01	1.06	3	10.77	1986.66	1.00E-04	Low	3.185	6931.471806	0.041	7.088	38.69	160.07	2484	46.418	7.51	263.46	1211	7.248
2244	W5NQV3	SHEEP	591	602	0.212	3	4	Uncharacterized protein OS=Ovis aries GN=HERC5 PE=4 SV=1 - [W5NQV3_SHEEP]	0	0	0	0	1	0	KLYRVNQTKCQL	KLYRVNQTKCQLPENI	1	12	0	4	4	8	11.11111111	4.75	CPP	-0.32	0.64	0.64	-0.91	0.85	0.14	1.19	2	9.25	1947.53	1.00E-04	Low	3.15	6931.471806	1.631	11.062	34.74	150.52	2413.2	55.963	7.16	222.24	1197	12.734
819	E1BJS1	BOVIN	286	298	0.215	4	3	Uncharacterized protein OS=Bos taurus GN=OGFOD3 PE=4 SV=1 - [E1BJS1_BOVIN]	1	0	0	0	0	0	VEKVHWGTRYAIT	HRVEKVHWGTRYAITIA	3	15	2	2	4	8	11.11111111	4.71	CPP	-0.17	0.56	0.56	-0.34	0.75	-0.18	1	3	10	2037.61	1.00E-04	Low	3.138	6931.471806	0.653	6.994	37.94	158.62	2496.5	47.941	7.23	314.2	1262	7.343
1191	L8IFF4	9CETA	1231	1242	0.215	4	8	Nik-related protein kinase (Fragment) OS=Bos mutus GN=M91_07043 PE=4 SV=1 - [L8IFF4_9CETA]	1	0	0	0	0	0	IKRRPFRQIQVV	KLIKRRPFRQIQVVEP	3	14	2	2	4	8	11.11111111	5.43	CPP	-0.37	0.64	0.64	-0.69	1.15	0.47	1.31	4	11.73	2007.7	1.00E-04	Low	3.303	6931.471806	0.388	13.962	34.93	151.86	2554.4	59.05	7.4	316.49	1128	0.176
1396	W5Q4F2	SHEEP	100	113	0.224	9	1	Calcium binding and coiled-coil domain 1 OS=Ovis aries GN=CALCOCO1 PE=4 SV=1 - [W5Q4F2_SHEEP]	0	0	0	0	0	1	FRYVNRQGRVCGQS	FRYVNRQGRVCGQSPPFQ	1	14	0	4	4	8	11.11111111	4.85	CPP	-0.32	0.64	0.64	-0.95	0.62	-0.07	1.22	3	10.77	2139.68	1.00E-04	Low	2.853	6931.471806	1.856	8.811	38.37	171.37	2534.1	50.744	8.3	178.85	1229	5.411
1401	W5Q3Y4	SHEEP	612	626	0.225	9	6	Calcium-transporting ATPase OS=Ovis aries GN=ATP2A2 PE=3 SV=1 - [W5Q3Y4_SHEEP]	0	0	0	0	0	1	LCRQAGIRVIMITGR	LCRQAGIRVIMITGREFDE	1	15	0	4	4	8	11.11111111	4.61	CPP	-0.18	0.67	0.67	0.08	0.59	0.2	0.95	0	6.5	2207.88	1.00E-04	Low	3.058	6931.471806	0.737	8.368	41.88	179.28	2689.6	45.568	8.55	306	1450	11.913
3154	W5PVU2	SHEEP	396	407	0.211	3	4	Uncharacterized protein OS=Ovis aries GN=STYXL1 PE=4 SV=1 - [W5PVU2_SHEEP]	0	0	0	0	1	0	FLRTQKIIWMPQ	FLRTQKIIWMPQELDA	1	12	0	4	4	9	10	4.7	CPP	-0.11	0.63	0.63	-0.16	0.62	-0.18	0.88	0	6.42	1989.61	1.00E-04	Low	3.437	6931.471806	-0.544	6.1	35.56	151.58	2486.4	48.919	6.84	207.49	1193	8.692
287	W5PAM0	SHEEP	163	179	0.216	4	6	Uncharacterized protein OS=Ovis aries GN=SETD5 PE=4 SV=1 - [W5PAM0_SHEEP]	1	0	0	0	0	0	GRVTRVQKHRKILRAAR	GRVTRVQKHRKILRAARD	1	17	0	1	1	9	10	5.35	CPP	-0.56	0.62	0.62	-1.18	1.24	0.87	1.61	6.5	12.19	2160.82	1.00E-04	Low	2.897	6931.471806	2.278	18.35	39.55	168.06	2643.9	60.133	8.21	457.35	1332	-0.957
1384	W5PEP7	SHEEP	455	466	0.226	10	1	ATP synthase subunit beta OS=Ovis aries GN=ATP5B PE=3 SV=1 - [W5PEP7_SHEEP]	0	0	0	0	0	1	SRARKIQRFLSQ	LTVSRARKIQRFLSQP	4	15	3	1	4	9	10	5.06	CPP	-0.33	0.61	0.61	-0.46	0.84	0.17	1.31	4	12.31	1900.49	1.00E-04	Low	3.107	6931.471806	0.838	9.188	35.1	150.65	2358.6	53.75	7.25	220.67	1221	-0.892
1869	ATPB	BOVIN	455	466	0.226	10	1	ATP synthase subunit beta, mitochondrial OS=Bos taurus GN=ATP5B PE=1 SV=2 - [ATPB_BOVIN]	0	0	0	0	0	1	SRARKIQRFLSQ	LTVSRARKIQRFLSQP	4	15	3	1	4	9	10	5.06	CPP	-0.33	0.61	0.61	-0.46	0.84	0.17	1.31	4	12.31	1900.49	1.00E-04	Low	3.107	6931.471806	0.838	9.188	35.1	150.65	2358.6	53.75	7.25	220.67	1221	-0.892
56	PGS1	SHEEP	169	180	0.228	11	4	Biglycan OS=Ovis aries GN=BGN PE=2 SV=1 - [PGS1_SHEEP]	1	1	1	1	1	0	DNRIRKVPKGVF	LRIHDNRIRKVPKGVF	5	16	4	0	4	9	10	5.06	CPP	-0.34	0.62	0.62	-0.59	1.01	0.43	1.25	4.5	11.73	1948.59	1.00E-04	Low	3.253	6931.471806	0.569	13.806	34.47	149.96	2442.8	55.225	7.24	353.62	1139	0.719
3507	W5Q789	SHEEP	506	519	0.229	12	2	Uncharacterized protein OS=Ovis aries GN=KEL PE=4 SV=1 - [W5Q789_SHEEP]	0	0	0	1	1	0	CVRSRQARVIQGFL	LSCVRSRQARVIQGFLQP	3	16	2	2	4	9	10	4.85	CPP	-0.22	0.62	0.62	0	0.62	-0.12	1.11	3	11.71	2058.7	1.00E-04	Low	2.984	6931.471806	0.661	6.05	39.62	171.77	2527.3	46.911	8.11	174.65	1304	4.245
1168	L8IAV6	9CETA	488	501	0.231	14	1	Kell blood group glycoprotein (Fragment) OS=Bos mutus GN=M91_00621 PE=4 SV=1 - [L8IAV6_9CETA]	0	1	0	0	0	0	CVRSRQARVIQGFL	LSCVRSRQARVIQGFLQP	3	16	2	2	4	9	10	4.85	CPP	-0.22	0.62	0.62	0	0.62	-0.12	1.11	3	11.71	2058.7	1.00E-04	Low	2.984	6931.471806	0.661	6.05	39.62	171.77	2527.3	46.911	8.11	174.65	1304	4.245
1412	W5QH35	SHEEP	186	199	0.21	3	2	Uncharacterized protein OS=Ovis aries GN=CAPG PE=4 SV=1 - [W5QH35_SHEEP]	0	0	0	1	1	1	KLYQVKGKKNIRAT	KLYQVKGKKNIRATERV	1	14	0	3	3	10	9.090909091	5.02	CPP	-0.43	0.66	0.66	-1.12	1.3	0.68	1.35	5	10.57	2031.69	1.00E-04	Low	2.951	6931.471806	2.265	15.429	37.77	157.42	2558.4	61.688	7.75	362.95	1254	7.121
2398	W5P055	SHEEP	309	323	0.233	15	5	Uncharacterized protein OS=Ovis aries GN=ARHGEF26 PE=4 SV=1 - [W5P055_SHEEP]	0	0	0	1	0	0	RGLRSTSYRRAVVSG	RRGLRSTSYRRAVVSGVD	2	16	1	2	3	9	10	4.84	CPP	-0.43	0.64	0.64	-0.72	0.68	0.52	1.44	4	11.83	2035.54	1.00E-04	Low	2.757	6931.471806	2.611	12.606	39.99	167.81	2395.1	51.989	8.52	309.82	1389	1.103
650	Q8HZJ7	CAPHI	2	14	0.226	10	3	Heat shock protein-90 (Fragment) OS=Capra hircus PE=2 SV=1 - [Q8HZJ7_CAPHI]	0	1	0	0	0	0	RRIKEIVKKHSQF	LEERRIKEIVKKHSQF	4	16	3	0	3	10	9.090909091	4.69	CPP	-0.43	0.62	0.62	-1.18	1.4	0.91	1.31	2.5	9.72	2040.64	1.00E-04	Low	3.195	6931.471806	1.588	17.469	34.88	147.86	2536.6	61.675	7.27	460.26	1230	7.57
1409	W5PM16	SHEEP	694	707	0.208	2	4	Calcium-transporting ATPase OS=Ovis aries GN=ATP2C2 PE=3 SV=1 - [W5PM16_SHEEP]	0	0	0	0	0	1	FHNIKNFVRFQLST	FHNIKNFVRFQLSTSISA	1	14	0	4	4	11	8.333333333	4.62	CPP	-0.09	0.61	0.61	0.11	0.49	-0.46	0.94	2.5	11.01	2109.68	1.00E-04	Low	3.254	6931.471806	0.128	2.444	38.33	166.48	2594.8	44.972	7.66	171.99	1534	3.994
3283	W5PZQ1	SHEEP	186	198	0.227	10	3	Uncharacterized protein (Fragment) OS=Ovis aries GN=STT3B PE=4 SV=1 - [W5PZQ1_SHEEP]	0	0	0	1	0	0	MQRYSKRVYIAYS	MQRYSKRVYIAYST	1	13	0	1	1	10	9.090909091	4.83	CPP	-0.3	0.65	0.65	-0.73	0.7	-0.19	1.29	3	10	1766.24	1.00E-04	Low	3.193	6931.471806	1.343	7.921	31.1	129.55	2121.7	54.536	6.24	168.57	1103	13.833
2191	Q09YI7	SHEEP	205	220	0.228	11	1	Capping protein (Actin filament) muscle Z-line, alpha 2, 3 prime (Fragment) OS=Ovis aries GN=CAPZA2 PE=4 SV=1 - [Q09YI7_SHEEP]	0	0	1	1	0	0	ALRRQLPVTRTKIDWN	ALRRQLPVTRTKIDWNKI	1	16	0	2	2	10	9.090909091	4.98	CPP	-0.35	0.62	0.62	-0.73	0.89	0.28	1.33	4	11.73	2208.91	1.00E-04	Low	3.289	6931.471806	0.75	12.211	40.04	168.99	2768.7	56	8.07	310.94	1354	2.816
[truncated: 366 more rows]
[truncated: 7 more columns]
